# Supplementary material for: A census-based estimate of Earth's bacterial and archaeal diversity
Source: PLoS Biol. 2019 Feb 4;17(2):e3000106. doi: 10.1371/journal.pbio.3000106 (PMC6361415; doi:10.1371/journal.pbio.3000106)
Supplement: S1 Data — (TSV) [file pbio.3000106.s001.tsv]

# Table created by editing the following input table: input/EMBL_V4_cdhit_otu_denovo_97sim_SILVA132_1Mrps_200bp_non_chimera_filtered run_4_mcs2/metadata.tsv
# Used command: ./dependencies/edit_table_basic.py -v -i 'input/EMBL_V4_cdhit_otu_denovo_97sim_SILVA132_1Mrps_200bp_non_chimera_filtered run_4_mcs2/metadata.tsv' -o ./output/EMBL_97/sample_summary.tsv --column_names_are_in last_comment_line --row_names_are_in_column SampleID --output_file_format classical --include_comments_in_output --save_output_row_names_under_column SampleID --save_output_col…
# Generated on: 2018.07.03 03:31:39
#
# SampleID	study_name	study_accession	sample_accession	run_accession	gene_region	latitude	longitude	Description
Romania.Hypersaline.Lake.01	Romania.Hypersaline.Lake	PRJNA259591	SAMN03009565	SRR1560515	V4	46.36	25.05	Romania.Hypersaline.Lake.01
Romania.Hypersaline.Lake.02	Romania.Hypersaline.Lake	PRJNA259591	SAMN03009566	SRR1560527	V4	46.36	25.05	Romania.Hypersaline.Lake.02
Romania.Hypersaline.Lake.03	Romania.Hypersaline.Lake	PRJNA259591	SAMN03009568	SRR1560549	V4	45.52	24.04	Romania.Hypersaline.Lake.03
Romania.Hypersaline.Lake.04	Romania.Hypersaline.Lake	PRJNA259591	SAMN03009578	SRR1560574	V4	45.52	24.04	Romania.Hypersaline.Lake.04
Romania.Hypersaline.Lake.05	Romania.Hypersaline.Lake	PRJNA259591	SAMN03009579	SRR1560593	V4	45.52	24.04	Romania.Hypersaline.Lake.05
Romania.Hypersaline.Lake.06	Romania.Hypersaline.Lake	PRJNA259591	SAMN03009562	SRR1569016	V4	46.36	25.05	Romania.Hypersaline.Lake.06
Romania.Hypersaline.Lake.07	Romania.Hypersaline.Lake	PRJNA259591	SAMN03009567	SRR1569024	V4	46.36	25.05	Romania.Hypersaline.Lake.07
Romania.Hypersaline.Lake.08	Romania.Hypersaline.Lake	PRJNA259591	SAMN03009577	SRR1569028	V4	45.52	24.04	Romania.Hypersaline.Lake.08
Romania.Hypersaline.Sapropel.01	Romania.Hypersaline.Sapropel	PRJNA284669	SAMN03729528	SRR2043654	V4	46.36	25.05	Romania.Hypersaline.Sapropel.01
Romania.Hypersaline.Sapropel.02	Romania.Hypersaline.Sapropel	PRJNA284669	SAMN03729531	SRR2043661	V4	45.52	24.04	Romania.Hypersaline.Sapropel.02
Tibetan.Plateau.Lakes.K14	Tibetan.Plateau.Lakes	PRJNA294836	SAMN04037988	SRR2309963	V4	37.285	96.893	Tibetan.Plateau.Lakes.K14
Tibetan.Plateau.Lakes.K15	Tibetan.Plateau.Lakes	PRJNA294836	SAMN04037989	SRR2310000	V4	37.293	96.912	Tibetan.Plateau.Lakes.K15
Tibetan.Plateau.Lakes.K12	Tibetan.Plateau.Lakes	PRJNA294836	SAMN04037990	SRR2310046	V4	37.318	96.877	Tibetan.Plateau.Lakes.K12
Tibetan.Plateau.Lakes.K13Q	Tibetan.Plateau.Lakes	PRJNA294836	SAMN04037991	SRR2310161	V4	37.302	96.874	Tibetan.Plateau.Lakes.K13Q
Tibetan.Plateau.Lakes.K11	Tibetan.Plateau.Lakes	PRJNA294836	SAMN04037992	SRR2310185	V4	37.284	96.861	Tibetan.Plateau.Lakes.K11
Tibetan.Plateau.Lakes.K16	Tibetan.Plateau.Lakes	PRJNA294836	SAMN04037993	SRR2310250	V4	37.303	96.908	Tibetan.Plateau.Lakes.K16
Tibetan.Plateau.Lakes.Q3	Tibetan.Plateau.Lakes	PRJNA294836	SAMN04037994	SRR2310264	V4	37.628	93.586	Tibetan.Plateau.Lakes.Q3
Tibetan.Plateau.Lakes.Q4	Tibetan.Plateau.Lakes	PRJNA294836	SAMN04037995	SRR2310319	V4	37.624	93.585	Tibetan.Plateau.Lakes.Q4
Tibetan.Plateau.Lakes.Q5	Tibetan.Plateau.Lakes	PRJNA294836	SAMN04037996	SRR2310344	V4	37.625	93.581	Tibetan.Plateau.Lakes.Q5
Tibetan.Plateau.Lakes.Q2	Tibetan.Plateau.Lakes	PRJNA294836	SAMN04037997	SRR2310386	V4	37.634	93.578	Tibetan.Plateau.Lakes.Q2
Tibetan.Plateau.Lakes.T1	Tibetan.Plateau.Lakes	PRJNA294836	SAMN04037998	SRR2310397	V4	37.184	96.918	Tibetan.Plateau.Lakes.T1
Tibetan.Plateau.Lakes.T2	Tibetan.Plateau.Lakes	PRJNA294836	SAMN04037999	SRR2310440	V4	37.177	96.923	Tibetan.Plateau.Lakes.T2
Tibetan.Plateau.Lakes.T10	Tibetan.Plateau.Lakes	PRJNA294836	SAMN04038000	SRR2310474	V4	37.148	96.926	Tibetan.Plateau.Lakes.T10
Tibetan.Plateau.Lakes.T12	Tibetan.Plateau.Lakes	PRJNA294836	SAMN04038001	SRR2310508	V4	37.166	96.893	Tibetan.Plateau.Lakes.T12
Tibetan.Plateau.Lakes.T3K	Tibetan.Plateau.Lakes	PRJNA294836	SAMN04038002	SRR2310509	V4	37.163	96.973	Tibetan.Plateau.Lakes.T3K
Tibetan.Plateau.Lakes.T13	Tibetan.Plateau.Lakes	PRJNA294836	SAMN04038003	SRR2310540	V4	37.181	96.881	Tibetan.Plateau.Lakes.T13
Tibetan.Plateau.Lakes.T3N	Tibetan.Plateau.Lakes	PRJNA294836	SAMN04038004	SRR2310545	V4	37.147	96.983	Tibetan.Plateau.Lakes.T3N
Tibetan.Plateau.Lakes.T3	Tibetan.Plateau.Lakes	PRJNA294836	SAMN04038005	SRR2310546	V4	37.15	96.957	Tibetan.Plateau.Lakes.T3
Tibetan.Plateau.Lakes.D10	Tibetan.Plateau.Lakes	PRJNA294836	SAMN04038008	SRR2310551	V4	38.875	93.934	Tibetan.Plateau.Lakes.D10
Tibetan.Plateau.Lakes.D11	Tibetan.Plateau.Lakes	PRJNA294836	SAMN04038011	SRR2310555	V4	38.88	93.956	Tibetan.Plateau.Lakes.D11
Tibetan.Plateau.Lakes.G9	Tibetan.Plateau.Lakes	PRJNA294836	SAMN04038014	SRR2310559	V4	37.116	97.544	Tibetan.Plateau.Lakes.G9
Tibetan.Plateau.Lakes.G4	Tibetan.Plateau.Lakes	PRJNA294836	SAMN04038015	SRR2310560	V4	37.133	97.552	Tibetan.Plateau.Lakes.G4
Tibetan.Plateau.Lakes.G7	Tibetan.Plateau.Lakes	PRJNA294836	SAMN04038016	SRR2310561	V4	37.143	97.531	Tibetan.Plateau.Lakes.G7
Tibetan.Plateau.Lakes.G6	Tibetan.Plateau.Lakes	PRJNA294836	SAMN04038017	SRR2310563	V4	37.146	97.547	Tibetan.Plateau.Lakes.G6
Tibetan.Plateau.Lakes.G1	Tibetan.Plateau.Lakes	PRJNA294836	SAMN04038018	SRR2310564	V4	37.145	97.526	Tibetan.Plateau.Lakes.G1
Tibetan.Plateau.Lakes.G8	Tibetan.Plateau.Lakes	PRJNA294836	SAMN04038019	SRR2310565	V4	37.121	97.568	Tibetan.Plateau.Lakes.G8
Tibetan.Plateau.Lakes.G3	Tibetan.Plateau.Lakes	PRJNA294836	SAMN04038020	SRR2310567	V4	37.137	97.54	Tibetan.Plateau.Lakes.G3
Tibetan.Plateau.Lakes.X14	Tibetan.Plateau.Lakes	PRJNA294836	SAMN04038021	SRR2310568	V4	37.487	95.544	Tibetan.Plateau.Lakes.X14
Tibetan.Plateau.Lakes.X1	Tibetan.Plateau.Lakes	PRJNA294836	SAMN04038022	SRR2310569	V4	37.481	95.438	Tibetan.Plateau.Lakes.X1
Tibetan.Plateau.Lakes.X15	Tibetan.Plateau.Lakes	PRJNA294836	SAMN04038023	SRR2310571	V4	37.475	95.553	Tibetan.Plateau.Lakes.X15
Tibetan.Plateau.Lakes.X2	Tibetan.Plateau.Lakes	PRJNA294836	SAMN04038024	SRR2310572	V4	37.453	95.512	Tibetan.Plateau.Lakes.X2
Tibetan.Plateau.Lakes.X11	Tibetan.Plateau.Lakes	PRJNA294836	SAMN04038025	SRR2310573	V4	37.489	95.47	Tibetan.Plateau.Lakes.X11
Tibetan.Plateau.Lakes.X13	Tibetan.Plateau.Lakes	PRJNA294836	SAMN04038026	SRR2310575	V4	37.494	95.524	Tibetan.Plateau.Lakes.X13
Tibetan.Plateau.Lakes.X12	Tibetan.Plateau.Lakes	PRJNA294836	SAMN04038027	SRR2310576	V4	37.476	95.505	Tibetan.Plateau.Lakes.X12
Tibetan.Plateau.Lakes.M5	Tibetan.Plateau.Lakes	PRJNA294836	SAMN04038028	SRR2310577	V4	38.129	90.759	Tibetan.Plateau.Lakes.M5
Tibetan.Plateau.Lakes.M4	Tibetan.Plateau.Lakes	PRJNA294836	SAMN04038029	SRR2310579	V4	38.127	90.782	Tibetan.Plateau.Lakes.M4
Tibetan.Plateau.Lakes.M1	Tibetan.Plateau.Lakes	PRJNA294836	SAMN04038030	SRR2310580	V4	38.162	90.818	Tibetan.Plateau.Lakes.M1
Tibetan.Plateau.Lakes.M2	Tibetan.Plateau.Lakes	PRJNA294836	SAMN04038031	SRR2310581	V4	38.152	90.799	Tibetan.Plateau.Lakes.M2
Tibetan.Plateau.Lakes.M3	Tibetan.Plateau.Lakes	PRJNA294836	SAMN04038032	SRR2310582	V4	38.133	90.783	Tibetan.Plateau.Lakes.M3
Tibetan.Plateau.Lakes.M6	Tibetan.Plateau.Lakes	PRJNA294836	SAMN04038033	SRR2310583	V4	38.126	90.725	Tibetan.Plateau.Lakes.M6
Yosemite.Lake.01	Yosemite.Lake	PRJNA264571	SAMN03135605	SRR2027382	V4	37.9093	-119.2862	Yosemite.Lake.01
Yosemite.Lake.02	Yosemite.Lake	PRJNA264571	SAMN03135605	SRR2027382	V4	37.8453	-119.3697	Yosemite.Lake.02
Yosemite.Lake.03	Yosemite.Lake	PRJNA264571	SAMN03135605	SRR2027382	V4	37.8438	-119.4218	Yosemite.Lake.03
Yosemite.Lake.04	Yosemite.Lake	PRJNA264571	SAMN03135605	SRR2027382	V4	37.843	-119.421	Yosemite.Lake.04
Yosemite.Lake.05	Yosemite.Lake	PRJNA264571	SAMN03135605	SRR2027382	V4	37.843	-119.421	Yosemite.Lake.05
Yosemite.Lake.06	Yosemite.Lake	PRJNA264571	SAMN03135605	SRR2027382	V4	37.8957	-119.6764	Yosemite.Lake.06
Yosemite.Lake.07	Yosemite.Lake	PRJNA264571	SAMN03135605	SRR2027382	V4	37.8957	-119.6764	Yosemite.Lake.07
Yosemite.Lake.08	Yosemite.Lake	PRJNA264571	SAMN03135605	SRR2027382	V4	37.809	-119.45	Yosemite.Lake.08
Yosemite.Lake.09	Yosemite.Lake	PRJNA264571	SAMN03135605	SRR2027382	V4	37.809	-119.45	Yosemite.Lake.09
Yosemite.Lake.10	Yosemite.Lake	PRJNA264571	SAMN03135605	SRR2027382	V4	37.8999	-119.5204	Yosemite.Lake.10
Yosemite.Lake.11	Yosemite.Lake	PRJNA264571	SAMN03135605	SRR2027382	V4	37.8999	-119.5204	Yosemite.Lake.11
Yosemite.Lake.12	Yosemite.Lake	PRJNA264571	SAMN03135605	SRR2027382	V4	37.8867	-119.5392	Yosemite.Lake.12
Yosemite.Lake.13	Yosemite.Lake	PRJNA264571	SAMN03135605	SRR2027382	V4	37.9223	-119.2673	Yosemite.Lake.13
Yosemite.Lake.14	Yosemite.Lake	PRJNA264571	SAMN03135605	SRR2027382	V4	37.8059	-119.3258	Yosemite.Lake.14
Yosemite.Lake.15	Yosemite.Lake	PRJNA264571	SAMN03135605	SRR2027382	V4	37.795	-119.345	Yosemite.Lake.15
Yosemite.Lake.16	Yosemite.Lake	PRJNA264571	SAMN03135605	SRR2027382	V4	37.795	-119.345	Yosemite.Lake.16
Yosemite.Lake.17	Yosemite.Lake	PRJNA264571	SAMN03135605	SRR2027382	V4	37.843	-119.421	Yosemite.Lake.17
Yosemite.Lake.18	Yosemite.Lake	PRJNA264571	SAMN03135605	SRR2027382	V4	37.843	-119.421	Yosemite.Lake.18
Yosemite.Lake.19	Yosemite.Lake	PRJNA264571	SAMN03135605	SRR2027382	V4	37.809	-119.45	Yosemite.Lake.19
Yosemite.Lake.20	Yosemite.Lake	PRJNA264571	SAMN03135605	SRR2027382	V4	37.809	-119.45	Yosemite.Lake.20
Yosemite.Lake.21	Yosemite.Lake	PRJNA264571	SAMN03135605	SRR2027382	V4	37.8957	-119.6764	Yosemite.Lake.21
Yosemite.Lake.22	Yosemite.Lake	PRJNA264571	SAMN03135605	SRR2027382	V4	37.9223	-119.2673	Yosemite.Lake.22
Yosemite.Lake.23	Yosemite.Lake	PRJNA264571	SAMN03135605	SRR2027382	V4	37.9223	-119.2673	Yosemite.Lake.23
Yosemite.Lake.24	Yosemite.Lake	PRJNA264571	SAMN03135605	SRR2027382	V4	37.9093	-119.2862	Yosemite.Lake.24
Yosemite.Lake.25	Yosemite.Lake	PRJNA264571	SAMN03135605	SRR2027382	V4	37.8506	-119.6152	Yosemite.Lake.25
Yosemite.Lake.26	Yosemite.Lake	PRJNA264571	SAMN03135605	SRR2027382	V4	37.8957	-119.6764	Yosemite.Lake.26
Yosemite.Lake.27	Yosemite.Lake	PRJNA264571	SAMN03135605	SRR2027382	V4	37.843	-119.421	Yosemite.Lake.27
Yosemite.Lake.28	Yosemite.Lake	PRJNA264571	SAMN03135605	SRR2027382	V4	37.843	-119.421	Yosemite.Lake.28
Yosemite.Lake.29	Yosemite.Lake	PRJNA264571	SAMN03135605	SRR2027382	V4	37.809	-119.45	Yosemite.Lake.29
Yosemite.Lake.30	Yosemite.Lake	PRJNA264571	SAMN03135605	SRR2027382	V4	37.8453	-119.3697	Yosemite.Lake.30
Yosemite.Lake.31	Yosemite.Lake	PRJNA264571	SAMN03135605	SRR2027382	V4	37.9223	-119.2673	Yosemite.Lake.31
Yosemite.Lake.32	Yosemite.Lake	PRJNA264571	SAMN03135605	SRR2027382	V4	37.9093	-119.2862	Yosemite.Lake.32
Yosemite.Lake.33	Yosemite.Lake	PRJNA264571	SAMN03135605	SRR2027382	V4	37.8506	-119.6152	Yosemite.Lake.33
Yosemite.Lake.34	Yosemite.Lake	PRJNA264571	SAMN03135605	SRR2027382	V4	37.8957	-119.6764	Yosemite.Lake.34
Brazil.Bromeliads.B1	Brazil.Bromeliads	PRJNA321235	SAMN04978260	SRR3498561	V4	-22.256729	-41.662246	Brazil.Bromeliads.B1
Brazil.Bromeliads.B10	Brazil.Bromeliads	PRJNA321235	SAMN06323831	SRR5248631	V4	-22.257101	-41.662451	Brazil.Bromeliads.B10
Brazil.Bromeliads.B11	Brazil.Bromeliads	PRJNA321235	SAMN06323832	SRR5248630	V4	-22.257077	-41.662441	Brazil.Bromeliads.B11
Brazil.Bromeliads.B12	Brazil.Bromeliads	PRJNA321235	SAMN04978268	SRR3498581	V4	-22.257064	-41.662801	Brazil.Bromeliads.B12
Brazil.Bromeliads.B13	Brazil.Bromeliads	PRJNA321235	SAMN06323833	SRR5248629	V4	-22.257018	-41.662489	Brazil.Bromeliads.B13
Brazil.Bromeliads.B14	Brazil.Bromeliads	PRJNA321235	SAMN04978269	SRR3498582	V4	-22.257103	-41.66202	Brazil.Bromeliads.B14
Brazil.Bromeliads.B15	Brazil.Bromeliads	PRJNA321235	SAMN04978270	SRR3498563	V4	-22.257121	-41.662656	Brazil.Bromeliads.B15
Brazil.Bromeliads.B16	Brazil.Bromeliads	PRJNA321235	SAMN06323834	SRR5248628	V4	-22.257309	-41.662352	Brazil.Bromeliads.B16
Brazil.Bromeliads.B17	Brazil.Bromeliads	PRJNA321235	SAMN04978271	SRR3498564	V4	-22.257009	-41.66281	Brazil.Bromeliads.B17
Brazil.Bromeliads.B18	Brazil.Bromeliads	PRJNA321235	SAMN04978272	SRR3498565	V4	-22.257538	-41.663052	Brazil.Bromeliads.B18
Brazil.Bromeliads.B19	Brazil.Bromeliads	PRJNA321235	SAMN04978273	SRR3498566	V4	-22.257269	-41.662808	Brazil.Bromeliads.B19
Brazil.Bromeliads.B2	Brazil.Bromeliads	PRJNA321235	SAMN04978261	SRR3498562	V4	-22.256667	-41.662235	Brazil.Bromeliads.B2
Brazil.Bromeliads.B20	Brazil.Bromeliads	PRJNA321235	SAMN04978274	SRR3498567	V4	-22.257306	-41.662807	Brazil.Bromeliads.B20
Brazil.Bromeliads.B21	Brazil.Bromeliads	PRJNA321235	SAMN04978275	SRR3498568	V4	-22.257176	-41.662692	Brazil.Bromeliads.B21
Brazil.Bromeliads.B23	Brazil.Bromeliads	PRJNA321235	SAMN06323835	SRR5248627	V4	-22.257175	-41.662922	Brazil.Bromeliads.B23
Brazil.Bromeliads.B24	Brazil.Bromeliads	PRJNA321235	SAMN06323836	SRR5248626	V4	-22.256751	-41.662775	Brazil.Bromeliads.B24
Brazil.Bromeliads.B25	Brazil.Bromeliads	PRJNA321235	SAMN06323837	SRR5248625	V4	-22.257334	-41.663022	Brazil.Bromeliads.B25
Brazil.Bromeliads.B26	Brazil.Bromeliads	PRJNA321235	SAMN06323838	SRR5248624	V4	-22.257465	-41.662902	Brazil.Bromeliads.B26
Brazil.Bromeliads.B27	Brazil.Bromeliads	PRJNA321235	SAMN04978276	SRR3498569	V4	-22.257501	-41.662877	Brazil.Bromeliads.B27
Brazil.Bromeliads.B28	Brazil.Bromeliads	PRJNA321235	SAMN04978277	SRR3498570	V4	-22.257501	-41.66303	Brazil.Bromeliads.B28
Brazil.Bromeliads.B29	Brazil.Bromeliads	PRJNA321235	SAMN04978278	SRR3498571	V4	-22.257435	-41.663147	Brazil.Bromeliads.B29
Brazil.Bromeliads.B3	Brazil.Bromeliads	PRJNA321235	SAMN04978262	SRR3498573	V4	-22.256709	-41.662202	Brazil.Bromeliads.B3
Brazil.Bromeliads.B30	Brazil.Bromeliads	PRJNA321235	SAMN04978279	SRR3498572	V4	-22.25746688	-41.66312066	Brazil.Bromeliads.B30
Brazil.Bromeliads.B32	Brazil.Bromeliads	PRJNA321235	SAMN04978280	SRR3498574	V4	-22.256953	-41.662794	Brazil.Bromeliads.B32
Brazil.Bromeliads.B33	Brazil.Bromeliads	PRJNA321235	SAMN04978281	SRR3498575	V4	-22.256725	-41.662773	Brazil.Bromeliads.B33
Brazil.Bromeliads.B4	Brazil.Bromeliads	PRJNA321235	SAMN04978263	SRR3498576	V4	-22.256709	-41.662202	Brazil.Bromeliads.B4
Brazil.Bromeliads.B5	Brazil.Bromeliads	PRJNA321235	SAMN04978264	SRR3498577	V4	-22.25675	-41.662184	Brazil.Bromeliads.B5
Brazil.Bromeliads.B6	Brazil.Bromeliads	PRJNA321235	SAMN04978265	SRR3498578	V4	-22.256713	-41.662199	Brazil.Bromeliads.B6
Brazil.Bromeliads.B7	Brazil.Bromeliads	PRJNA321235	SAMN04978266	SRR3498579	V4	-22.25689	-41.662142	Brazil.Bromeliads.B7
Brazil.Bromeliads.B8	Brazil.Bromeliads	PRJNA321235	SAMN04978267	SRR3498580	V4	-22.257081	-41.66285	Brazil.Bromeliads.B8
Brazil.Bromeliads.B9	Brazil.Bromeliads	PRJNA321235	SAMN06323830	SRR5248632	V4	-22.25712	-41.662031	Brazil.Bromeliads.B9
Brazil.Restinga.Soil.E3	Brazil.Restinga.Soil	PRJNA321235	SAMN06433600	SRR5279583	V4	-22.25	-41.66	Brazil.Restinga.Soil.E3
Brazil.Restinga.Soil.E5	Brazil.Restinga.Soil	PRJNA321235	SAMN06433601	SRR5279582	V4	-22.25	-41.66	Brazil.Restinga.Soil.E5
Brazil.Restinga.Ponds.P1	Brazil.Restinga.Ponds	PRJNA321235	SAMN07998325	SRR6266501	V4	-22.210444	-41.489476	Brazil.Restinga.Ponds.P1
Brazil.Restinga.Ponds.P11	Brazil.Restinga.Ponds	PRJNA321235	SAMN07998330	SRR6266506	V4	-22.162358	-41.30194	Brazil.Restinga.Ponds.P11
Brazil.Restinga.Ponds.P12	Brazil.Restinga.Ponds	PRJNA321235	SAMN07998331	SRR6266503	V4	-22.187277	-41.397939	Brazil.Restinga.Ponds.P12
Brazil.Restinga.Ponds.P14	Brazil.Restinga.Ponds	PRJNA321235	SAMN07998332	SRR6266504	V4	-22.187277	-41.397939	Brazil.Restinga.Ponds.P14
Brazil.Restinga.Ponds.P4	Brazil.Restinga.Ponds	PRJNA321235	SAMN07998326	SRR6266502	V4	-22.2113	-41.48451	Brazil.Restinga.Ponds.P4
Brazil.Restinga.Ponds.P6	Brazil.Restinga.Ponds	PRJNA321235	SAMN07998327	SRR6266499	V4	-22.2113	-41.48451	Brazil.Restinga.Ponds.P6
Brazil.Restinga.Ponds.P8	Brazil.Restinga.Ponds	PRJNA321235	SAMN07998328	SRR6266500	V4	-22.2113	-41.48451	Brazil.Restinga.Ponds.P8
Brazil.Restinga.Ponds.P9	Brazil.Restinga.Ponds	PRJNA321235	SAMN07998329	SRR6266505	V4	-22.162358	-41.30194	Brazil.Restinga.Ponds.P9
Lizard.Guts.01	Lizard.Guts	PRJNA293117	SAMN03998297	SRR2177039	V4	-33.302	-66.337	Lizard.Guts.01
Lizard.Guts.02	Lizard.Guts	PRJNA293117	SAMN03998298	SRR2177040	V4	-33.302	-66.337	Lizard.Guts.02
Lizard.Guts.03	Lizard.Guts	PRJNA293117	SAMN03998299	SRR2177041	V4	-33.302	-66.337	Lizard.Guts.03
Lizard.Guts.04	Lizard.Guts	PRJNA293117	SAMN03998300	SRR2177042	V4	-33.302	-66.337	Lizard.Guts.04
Lizard.Guts.05	Lizard.Guts	PRJNA293117	SAMN03998301	SRR2177043	V4	-33.302	-66.337	Lizard.Guts.05
Lizard.Guts.06	Lizard.Guts	PRJNA293117	SAMN03998302	SRR2177044	V4	-33.302	-66.337	Lizard.Guts.06
Lizard.Guts.07	Lizard.Guts	PRJNA293117	SAMN03998303	SRR2177045	V4	-33.302	-66.337	Lizard.Guts.07
Lizard.Guts.08	Lizard.Guts	PRJNA293117	SAMN03998304	SRR2177046	V4	-33.302	-66.337	Lizard.Guts.08
Lizard.Guts.09	Lizard.Guts	PRJNA293117	SAMN03998305	SRR2177047	V4	-33.302	-66.337	Lizard.Guts.09
Lizard.Guts.10	Lizard.Guts	PRJNA293117	SAMN03998306	SRR2177048	V4	-33.302	-66.337	Lizard.Guts.10
Lizard.Guts.11	Lizard.Guts	PRJNA293117	SAMN03998307	SRR2177049	V4	-33.302	-66.337	Lizard.Guts.11
Lizard.Guts.12	Lizard.Guts	PRJNA293117	SAMN03998308	SRR2177050	V4	-33.302	-66.337	Lizard.Guts.12
Lizard.Guts.13	Lizard.Guts	PRJNA293117	SAMN03998309	SRR2177051	V4	-33.302	-66.337	Lizard.Guts.13
Lizard.Guts.14	Lizard.Guts	PRJNA293117	SAMN03998310	SRR2177052	V4	-33.302	-66.337	Lizard.Guts.14
Lizard.Guts.15	Lizard.Guts	PRJNA293117	SAMN03998311	SRR2177053	V4	-33.302	-66.337	Lizard.Guts.15
Lizard.Guts.16	Lizard.Guts	PRJNA293117	SAMN03998312	SRR2177054	V4	-33.302	-66.337	Lizard.Guts.16
Lizard.Guts.17	Lizard.Guts	PRJNA293117	SAMN03998313	SRR2177055	V4	-33.302	-66.337	Lizard.Guts.17
Lizard.Guts.18	Lizard.Guts	PRJNA293117	SAMN03998314	SRR2177056	V4	-33.302	-66.337	Lizard.Guts.18
Lizard.Guts.19	Lizard.Guts	PRJNA293117	SAMN03998315	SRR2177057	V4	-33.302	-66.337	Lizard.Guts.19
Lizard.Guts.20	Lizard.Guts	PRJNA293117	SAMN03998316	SRR2177058	V4	-33.302	-66.337	Lizard.Guts.20
Lizard.Guts.21	Lizard.Guts	PRJNA293117	SAMN03998317	SRR2177059	V4	-33.302	-66.337	Lizard.Guts.21
Lizard.Guts.22	Lizard.Guts	PRJNA293117	SAMN03998318	SRR2177060	V4	-33.302	-66.337	Lizard.Guts.22
Lizard.Guts.23	Lizard.Guts	PRJNA293117	SAMN03998319	SRR2177061	V4	-33.302	-66.337	Lizard.Guts.23
Lizard.Guts.24	Lizard.Guts	PRJNA293117	SAMN03998320	SRR2177062	V4	-33.302	-66.337	Lizard.Guts.24
Lizard.Guts.25	Lizard.Guts	PRJNA293117	SAMN03998321	SRR2177063	V4	-33.302	-66.337	Lizard.Guts.25
Lizard.Guts.26	Lizard.Guts	PRJNA293117	SAMN03998322	SRR2177064	V4	-33.302	-66.337	Lizard.Guts.26
Lizard.Guts.27	Lizard.Guts	PRJNA293117	SAMN03998323	SRR2177065	V4	-33.302	-66.337	Lizard.Guts.27
Lizard.Guts.28	Lizard.Guts	PRJNA293117	SAMN03998324	SRR2177066	V4	-33.302	-66.337	Lizard.Guts.28
Lizard.Guts.29	Lizard.Guts	PRJNA293117	SAMN03998325	SRR2177067	V4	-33.302	-66.337	Lizard.Guts.29
Lizard.Guts.30	Lizard.Guts	PRJNA293117	SAMN03998326	SRR2177068	V4	-33.302	-66.337	Lizard.Guts.30
Lizard.Guts.31	Lizard.Guts	PRJNA293117	SAMN03998327	SRR2177069	V4	-33.302	-66.337	Lizard.Guts.31
Lizard.Guts.32	Lizard.Guts	PRJNA293117	SAMN03998328	SRR2177070	V4	-33.302	-66.337	Lizard.Guts.32
Lizard.Guts.33	Lizard.Guts	PRJNA293117	SAMN03998329	SRR2177071	V4	-33.302	-66.337	Lizard.Guts.33
Lizard.Guts.34	Lizard.Guts	PRJNA293117	SAMN03998330	SRR2177072	V4	-33.302	-66.337	Lizard.Guts.34
Lizard.Guts.35	Lizard.Guts	PRJNA293117	SAMN03998331	SRR2177073	V4	-33.302	-66.337	Lizard.Guts.35
Lizard.Guts.36	Lizard.Guts	PRJNA293117	SAMN03998332	SRR2177074	V4	-33.302	-66.337	Lizard.Guts.36
Lizard.Guts.37	Lizard.Guts	PRJNA293117	SAMN03998333	SRR2177075	V4	-33.302	-66.337	Lizard.Guts.37
Lizard.Guts.38	Lizard.Guts	PRJNA293117	SAMN03998334	SRR2177076	V4	-33.302	-66.337	Lizard.Guts.38
Lizard.Guts.39	Lizard.Guts	PRJNA293117	SAMN03998335	SRR2177077	V4	-33.302	-66.337	Lizard.Guts.39
Lizard.Guts.40	Lizard.Guts	PRJNA293117	SAMN03998336	SRR2177078	V4	-33.302	-66.337	Lizard.Guts.40
Lizard.Guts.41	Lizard.Guts	PRJNA293117	SAMN03998337	SRR2177079	V4	-33.302	-66.337	Lizard.Guts.41
Lizard.Guts.42	Lizard.Guts	PRJNA293117	SAMN03998338	SRR2177080	V4	-33.302	-66.337	Lizard.Guts.42
Lizard.Guts.43	Lizard.Guts	PRJNA293117	SAMN03998339	SRR2177081	V4	-33.302	-66.337	Lizard.Guts.43
Lizard.Guts.44	Lizard.Guts	PRJNA293117	SAMN03998340	SRR2177082	V4	-33.302	-66.337	Lizard.Guts.44
Lizard.Guts.45	Lizard.Guts	PRJNA293117	SAMN03998341	SRR2177083	V4	-33.302	-66.337	Lizard.Guts.45
Lizard.Guts.46	Lizard.Guts	PRJNA293117	SAMN03998342	SRR2177084	V4	-33.302	-66.337	Lizard.Guts.46
Lizard.Guts.47	Lizard.Guts	PRJNA293117	SAMN03998343	SRR2177085	V4	-33.302	-66.337	Lizard.Guts.47
Lizard.Guts.48	Lizard.Guts	PRJNA293117	SAMN03998344	SRR2177086	V4	-33.302	-66.337	Lizard.Guts.48
Lizard.Guts.49	Lizard.Guts	PRJNA293117	SAMN03998345	SRR2177087	V4	-33.302	-66.337	Lizard.Guts.49
Lizard.Guts.50	Lizard.Guts	PRJNA293117	SAMN03998346	SRR2177088	V4	-33.302	-66.337	Lizard.Guts.50
Lizard.Guts.51	Lizard.Guts	PRJNA293117	SAMN03998347	SRR2177089	V4	-33.302	-66.337	Lizard.Guts.51
Lizard.Guts.52	Lizard.Guts	PRJNA293117	SAMN03998348	SRR2177090	V4	-33.302	-66.337	Lizard.Guts.52
Lizard.Guts.53	Lizard.Guts	PRJNA293117	SAMN03998349	SRR2177091	V4	-33.302	-66.337	Lizard.Guts.53
Lizard.Guts.54	Lizard.Guts	PRJNA293117	SAMN03998350	SRR2177092	V4	-33.302	-66.337	Lizard.Guts.54
Lizard.Guts.55	Lizard.Guts	PRJNA293117	SAMN03998351	SRR2177093	V4	-33.302	-66.337	Lizard.Guts.55
Lizard.Guts.56	Lizard.Guts	PRJNA293117	SAMN03998352	SRR2177094	V4	-33.302	-66.337	Lizard.Guts.56
Lizard.Guts.57	Lizard.Guts	PRJNA293117	SAMN03998353	SRR2177095	V4	-33.302	-66.337	Lizard.Guts.57
Lizard.Guts.58	Lizard.Guts	PRJNA293117	SAMN03998354	SRR2177096	V4	-33.302	-66.337	Lizard.Guts.58
Lizard.Guts.59	Lizard.Guts	PRJNA293117	SAMN03998355	SRR2177097	V4	-33.302	-66.337	Lizard.Guts.59
Lizard.Guts.60	Lizard.Guts	PRJNA293117	SAMN03998356	SRR2177098	V4	-33.302	-66.337	Lizard.Guts.60
Lizard.Guts.61	Lizard.Guts	PRJNA293117	SAMN03998357	SRR2177099	V4	-33.302	-66.337	Lizard.Guts.61
Lizard.Guts.62	Lizard.Guts	PRJNA293117	SAMN03998358	SRR2177100	V4	-33.302	-66.337	Lizard.Guts.62
Lizard.Guts.63	Lizard.Guts	PRJNA293117	SAMN03998359	SRR2177101	V4	-33.302	-66.337	Lizard.Guts.63
Lizard.Guts.64	Lizard.Guts	PRJNA293117	SAMN03998360	SRR2177102	V4	-33.302	-66.337	Lizard.Guts.64
Lizard.Guts.65	Lizard.Guts	PRJNA293117	SAMN03998361	SRR2177103	V4	-33.302	-66.337	Lizard.Guts.65
Lizard.Guts.66	Lizard.Guts	PRJNA293117	SAMN03998362	SRR2177104	V4	-33.302	-66.337	Lizard.Guts.66
Lizard.Guts.67	Lizard.Guts	PRJNA293117	SAMN03998363	SRR2177105	V4	-33.302	-66.337	Lizard.Guts.67
Honeybee.Guts.01	Honeybee.Guts	PRJDB4237	SAMD00041258	DRR061333	V4	39.271508	-121.04982	Honeybee.Guts.01
Honeybee.Guts.03	Honeybee.Guts	PRJDB4237	SAMD00041260	DRR061335	V4	39.271508	-121.04982	Honeybee.Guts.03
Honeybee.Guts.05	Honeybee.Guts	PRJDB4237	SAMD00041262	DRR061337	V4	39.153102	-120.978859	Honeybee.Guts.05
Honeybee.Guts.06	Honeybee.Guts	PRJDB4237	SAMD00041263	DRR061338	V4	39.153102	-120.978859	Honeybee.Guts.06
Honeybee.Guts.07	Honeybee.Guts	PRJDB4237	SAMD00041264	DRR061339	V4	39.153102	-120.978859	Honeybee.Guts.07
Honeybee.Guts.08	Honeybee.Guts	PRJDB4237	SAMD00041265	DRR061340	V4	39.153102	-120.978859	Honeybee.Guts.08
Honeybee.Guts.09	Honeybee.Guts	PRJDB4237	SAMD00041266	DRR061341	V4	39.194516	-120.966552	Honeybee.Guts.09
Honeybee.Guts.10	Honeybee.Guts	PRJDB4237	SAMD00041267	DRR061342	V4	39.194516	-120.966552	Honeybee.Guts.10
Honeybee.Guts.12	Honeybee.Guts	PRJDB4237	SAMD00041269	DRR061344	V4	39.194516	-120.966552	Honeybee.Guts.12
Honeybee.Guts.13	Honeybee.Guts	PRJDB4237	SAMD00041270	DRR061345	V4	39.162358	-121.002861	Honeybee.Guts.13
Honeybee.Guts.14	Honeybee.Guts	PRJDB4237	SAMD00041271	DRR061346	V4	39.162358	-121.002861	Honeybee.Guts.14
Honeybee.Guts.15	Honeybee.Guts	PRJDB4237	SAMD00041272	DRR061347	V4	39.162358	-121.002861	Honeybee.Guts.15
Honeybee.Guts.16	Honeybee.Guts	PRJDB4237	SAMD00041273	DRR061348	V4	39.162358	-121.002861	Honeybee.Guts.16
Honeybee.Guts.17	Honeybee.Guts	PRJDB4237	SAMD00041274	DRR061349	V4	39.272221	-121.007002	Honeybee.Guts.17
Honeybee.Guts.18	Honeybee.Guts	PRJDB4237	SAMD00041275	DRR061350	V4	39.272221	-121.007002	Honeybee.Guts.18
Honeybee.Guts.19	Honeybee.Guts	PRJDB4237	SAMD00041276	DRR061351	V4	39.272221	-121.007002	Honeybee.Guts.19
Honeybee.Guts.20	Honeybee.Guts	PRJDB4237	SAMD00041277	DRR061352	V4	39.272221	-121.007002	Honeybee.Guts.20
Honeybee.Guts.21	Honeybee.Guts	PRJDB4237	SAMD00041278	DRR061353	V4	39.272221	-121.007002	Honeybee.Guts.21
Honeybee.Guts.22	Honeybee.Guts	PRJDB4237	SAMD00041279	DRR061354	V4	39.272221	-121.007002	Honeybee.Guts.22
Honeybee.Guts.23	Honeybee.Guts	PRJDB4237	SAMD00041280	DRR061355	V4	39.272221	-121.007002	Honeybee.Guts.23
Honeybee.Guts.24	Honeybee.Guts	PRJDB4237	SAMD00041281	DRR061356	V4	39.272221	-121.007002	Honeybee.Guts.24
Honeybee.Guts.25	Honeybee.Guts	PRJDB4237	SAMD00041282	DRR061357	V4	39.160589	-120.98704	Honeybee.Guts.25
Honeybee.Guts.26	Honeybee.Guts	PRJDB4237	SAMD00041283	DRR061358	V4	39.160589	-120.98704	Honeybee.Guts.26
Honeybee.Guts.27	Honeybee.Guts	PRJDB4237	SAMD00041284	DRR061359	V4	39.160589	-120.98704	Honeybee.Guts.27
Honeybee.Guts.28	Honeybee.Guts	PRJDB4237	SAMD00041285	DRR061360	V4	39.160589	-120.98704	Honeybee.Guts.28
Honeybee.Guts.29	Honeybee.Guts	PRJDB4237	SAMD00041286	DRR061361	V4	39.222056	-121.025104	Honeybee.Guts.29
Honeybee.Guts.30	Honeybee.Guts	PRJDB4237	SAMD00041287	DRR061362	V4	39.222056	-121.025104	Honeybee.Guts.30
Honeybee.Guts.31	Honeybee.Guts	PRJDB4237	SAMD00041288	DRR061363	V4	39.222056	-121.025104	Honeybee.Guts.31
Honeybee.Guts.32	Honeybee.Guts	PRJDB4237	SAMD00041289	DRR061364	V4	39.222056	-121.025104	Honeybee.Guts.32
Honeybee.Guts.33	Honeybee.Guts	PRJDB4237	SAMD00041290	DRR061365	V4	39.19665	-121.087527	Honeybee.Guts.33
Honeybee.Guts.34	Honeybee.Guts	PRJDB4237	SAMD00041291	DRR061366	V4	39.19665	-121.087527	Honeybee.Guts.34
Honeybee.Guts.35	Honeybee.Guts	PRJDB4237	SAMD00041292	DRR061367	V4	39.19665	-121.087527	Honeybee.Guts.35
Honeybee.Guts.36	Honeybee.Guts	PRJDB4237	SAMD00041293	DRR061368	V4	39.19665	-121.087527	Honeybee.Guts.36
Anopheles.Mosquito.Guts.01	Anopheles.Mosquito.Guts	PRJNA315196	SAMN04555450	SRR3262380	V4	42.723	-84.481	Anopheles.Mosquito.Guts.01
Anopheles.Mosquito.Guts.02	Anopheles.Mosquito.Guts	PRJNA315196	SAMN04555450	SRR3262381	V4	42.723	-84.481	Anopheles.Mosquito.Guts.02
Anopheles.Mosquito.Guts.03	Anopheles.Mosquito.Guts	PRJNA315196	SAMN04555450	SRR3262382	V4	42.723	-84.481	Anopheles.Mosquito.Guts.03
Anopheles.Mosquito.Guts.04	Anopheles.Mosquito.Guts	PRJNA315196	SAMN04555450	SRR3262383	V4	42.723	-84.481	Anopheles.Mosquito.Guts.04
Anopheles.Mosquito.Guts.05	Anopheles.Mosquito.Guts	PRJNA315196	SAMN04555450	SRR3262384	V4	42.723	-84.481	Anopheles.Mosquito.Guts.05
Anopheles.Mosquito.Guts.06	Anopheles.Mosquito.Guts	PRJNA315196	SAMN04555450	SRR3262385	V4	42.723	-84.481	Anopheles.Mosquito.Guts.06
Denmark.Biogas.Bioreactors.01	Denmark.Biogas.Bioreactors	PRJEB10894	SAMEA3542114	ERR1019010	V4	57.05	9.917	Denmark.Biogas.Bioreactors.01
Denmark.Biogas.Bioreactors.02	Denmark.Biogas.Bioreactors	PRJEB10894	SAMEA3542115	ERR1019011	V4	57.05	9.917	Denmark.Biogas.Bioreactors.02
Denmark.Biogas.Bioreactors.03	Denmark.Biogas.Bioreactors	PRJEB10894	SAMEA3542116	ERR1019012	V4	57.05	9.917	Denmark.Biogas.Bioreactors.03
Denmark.Biogas.Bioreactors.04	Denmark.Biogas.Bioreactors	PRJEB10894	SAMEA3542117	ERR1019013	V4	57.05	9.917	Denmark.Biogas.Bioreactors.04
Denmark.Biogas.Bioreactors.05	Denmark.Biogas.Bioreactors	PRJEB10894	SAMEA3542118	ERR1019014	V4	57.05	9.917	Denmark.Biogas.Bioreactors.05
Denmark.Biogas.Bioreactors.06	Denmark.Biogas.Bioreactors	PRJEB10894	SAMEA3542119	ERR1019015	V4	57.05	9.917	Denmark.Biogas.Bioreactors.06
Denmark.Biogas.Bioreactors.07	Denmark.Biogas.Bioreactors	PRJEB10894	SAMEA3542120	ERR1019016	V4	57.05	9.917	Denmark.Biogas.Bioreactors.07
Denmark.Biogas.Bioreactors.08	Denmark.Biogas.Bioreactors	PRJEB10894	SAMEA3542121	ERR1019017	V4	57.05	9.917	Denmark.Biogas.Bioreactors.08
Denmark.Biogas.Bioreactors.09	Denmark.Biogas.Bioreactors	PRJEB10894	SAMEA3542122	ERR1019018	V4	57.05	9.917	Denmark.Biogas.Bioreactors.09
Denmark.Biogas.Bioreactors.10	Denmark.Biogas.Bioreactors	PRJEB10894	SAMEA3542123	ERR1019019	V4	57.05	9.917	Denmark.Biogas.Bioreactors.10
Denmark.Biogas.Bioreactors.11	Denmark.Biogas.Bioreactors	PRJEB10894	SAMEA3542124	ERR1019020	V4	57.05	9.917	Denmark.Biogas.Bioreactors.11
Denmark.Biogas.Bioreactors.12	Denmark.Biogas.Bioreactors	PRJEB10894	SAMEA3542125	ERR1019021	V4	57.05	9.917	Denmark.Biogas.Bioreactors.12
Denmark.Biogas.Bioreactors.13	Denmark.Biogas.Bioreactors	PRJEB10894	SAMEA3542126	ERR1019022	V4	57.05	9.917	Denmark.Biogas.Bioreactors.13
Denmark.Biogas.Bioreactors.14	Denmark.Biogas.Bioreactors	PRJEB10894	SAMEA3542127	ERR1019023	V4	57.05	9.917	Denmark.Biogas.Bioreactors.14
Denmark.Biogas.Bioreactors.15	Denmark.Biogas.Bioreactors	PRJEB10894	SAMEA3542128	ERR1019024	V4	57.05	9.917	Denmark.Biogas.Bioreactors.15
Denmark.Biogas.Bioreactors.16	Denmark.Biogas.Bioreactors	PRJEB10894	SAMEA3542129	ERR1019025	V4	57.05	9.917	Denmark.Biogas.Bioreactors.16
Denmark.Biogas.Bioreactors.17	Denmark.Biogas.Bioreactors	PRJEB10894	SAMEA3542130	ERR1019026	V4	57.05	9.917	Denmark.Biogas.Bioreactors.17
Denmark.Biogas.Bioreactors.18	Denmark.Biogas.Bioreactors	PRJEB10894	SAMEA3542131	ERR1019027	V4	57.05	9.917	Denmark.Biogas.Bioreactors.18
Denmark.Biogas.Bioreactors.19	Denmark.Biogas.Bioreactors	PRJEB10894	SAMEA3556811	ERR1034356	V4	57.05	9.917	Denmark.Biogas.Bioreactors.19
Denmark.Biogas.Bioreactors.20	Denmark.Biogas.Bioreactors	PRJEB10894	SAMEA3556812	ERR1034357	V4	57.05	9.917	Denmark.Biogas.Bioreactors.20
Denmark.Biogas.Bioreactors.21	Denmark.Biogas.Bioreactors	PRJEB10894	SAMEA3556813	ERR1034358	V4	57.05	9.917	Denmark.Biogas.Bioreactors.21
Denmark.Biogas.Bioreactors.22	Denmark.Biogas.Bioreactors	PRJEB10894	SAMEA3556814	ERR1034359	V4	57.05	9.917	Denmark.Biogas.Bioreactors.22
Denmark.Biogas.Bioreactors.23	Denmark.Biogas.Bioreactors	PRJEB10894	SAMEA3556815	ERR1034360	V4	57.05	9.917	Denmark.Biogas.Bioreactors.23
Denmark.Biogas.Bioreactors.24	Denmark.Biogas.Bioreactors	PRJEB10894	SAMEA3556816	ERR1034361	V4	57.05	9.917	Denmark.Biogas.Bioreactors.24
Denmark.Biogas.Bioreactors.25	Denmark.Biogas.Bioreactors	PRJEB10894	SAMEA3556824	ERR1034362	V4	57.05	9.917	Denmark.Biogas.Bioreactors.25
Denmark.Biogas.Bioreactors.26	Denmark.Biogas.Bioreactors	PRJEB10894	SAMEA3556825	ERR1034363	V4	57.05	9.917	Denmark.Biogas.Bioreactors.26
Denmark.Biogas.Bioreactors.27	Denmark.Biogas.Bioreactors	PRJEB10894	SAMEA3556826	ERR1034364	V4	57.05	9.917	Denmark.Biogas.Bioreactors.27
Denmark.Biogas.Bioreactors.28	Denmark.Biogas.Bioreactors	PRJEB10894	SAMEA3556827	ERR1034365	V4	57.05	9.917	Denmark.Biogas.Bioreactors.28
Denmark.Biogas.Bioreactors.29	Denmark.Biogas.Bioreactors	PRJEB10894	SAMEA3556828	ERR1034366	V4	57.05	9.917	Denmark.Biogas.Bioreactors.29
Denmark.Biogas.Bioreactors.30	Denmark.Biogas.Bioreactors	PRJEB10894	SAMEA3558079	ERR1034546	V4	57.05	9.917	Denmark.Biogas.Bioreactors.30
Denmark.Biogas.Bioreactors.31	Denmark.Biogas.Bioreactors	PRJEB10894	SAMEA3558080	ERR1034547	V4	57.05	9.917	Denmark.Biogas.Bioreactors.31
Denmark.Biogas.Bioreactors.32	Denmark.Biogas.Bioreactors	PRJEB10894	SAMEA3558081	ERR1034548	V4	57.05	9.917	Denmark.Biogas.Bioreactors.32
Denmark.Biogas.Bioreactors.33	Denmark.Biogas.Bioreactors	PRJEB10894	SAMEA3558082	ERR1034549	V4	57.05	9.917	Denmark.Biogas.Bioreactors.33
Denmark.Biogas.Bioreactors.34	Denmark.Biogas.Bioreactors	PRJEB10894	SAMEA3558083	ERR1034550	V4	57.05	9.917	Denmark.Biogas.Bioreactors.34
Denmark.Biogas.Bioreactors.35	Denmark.Biogas.Bioreactors	PRJEB10894	SAMEA3558084	ERR1034551	V4	57.05	9.917	Denmark.Biogas.Bioreactors.35
Denmark.Biogas.Bioreactors.36	Denmark.Biogas.Bioreactors	PRJEB10894	SAMEA3558085	ERR1034552	V4	57.05	9.917	Denmark.Biogas.Bioreactors.36
Denmark.Biogas.Bioreactors.37	Denmark.Biogas.Bioreactors	PRJEB10894	SAMEA3558086	ERR1034553	V4	57.05	9.917	Denmark.Biogas.Bioreactors.37
Denmark.Biogas.Bioreactors.38	Denmark.Biogas.Bioreactors	PRJEB10894	SAMEA3558087	ERR1034554	V4	57.05	9.917	Denmark.Biogas.Bioreactors.38
Denmark.Biogas.Bioreactors.39	Denmark.Biogas.Bioreactors	PRJEB10894	SAMEA3558088	ERR1034555	V4	57.05	9.917	Denmark.Biogas.Bioreactors.39
Denmark.Biogas.Bioreactors.40	Denmark.Biogas.Bioreactors	PRJEB10894	SAMEA3558089	ERR1034556	V4	57.05	9.917	Denmark.Biogas.Bioreactors.40
Denmark.Biogas.Bioreactors.41	Denmark.Biogas.Bioreactors	PRJEB10894	SAMEA3558090	ERR1034557	V4	57.05	9.917	Denmark.Biogas.Bioreactors.41
Denmark.Biogas.Bioreactors.42	Denmark.Biogas.Bioreactors	PRJEB10894	SAMEA3558091	ERR1034558	V4	57.05	9.917	Denmark.Biogas.Bioreactors.42
Denmark.Biogas.Bioreactors.43	Denmark.Biogas.Bioreactors	PRJEB10894	SAMEA3558092	ERR1034559	V4	57.05	9.917	Denmark.Biogas.Bioreactors.43
Denmark.Biogas.Bioreactors.44	Denmark.Biogas.Bioreactors	PRJEB10894	SAMEA3558093	ERR1034560	V4	57.05	9.917	Denmark.Biogas.Bioreactors.44
Denmark.Biogas.Bioreactors.45	Denmark.Biogas.Bioreactors	PRJEB10894	SAMEA3558094	ERR1034561	V4	57.05	9.917	Denmark.Biogas.Bioreactors.45
Denmark.Biogas.Bioreactors.46	Denmark.Biogas.Bioreactors	PRJEB10894	SAMEA3558095	ERR1034562	V4	57.05	9.917	Denmark.Biogas.Bioreactors.46
Denmark.Biogas.Bioreactors.47	Denmark.Biogas.Bioreactors	PRJEB10894	SAMEA3558096	ERR1034563	V4	57.05	9.917	Denmark.Biogas.Bioreactors.47
Denmark.Biogas.Bioreactors.48	Denmark.Biogas.Bioreactors	PRJEB10894	SAMEA3558097	ERR1034564	V4	57.05	9.917	Denmark.Biogas.Bioreactors.48
Denmark.Biogas.Bioreactors.49	Denmark.Biogas.Bioreactors	PRJEB10894	SAMEA3558098	ERR1034565	V4	57.05	9.917	Denmark.Biogas.Bioreactors.49
Denmark.Biogas.Bioreactors.50	Denmark.Biogas.Bioreactors	PRJEB10894	SAMEA3558099	ERR1034566	V4	57.05	9.917	Denmark.Biogas.Bioreactors.50
Denmark.Biogas.Bioreactors.51	Denmark.Biogas.Bioreactors	PRJEB10894	SAMEA3558100	ERR1034567	V4	57.05	9.917	Denmark.Biogas.Bioreactors.51
Denmark.Biogas.Bioreactors.52	Denmark.Biogas.Bioreactors	PRJEB10894	SAMEA3558101	ERR1034568	V4	57.05	9.917	Denmark.Biogas.Bioreactors.52
Denmark.Biogas.Bioreactors.53	Denmark.Biogas.Bioreactors	PRJEB10894	SAMEA3558102	ERR1034569	V4	57.05	9.917	Denmark.Biogas.Bioreactors.53
Denmark.Biogas.Bioreactors.54	Denmark.Biogas.Bioreactors	PRJEB10894	SAMEA3558103	ERR1034570	V4	57.05	9.917	Denmark.Biogas.Bioreactors.54
Denmark.Biogas.Bioreactors.55	Denmark.Biogas.Bioreactors	PRJEB10894	SAMEA3558104	ERR1034571	V4	57.05	9.917	Denmark.Biogas.Bioreactors.55
Denmark.Biogas.Bioreactors.56	Denmark.Biogas.Bioreactors	PRJEB10894	SAMEA3558105	ERR1034572	V4	57.05	9.917	Denmark.Biogas.Bioreactors.56
Denmark.Biogas.Bioreactors.57	Denmark.Biogas.Bioreactors	PRJEB10894	SAMEA3558106	ERR1034573	V4	57.05	9.917	Denmark.Biogas.Bioreactors.57
Denmark.Biogas.Bioreactors.58	Denmark.Biogas.Bioreactors	PRJEB10894	SAMEA3558107	ERR1034574	V4	57.05	9.917	Denmark.Biogas.Bioreactors.58
Denmark.Biogas.Bioreactors.59	Denmark.Biogas.Bioreactors	PRJEB10894	SAMEA3558108	ERR1034575	V4	57.05	9.917	Denmark.Biogas.Bioreactors.59
Denmark.Biogas.Bioreactors.60	Denmark.Biogas.Bioreactors	PRJEB10894	SAMEA3562991	ERR1036322	V4	57.05	9.917	Denmark.Biogas.Bioreactors.60
Denmark.Biogas.Bioreactors.61	Denmark.Biogas.Bioreactors	PRJEB10894	SAMEA3562992	ERR1036323	V4	57.05	9.917	Denmark.Biogas.Bioreactors.61
Denmark.Biogas.Bioreactors.62	Denmark.Biogas.Bioreactors	PRJEB10894	SAMEA3562993	ERR1036324	V4	57.05	9.917	Denmark.Biogas.Bioreactors.62
Denmark.Biogas.Bioreactors.63	Denmark.Biogas.Bioreactors	PRJEB10894	SAMEA3562994	ERR1036325	V4	57.05	9.917	Denmark.Biogas.Bioreactors.63
Denmark.Biogas.Bioreactors.64	Denmark.Biogas.Bioreactors	PRJEB10894	SAMEA3562995	ERR1036326	V4	57.05	9.917	Denmark.Biogas.Bioreactors.64
Denmark.Biogas.Bioreactors.65	Denmark.Biogas.Bioreactors	PRJEB10894	SAMEA3562996	ERR1036327	V4	57.05	9.917	Denmark.Biogas.Bioreactors.65
Denmark.Biogas.Bioreactors.66	Denmark.Biogas.Bioreactors	PRJEB10894	SAMEA3562997	ERR1036328	V4	57.05	9.917	Denmark.Biogas.Bioreactors.66
Denmark.Biogas.Bioreactors.67	Denmark.Biogas.Bioreactors	PRJEB10894	SAMEA3562998	ERR1036329	V4	57.05	9.917	Denmark.Biogas.Bioreactors.67
Denmark.Biogas.Bioreactors.68	Denmark.Biogas.Bioreactors	PRJEB10894	SAMEA3562999	ERR1036330	V4	57.05	9.917	Denmark.Biogas.Bioreactors.68
Denmark.Biogas.Bioreactors.69	Denmark.Biogas.Bioreactors	PRJEB10894	SAMEA3563000	ERR1036331	V4	57.05	9.917	Denmark.Biogas.Bioreactors.69
Denmark.Biogas.Bioreactors.70	Denmark.Biogas.Bioreactors	PRJEB10894	SAMEA3563001	ERR1036332	V4	57.05	9.917	Denmark.Biogas.Bioreactors.70
Denmark.Biogas.Bioreactors.71	Denmark.Biogas.Bioreactors	PRJEB10894	SAMEA3563002	ERR1036333	V4	57.05	9.917	Denmark.Biogas.Bioreactors.71
Denmark.Biogas.Bioreactors.72	Denmark.Biogas.Bioreactors	PRJEB10894	SAMEA3563003	ERR1036334	V4	57.05	9.917	Denmark.Biogas.Bioreactors.72
Denmark.Biogas.Bioreactors.73	Denmark.Biogas.Bioreactors	PRJEB10894	SAMEA3563004	ERR1036335	V4	57.05	9.917	Denmark.Biogas.Bioreactors.73
Denmark.Biogas.Bioreactors.74	Denmark.Biogas.Bioreactors	PRJEB10894	SAMEA3563005	ERR1036336	V4	57.05	9.917	Denmark.Biogas.Bioreactors.74
Denmark.Biogas.Bioreactors.75	Denmark.Biogas.Bioreactors	PRJEB10894	SAMEA3563006	ERR1036337	V4	57.05	9.917	Denmark.Biogas.Bioreactors.75
Denmark.Biogas.Bioreactors.76	Denmark.Biogas.Bioreactors	PRJEB10894	SAMEA3563007	ERR1036338	V4	57.05	9.917	Denmark.Biogas.Bioreactors.76
Denmark.Biogas.Bioreactors.77	Denmark.Biogas.Bioreactors	PRJEB10894	SAMEA3563008	ERR1036339	V4	57.05	9.917	Denmark.Biogas.Bioreactors.77
Rat.Guts.Diet.Experiment.01	Rat.Guts.Diet.Experiment	PRJNA276838	SAMN03387160	SRR2088780	V4	40.11	-88.2	Rat.Guts.Diet.Experiment.01
Rat.Guts.Diet.Experiment.02	Rat.Guts.Diet.Experiment	PRJNA276838	SAMN03387161	SRR2088781	V4	40.11	-88.2	Rat.Guts.Diet.Experiment.02
Rat.Guts.Diet.Experiment.03	Rat.Guts.Diet.Experiment	PRJNA276838	SAMN03387162	SRR2088782	V4	40.11	-88.2	Rat.Guts.Diet.Experiment.03
Rat.Guts.Diet.Experiment.04	Rat.Guts.Diet.Experiment	PRJNA276838	SAMN03387163	SRR2088783	V4	40.11	-88.2	Rat.Guts.Diet.Experiment.04
Rat.Guts.Diet.Experiment.05	Rat.Guts.Diet.Experiment	PRJNA276838	SAMN03387164	SRR2088784	V4	40.11	-88.2	Rat.Guts.Diet.Experiment.05
Rat.Guts.Diet.Experiment.06	Rat.Guts.Diet.Experiment	PRJNA276838	SAMN03387165	SRR2088785	V4	40.11	-88.2	Rat.Guts.Diet.Experiment.06
Rat.Guts.Diet.Experiment.07	Rat.Guts.Diet.Experiment	PRJNA276838	SAMN03387166	SRR2088786	V4	40.11	-88.2	Rat.Guts.Diet.Experiment.07
Rat.Guts.Diet.Experiment.08	Rat.Guts.Diet.Experiment	PRJNA276838	SAMN03387167	SRR2088787	V4	40.11	-88.2	Rat.Guts.Diet.Experiment.08
Rat.Guts.Diet.Experiment.09	Rat.Guts.Diet.Experiment	PRJNA276838	SAMN03387168	SRR2088788	V4	40.11	-88.2	Rat.Guts.Diet.Experiment.09
Rat.Guts.Diet.Experiment.10	Rat.Guts.Diet.Experiment	PRJNA276838	SAMN03387169	SRR2088789	V4	40.11	-88.2	Rat.Guts.Diet.Experiment.10
Rat.Guts.Diet.Experiment.11	Rat.Guts.Diet.Experiment	PRJNA276838	SAMN03387170	SRR2088790	V4	40.11	-88.2	Rat.Guts.Diet.Experiment.11
Rat.Guts.Diet.Experiment.12	Rat.Guts.Diet.Experiment	PRJNA276838	SAMN03387171	SRR2088791	V4	40.11	-88.2	Rat.Guts.Diet.Experiment.12
Rat.Guts.Diet.Experiment.13	Rat.Guts.Diet.Experiment	PRJNA276838	SAMN03387172	SRR2088792	V4	40.11	-88.2	Rat.Guts.Diet.Experiment.13
Rat.Guts.Diet.Experiment.14	Rat.Guts.Diet.Experiment	PRJNA276838	SAMN03387173	SRR2088793	V4	40.11	-88.2	Rat.Guts.Diet.Experiment.14
Rat.Guts.Diet.Experiment.15	Rat.Guts.Diet.Experiment	PRJNA276838	SAMN03387174	SRR2088794	V4	40.11	-88.2	Rat.Guts.Diet.Experiment.15
Rat.Guts.Diet.Experiment.16	Rat.Guts.Diet.Experiment	PRJNA276838	SAMN03387175	SRR2088795	V4	40.11	-88.2	Rat.Guts.Diet.Experiment.16
Rat.Guts.Diet.Experiment.17	Rat.Guts.Diet.Experiment	PRJNA276838	SAMN03387176	SRR2088796	V4	40.11	-88.2	Rat.Guts.Diet.Experiment.17
Rat.Guts.Diet.Experiment.18	Rat.Guts.Diet.Experiment	PRJNA276838	SAMN03387177	SRR2088797	V4	40.11	-88.2	Rat.Guts.Diet.Experiment.18
Rat.Guts.Diet.Experiment.19	Rat.Guts.Diet.Experiment	PRJNA276838	SAMN03387178	SRR2088798	V4	40.11	-88.2	Rat.Guts.Diet.Experiment.19
Rat.Guts.Diet.Experiment.20	Rat.Guts.Diet.Experiment	PRJNA276838	SAMN03387179	SRR2088799	V4	40.11	-88.2	Rat.Guts.Diet.Experiment.20
Rat.Guts.Diet.Experiment.21	Rat.Guts.Diet.Experiment	PRJNA276838	SAMN03387180	SRR2088800	V4	40.11	-88.2	Rat.Guts.Diet.Experiment.21
Rat.Guts.Diet.Experiment.22	Rat.Guts.Diet.Experiment	PRJNA276838	SAMN03387181	SRR2088801	V4	40.11	-88.2	Rat.Guts.Diet.Experiment.22
Rat.Guts.Diet.Experiment.23	Rat.Guts.Diet.Experiment	PRJNA276838	SAMN03387182	SRR2088802	V4	40.11	-88.2	Rat.Guts.Diet.Experiment.23
Rat.Guts.Diet.Experiment.24	Rat.Guts.Diet.Experiment	PRJNA276838	SAMN03387183	SRR2088803	V4	40.11	-88.2	Rat.Guts.Diet.Experiment.24
Rat.Guts.Diet.Experiment.25	Rat.Guts.Diet.Experiment	PRJNA276838	SAMN03387184	SRR2088804	V4	40.11	-88.2	Rat.Guts.Diet.Experiment.25
Rat.Guts.Diet.Experiment.26	Rat.Guts.Diet.Experiment	PRJNA276838	SAMN03387185	SRR2088805	V4	40.11	-88.2	Rat.Guts.Diet.Experiment.26
Rat.Guts.Diet.Experiment.27	Rat.Guts.Diet.Experiment	PRJNA276838	SAMN03387186	SRR2088806	V4	40.11	-88.2	Rat.Guts.Diet.Experiment.27
Rat.Guts.Diet.Experiment.28	Rat.Guts.Diet.Experiment	PRJNA276838	SAMN03387187	SRR2088807	V4	40.11	-88.2	Rat.Guts.Diet.Experiment.28
Rat.Guts.Diet.Experiment.29	Rat.Guts.Diet.Experiment	PRJNA276838	SAMN03387188	SRR2088808	V4	40.11	-88.2	Rat.Guts.Diet.Experiment.29
Rat.Guts.Diet.Experiment.30	Rat.Guts.Diet.Experiment	PRJNA276838	SAMN03387189	SRR2088809	V4	40.11	-88.2	Rat.Guts.Diet.Experiment.30
SRR5814989	Activated.Sludge.Oxygenic.Photogranules	PRJNA393678	SRS2345398	SRR5814989	V4-V5	43.15	2.99	Activated.Sludge.Oxygenic.Photogranules.SRR5814989
SRR5814990	Activated.Sludge.Oxygenic.Photogranules	PRJNA393678	SRS2345397	SRR5814990	V4-V5	43.15	2.99	Activated.Sludge.Oxygenic.Photogranules.SRR5814990
SRR5814991	Activated.Sludge.Oxygenic.Photogranules	PRJNA393678	SRS2345396	SRR5814991	V4-V5	43.15	2.99	Activated.Sludge.Oxygenic.Photogranules.SRR5814991
SRR5814992	Activated.Sludge.Oxygenic.Photogranules	PRJNA393678	SRS2345395	SRR5814992	V4-V5	42.38	-72.53	Activated.Sludge.Oxygenic.Photogranules.SRR5814992
SRR5814993	Activated.Sludge.Oxygenic.Photogranules	PRJNA393678	SRS2345394	SRR5814993	V4-V5	43.15	2.99	Activated.Sludge.Oxygenic.Photogranules.SRR5814993
SRR5814994	Activated.Sludge.Oxygenic.Photogranules	PRJNA393678	SRS2345393	SRR5814994	V4-V5	43.15	2.99	Activated.Sludge.Oxygenic.Photogranules.SRR5814994
SRR5814995	Activated.Sludge.Oxygenic.Photogranules	PRJNA393678	SRS2345392	SRR5814995	V4-V5	37.46	126.69	Activated.Sludge.Oxygenic.Photogranules.SRR5814995
SRR5814996	Activated.Sludge.Oxygenic.Photogranules	PRJNA393678	SRS2345391	SRR5814996	V4-V5	43.15	2.99	Activated.Sludge.Oxygenic.Photogranules.SRR5814996
SRR5814997	Activated.Sludge.Oxygenic.Photogranules	PRJNA393678	SRS2345390	SRR5814997	V4-V5	43.15	2.99	Activated.Sludge.Oxygenic.Photogranules.SRR5814997
SRR5814998	Activated.Sludge.Oxygenic.Photogranules	PRJNA393678	SRS2345389	SRR5814998	V4-V5	43.15	2.99	Activated.Sludge.Oxygenic.Photogranules.SRR5814998
SRR5814999	Activated.Sludge.Oxygenic.Photogranules	PRJNA393678	SRS2345388	SRR5814999	V4-V5	42.39	-72.53	Activated.Sludge.Oxygenic.Photogranules.SRR5814999
SRR5815000	Activated.Sludge.Oxygenic.Photogranules	PRJNA393678	SRS2345387	SRR5815000	V4-V5	43.15	2.99	Activated.Sludge.Oxygenic.Photogranules.SRR5815000
SRR5815001	Activated.Sludge.Oxygenic.Photogranules	PRJNA393678	SRS2345386	SRR5815001	V4-V5	42.39	-72.53	Activated.Sludge.Oxygenic.Photogranules.SRR5815001
SRR5815002	Activated.Sludge.Oxygenic.Photogranules	PRJNA393678	SRS2345385	SRR5815002	V4-V5	43.15	2.99	Activated.Sludge.Oxygenic.Photogranules.SRR5815002
SRR5815003	Activated.Sludge.Oxygenic.Photogranules	PRJNA393678	SRS2345384	SRR5815003	V4-V5	42.39	-72.53	Activated.Sludge.Oxygenic.Photogranules.SRR5815003
SRR5815004	Activated.Sludge.Oxygenic.Photogranules	PRJNA393678	SRS2345383	SRR5815004	V4-V5	42.39	-72.53	Activated.Sludge.Oxygenic.Photogranules.SRR5815004
SRR5815005	Activated.Sludge.Oxygenic.Photogranules	PRJNA393678	SRS2345382	SRR5815005	V4-V5	42.39	-72.53	Activated.Sludge.Oxygenic.Photogranules.SRR5815005
SRR5815006	Activated.Sludge.Oxygenic.Photogranules	PRJNA393678	SRS2345381	SRR5815006	V4-V5	42.5	2.17	Activated.Sludge.Oxygenic.Photogranules.SRR5815006
SRR5815007	Activated.Sludge.Oxygenic.Photogranules	PRJNA393678	SRS2345380	SRR5815007	V4-V5	43.15	2.99	Activated.Sludge.Oxygenic.Photogranules.SRR5815007
SRR5815008	Activated.Sludge.Oxygenic.Photogranules	PRJNA393678	SRS2345379	SRR5815008	V4-V5	43.15	2.99	Activated.Sludge.Oxygenic.Photogranules.SRR5815008
SRR5815009	Activated.Sludge.Oxygenic.Photogranules	PRJNA393678	SRS2345378	SRR5815009	V4-V5	43.17	3.03	Activated.Sludge.Oxygenic.Photogranules.SRR5815009
SRR5815010	Activated.Sludge.Oxygenic.Photogranules	PRJNA393678	SRS2345377	SRR5815010	V4-V5	43.15	2.99	Activated.Sludge.Oxygenic.Photogranules.SRR5815010
SRR5815011	Activated.Sludge.Oxygenic.Photogranules	PRJNA393678	SRS2345376	SRR5815011	V4-V5	43.17	3.03	Activated.Sludge.Oxygenic.Photogranules.SRR5815011
SRR5815012	Activated.Sludge.Oxygenic.Photogranules	PRJNA393678	SRS2345375	SRR5815012	V4-V5	43.15	2.99	Activated.Sludge.Oxygenic.Photogranules.SRR5815012
SRR5815013	Activated.Sludge.Oxygenic.Photogranules	PRJNA393678	SRS2345374	SRR5815013	V4-V5	43.15	2.99	Activated.Sludge.Oxygenic.Photogranules.SRR5815013
SRR5815014	Activated.Sludge.Oxygenic.Photogranules	PRJNA393678	SRS2345373	SRR5815014	V4-V5	42.39	-72.53	Activated.Sludge.Oxygenic.Photogranules.SRR5815014
SRR5815015	Activated.Sludge.Oxygenic.Photogranules	PRJNA393678	SRS2345372	SRR5815015	V4-V5	42.38	-72.53	Activated.Sludge.Oxygenic.Photogranules.SRR5815015
SRR5815016	Activated.Sludge.Oxygenic.Photogranules	PRJNA393678	SRS2345371	SRR5815016	V4-V5	42.39	-72.53	Activated.Sludge.Oxygenic.Photogranules.SRR5815016
SRR5815017	Activated.Sludge.Oxygenic.Photogranules	PRJNA393678	SRS2345370	SRR5815017	V4-V5	42.39	-72.53	Activated.Sludge.Oxygenic.Photogranules.SRR5815017
SRR5815018	Activated.Sludge.Oxygenic.Photogranules	PRJNA393678	SRS2345369	SRR5815018	V4-V5	42.39	-72.53	Activated.Sludge.Oxygenic.Photogranules.SRR5815018
SRR5815019	Activated.Sludge.Oxygenic.Photogranules	PRJNA393678	SRS2345368	SRR5815019	V4-V5	43.15	2.99	Activated.Sludge.Oxygenic.Photogranules.SRR5815019
SRR5815020	Activated.Sludge.Oxygenic.Photogranules	PRJNA393678	SRS2345367	SRR5815020	V4-V5	43.15	2.99	Activated.Sludge.Oxygenic.Photogranules.SRR5815020
SRR5815021	Activated.Sludge.Oxygenic.Photogranules	PRJNA393678	SRS2345366	SRR5815021	V4-V5	42.39	-72.53	Activated.Sludge.Oxygenic.Photogranules.SRR5815021
SRR5815022	Activated.Sludge.Oxygenic.Photogranules	PRJNA393678	SRS2345365	SRR5815022	V4-V5	43.15	2.99	Activated.Sludge.Oxygenic.Photogranules.SRR5815022
SRR5815023	Activated.Sludge.Oxygenic.Photogranules	PRJNA393678	SRS2345364	SRR5815023	V4-V5	42.39	-72.53	Activated.Sludge.Oxygenic.Photogranules.SRR5815023
SRR5815024	Activated.Sludge.Oxygenic.Photogranules	PRJNA393678	SRS2345363	SRR5815024	V4-V5	42.39	-72.53	Activated.Sludge.Oxygenic.Photogranules.SRR5815024
SRR5815025	Activated.Sludge.Oxygenic.Photogranules	PRJNA393678	SRS2345362	SRR5815025	V4-V5	42.39	-72.53	Activated.Sludge.Oxygenic.Photogranules.SRR5815025
SRR5815026	Activated.Sludge.Oxygenic.Photogranules	PRJNA393678	SRS2345361	SRR5815026	V4-V5	43.15	2.99	Activated.Sludge.Oxygenic.Photogranules.SRR5815026
SRR5815027	Activated.Sludge.Oxygenic.Photogranules	PRJNA393678	SRS2345360	SRR5815027	V4-V5	43.15	2.99	Activated.Sludge.Oxygenic.Photogranules.SRR5815027
SRR5815028	Activated.Sludge.Oxygenic.Photogranules	PRJNA393678	SRS2345359	SRR5815028	V4-V5	42.39	-72.53	Activated.Sludge.Oxygenic.Photogranules.SRR5815028
SRR5815029	Activated.Sludge.Oxygenic.Photogranules	PRJNA393678	SRS2345358	SRR5815029	V4-V5	43.15	2.99	Activated.Sludge.Oxygenic.Photogranules.SRR5815029
SRR5815030	Activated.Sludge.Oxygenic.Photogranules	PRJNA393678	SRS2345357	SRR5815030	V4-V5	43.15	2.99	Activated.Sludge.Oxygenic.Photogranules.SRR5815030
SRR5815031	Activated.Sludge.Oxygenic.Photogranules	PRJNA393678	SRS2345356	SRR5815031	V4-V5	43.15	2.99	Activated.Sludge.Oxygenic.Photogranules.SRR5815031
SRR5815032	Activated.Sludge.Oxygenic.Photogranules	PRJNA393678	SRS2345355	SRR5815032	V4-V5	43.15	2.99	Activated.Sludge.Oxygenic.Photogranules.SRR5815032
SRR5815033	Activated.Sludge.Oxygenic.Photogranules	PRJNA393678	SRS2345354	SRR5815033	V4-V5	43.17	3.03	Activated.Sludge.Oxygenic.Photogranules.SRR5815033
SRR5815034	Activated.Sludge.Oxygenic.Photogranules	PRJNA393678	SRS2345353	SRR5815034	V4-V5	43.15	2.99	Activated.Sludge.Oxygenic.Photogranules.SRR5815034
SRR5815035	Activated.Sludge.Oxygenic.Photogranules	PRJNA393678	SRS2345352	SRR5815035	V4-V5	43.15	2.99	Activated.Sludge.Oxygenic.Photogranules.SRR5815035
SRR5815036	Activated.Sludge.Oxygenic.Photogranules	PRJNA393678	SRS2345351	SRR5815036	V4-V5	43.15	2.99	Activated.Sludge.Oxygenic.Photogranules.SRR5815036
SRR5815037	Activated.Sludge.Oxygenic.Photogranules	PRJNA393678	SRS2345350	SRR5815037	V4-V5	43.15	2.99	Activated.Sludge.Oxygenic.Photogranules.SRR5815037
SRR5815038	Activated.Sludge.Oxygenic.Photogranules	PRJNA393678	SRS2345349	SRR5815038	V4-V5	43.15	2.99	Activated.Sludge.Oxygenic.Photogranules.SRR5815038
SRR5815039	Activated.Sludge.Oxygenic.Photogranules	PRJNA393678	SRS2345348	SRR5815039	V4-V5	42.39	-72.53	Activated.Sludge.Oxygenic.Photogranules.SRR5815039
SRR5815040	Activated.Sludge.Oxygenic.Photogranules	PRJNA393678	SRS2345346	SRR5815040	V4-V5	43.15	2.99	Activated.Sludge.Oxygenic.Photogranules.SRR5815040
SRR5815041	Activated.Sludge.Oxygenic.Photogranules	PRJNA393678	SRS2345347	SRR5815041	V4-V5	42.08	-72.58	Activated.Sludge.Oxygenic.Photogranules.SRR5815041
SRR5815042	Activated.Sludge.Oxygenic.Photogranules	PRJNA393678	SRS2345344	SRR5815042	V4-V5	43.15	2.99	Activated.Sludge.Oxygenic.Photogranules.SRR5815042
SRR5815043	Activated.Sludge.Oxygenic.Photogranules	PRJNA393678	SRS2345345	SRR5815043	V4-V5	43.15	2.99	Activated.Sludge.Oxygenic.Photogranules.SRR5815043
SRR5815044	Activated.Sludge.Oxygenic.Photogranules	PRJNA393678	SRS2345343	SRR5815044	V4-V5	42.39	-72.53	Activated.Sludge.Oxygenic.Photogranules.SRR5815044
SRR5815045	Activated.Sludge.Oxygenic.Photogranules	PRJNA393678	SRS2345342	SRR5815045	V4-V5	42.39	-72.53	Activated.Sludge.Oxygenic.Photogranules.SRR5815045
SRR5815046	Activated.Sludge.Oxygenic.Photogranules	PRJNA393678	SRS2345341	SRR5815046	V4-V5	46.99	6.94	Activated.Sludge.Oxygenic.Photogranules.SRR5815046
SRR5815047	Activated.Sludge.Oxygenic.Photogranules	PRJNA393678	SRS2345340	SRR5815047	V4-V5	43.15	2.99	Activated.Sludge.Oxygenic.Photogranules.SRR5815047
SRR5815048	Activated.Sludge.Oxygenic.Photogranules	PRJNA393678	SRS2345339	SRR5815048	V4-V5	42.39	-72.53	Activated.Sludge.Oxygenic.Photogranules.SRR5815048
SRR5815049	Activated.Sludge.Oxygenic.Photogranules	PRJNA393678	SRS2345338	SRR5815049	V4-V5	43.15	2.99	Activated.Sludge.Oxygenic.Photogranules.SRR5815049
SRR5815050	Activated.Sludge.Oxygenic.Photogranules	PRJNA393678	SRS2345337	SRR5815050	V4-V5	42.39	-72.53	Activated.Sludge.Oxygenic.Photogranules.SRR5815050
SRR5815051	Activated.Sludge.Oxygenic.Photogranules	PRJNA393678	SRS2345335	SRR5815051	V4-V5	43.15	2.99	Activated.Sludge.Oxygenic.Photogranules.SRR5815051
ERR1698684	Africa.SW.Indian.Ocean.Chlorophyll.Maximum.Layer.Water	PRJEB16346	ERS1417596	ERR1698684	V4	NA	NA	Africa.SW.Indian.Ocean.Chlorophyll.Maximum.Layer.Water.ERR1698684
ERR1698685	Africa.SW.Indian.Ocean.Chlorophyll.Maximum.Layer.Water	PRJEB16346	ERS1417597	ERR1698685	V4	NA	NA	Africa.SW.Indian.Ocean.Chlorophyll.Maximum.Layer.Water.ERR1698685
ERR1698686	Africa.SW.Indian.Ocean.Chlorophyll.Maximum.Layer.Water	PRJEB16346	ERS1417598	ERR1698686	V4	NA	NA	Africa.SW.Indian.Ocean.Chlorophyll.Maximum.Layer.Water.ERR1698686
ERR1698699	Africa.SW.Indian.Ocean.Chlorophyll.Maximum.Layer.Water	PRJEB16346	ERS1417611	ERR1698699	V4	NA	NA	Africa.SW.Indian.Ocean.Chlorophyll.Maximum.Layer.Water.ERR1698699
ERR1698700	Africa.SW.Indian.Ocean.Chlorophyll.Maximum.Layer.Water	PRJEB16346	ERS1417612	ERR1698700	V4	NA	NA	Africa.SW.Indian.Ocean.Chlorophyll.Maximum.Layer.Water.ERR1698700
ERR1698701	Africa.SW.Indian.Ocean.Chlorophyll.Maximum.Layer.Water	PRJEB16346	ERS1417613	ERR1698701	V4	NA	NA	Africa.SW.Indian.Ocean.Chlorophyll.Maximum.Layer.Water.ERR1698701
ERR1698711	Africa.SW.Indian.Ocean.Chlorophyll.Maximum.Layer.Water	PRJEB16346	ERS1417623	ERR1698711	V4	NA	NA	Africa.SW.Indian.Ocean.Chlorophyll.Maximum.Layer.Water.ERR1698711
ERR1698712	Africa.SW.Indian.Ocean.Chlorophyll.Maximum.Layer.Water	PRJEB16346	ERS1417624	ERR1698712	V4	NA	NA	Africa.SW.Indian.Ocean.Chlorophyll.Maximum.Layer.Water.ERR1698712
ERR1698713	Africa.SW.Indian.Ocean.Chlorophyll.Maximum.Layer.Water	PRJEB16346	ERS1417625	ERR1698713	V4	NA	NA	Africa.SW.Indian.Ocean.Chlorophyll.Maximum.Layer.Water.ERR1698713
ERR1698716	Africa.SW.Indian.Ocean.Chlorophyll.Maximum.Layer.Water	PRJEB16346	ERS1417628	ERR1698716	V4	NA	NA	Africa.SW.Indian.Ocean.Chlorophyll.Maximum.Layer.Water.ERR1698716
ERR1698717	Africa.SW.Indian.Ocean.Chlorophyll.Maximum.Layer.Water	PRJEB16346	ERS1417629	ERR1698717	V4	NA	NA	Africa.SW.Indian.Ocean.Chlorophyll.Maximum.Layer.Water.ERR1698717
ERR2174322	Alaska.Caribou.Poker.Creek.Watershed.Permafrost.Cores	PRJEB23054	ERS1977900	ERR2174322	V4	65.161	-147.48	Alaska.Caribou.Poker.Creek.Watershed.Permafrost.Cores.ERR2174322
ERR2174323	Alaska.Caribou.Poker.Creek.Watershed.Permafrost.Cores	PRJEB23054	ERS1977901	ERR2174323	V4	65.161	-147.48	Alaska.Caribou.Poker.Creek.Watershed.Permafrost.Cores.ERR2174323
ERR2174324	Alaska.Caribou.Poker.Creek.Watershed.Permafrost.Cores	PRJEB23054	ERS1977902	ERR2174324	V4	65.161	-147.48	Alaska.Caribou.Poker.Creek.Watershed.Permafrost.Cores.ERR2174324
ERR2174325	Alaska.Caribou.Poker.Creek.Watershed.Permafrost.Cores	PRJEB23054	ERS1977903	ERR2174325	V4	65.161	-147.48	Alaska.Caribou.Poker.Creek.Watershed.Permafrost.Cores.ERR2174325
ERR2174326	Alaska.Caribou.Poker.Creek.Watershed.Permafrost.Cores	PRJEB23054	ERS1977904	ERR2174326	V4	65.161	-147.48	Alaska.Caribou.Poker.Creek.Watershed.Permafrost.Cores.ERR2174326
ERR2174327	Alaska.Caribou.Poker.Creek.Watershed.Permafrost.Cores	PRJEB23054	ERS1977905	ERR2174327	V4	65.161	-147.48	Alaska.Caribou.Poker.Creek.Watershed.Permafrost.Cores.ERR2174327
ERR2174328	Alaska.Caribou.Poker.Creek.Watershed.Permafrost.Cores	PRJEB23054	ERS1977906	ERR2174328	V4	65.161	-147.48	Alaska.Caribou.Poker.Creek.Watershed.Permafrost.Cores.ERR2174328
ERR2174329	Alaska.Caribou.Poker.Creek.Watershed.Permafrost.Cores	PRJEB23054	ERS1977907	ERR2174329	V4	65.161	-147.48	Alaska.Caribou.Poker.Creek.Watershed.Permafrost.Cores.ERR2174329
ERR2174330	Alaska.Caribou.Poker.Creek.Watershed.Permafrost.Cores	PRJEB23054	ERS1977908	ERR2174330	V4	65.161	-147.48	Alaska.Caribou.Poker.Creek.Watershed.Permafrost.Cores.ERR2174330
ERR2174331	Alaska.Caribou.Poker.Creek.Watershed.Permafrost.Cores	PRJEB23054	ERS1977909	ERR2174331	V4	65.161	-147.48	Alaska.Caribou.Poker.Creek.Watershed.Permafrost.Cores.ERR2174331
ERR2174332	Alaska.Caribou.Poker.Creek.Watershed.Permafrost.Cores	PRJEB23054	ERS1977910	ERR2174332	V4	65.161	-147.48	Alaska.Caribou.Poker.Creek.Watershed.Permafrost.Cores.ERR2174332
ERR2174333	Alaska.Caribou.Poker.Creek.Watershed.Permafrost.Cores	PRJEB23054	ERS1977911	ERR2174333	V4	65.161	-147.48	Alaska.Caribou.Poker.Creek.Watershed.Permafrost.Cores.ERR2174333
ERR2174334	Alaska.Caribou.Poker.Creek.Watershed.Permafrost.Cores	PRJEB23054	ERS1977912	ERR2174334	V4	65.161	-147.48	Alaska.Caribou.Poker.Creek.Watershed.Permafrost.Cores.ERR2174334
ERR2174335	Alaska.Caribou.Poker.Creek.Watershed.Permafrost.Cores	PRJEB23054	ERS1977913	ERR2174335	V4	65.161	-147.48	Alaska.Caribou.Poker.Creek.Watershed.Permafrost.Cores.ERR2174335
ERR2174336	Alaska.Caribou.Poker.Creek.Watershed.Permafrost.Cores	PRJEB23054	ERS1977914	ERR2174336	V4	65.161	-147.48	Alaska.Caribou.Poker.Creek.Watershed.Permafrost.Cores.ERR2174336
ERR2174337	Alaska.Caribou.Poker.Creek.Watershed.Permafrost.Cores	PRJEB23054	ERS1977915	ERR2174337	V4	65.161	-147.48	Alaska.Caribou.Poker.Creek.Watershed.Permafrost.Cores.ERR2174337
ERR2174338	Alaska.Caribou.Poker.Creek.Watershed.Permafrost.Cores	PRJEB23054	ERS1977916	ERR2174338	V4	65.161	-147.48	Alaska.Caribou.Poker.Creek.Watershed.Permafrost.Cores.ERR2174338
ERR2174339	Alaska.Caribou.Poker.Creek.Watershed.Permafrost.Cores	PRJEB23054	ERS1977917	ERR2174339	V4	65.161	-147.48	Alaska.Caribou.Poker.Creek.Watershed.Permafrost.Cores.ERR2174339
ERR2174340	Alaska.Caribou.Poker.Creek.Watershed.Permafrost.Cores	PRJEB23054	ERS1977918	ERR2174340	V4	65.161	-147.48	Alaska.Caribou.Poker.Creek.Watershed.Permafrost.Cores.ERR2174340
ERR2174341	Alaska.Caribou.Poker.Creek.Watershed.Permafrost.Cores	PRJEB23054	ERS1977919	ERR2174341	V4	65.161	-147.48	Alaska.Caribou.Poker.Creek.Watershed.Permafrost.Cores.ERR2174341
ERR2174342	Alaska.Caribou.Poker.Creek.Watershed.Permafrost.Cores	PRJEB23054	ERS1977920	ERR2174342	V4	65.161	-147.48	Alaska.Caribou.Poker.Creek.Watershed.Permafrost.Cores.ERR2174342
ERR2174343	Alaska.Caribou.Poker.Creek.Watershed.Permafrost.Cores	PRJEB23054	ERS1977921	ERR2174343	V4	65.161	-147.48	Alaska.Caribou.Poker.Creek.Watershed.Permafrost.Cores.ERR2174343
ERR2174344	Alaska.Caribou.Poker.Creek.Watershed.Permafrost.Cores	PRJEB23054	ERS1977922	ERR2174344	V4	65.161	-147.48	Alaska.Caribou.Poker.Creek.Watershed.Permafrost.Cores.ERR2174344
ERR2174345	Alaska.Caribou.Poker.Creek.Watershed.Permafrost.Cores	PRJEB23054	ERS1977923	ERR2174345	V4	65.161	-147.48	Alaska.Caribou.Poker.Creek.Watershed.Permafrost.Cores.ERR2174345
ERR2174346	Alaska.Caribou.Poker.Creek.Watershed.Permafrost.Cores	PRJEB23054	ERS1977924	ERR2174346	V4	65.161	-147.48	Alaska.Caribou.Poker.Creek.Watershed.Permafrost.Cores.ERR2174346
ERR2174347	Alaska.Caribou.Poker.Creek.Watershed.Permafrost.Cores	PRJEB23054	ERS1977925	ERR2174347	V4	65.161	-147.48	Alaska.Caribou.Poker.Creek.Watershed.Permafrost.Cores.ERR2174347
ERR2174348	Alaska.Caribou.Poker.Creek.Watershed.Permafrost.Cores	PRJEB23054	ERS1977926	ERR2174348	V4	65.161	-147.48	Alaska.Caribou.Poker.Creek.Watershed.Permafrost.Cores.ERR2174348
ERR2174349	Alaska.Caribou.Poker.Creek.Watershed.Permafrost.Cores	PRJEB23054	ERS1977927	ERR2174349	V4	65.161	-147.48	Alaska.Caribou.Poker.Creek.Watershed.Permafrost.Cores.ERR2174349
ERR2174350	Alaska.Caribou.Poker.Creek.Watershed.Permafrost.Cores	PRJEB23054	ERS1977928	ERR2174350	V4	65.161	-147.48	Alaska.Caribou.Poker.Creek.Watershed.Permafrost.Cores.ERR2174350
ERR2174351	Alaska.Caribou.Poker.Creek.Watershed.Permafrost.Cores	PRJEB23054	ERS1977929	ERR2174351	V4	65.161	-147.48	Alaska.Caribou.Poker.Creek.Watershed.Permafrost.Cores.ERR2174351
ERR2174352	Alaska.Caribou.Poker.Creek.Watershed.Permafrost.Cores	PRJEB23054	ERS1977930	ERR2174352	V4	65.161	-147.48	Alaska.Caribou.Poker.Creek.Watershed.Permafrost.Cores.ERR2174352
ERR2174353	Alaska.Caribou.Poker.Creek.Watershed.Permafrost.Cores	PRJEB23054	ERS1977931	ERR2174353	V4	65.161	-147.48	Alaska.Caribou.Poker.Creek.Watershed.Permafrost.Cores.ERR2174353
ERR2174354	Alaska.Caribou.Poker.Creek.Watershed.Permafrost.Cores	PRJEB23054	ERS1977932	ERR2174354	V4	65.161	-147.48	Alaska.Caribou.Poker.Creek.Watershed.Permafrost.Cores.ERR2174354
ERR2174355	Alaska.Caribou.Poker.Creek.Watershed.Permafrost.Cores	PRJEB23054	ERS1977933	ERR2174355	V4	65.161	-147.48	Alaska.Caribou.Poker.Creek.Watershed.Permafrost.Cores.ERR2174355
ERR2174356	Alaska.Caribou.Poker.Creek.Watershed.Permafrost.Cores	PRJEB23054	ERS1977934	ERR2174356	V4	65.161	-147.48	Alaska.Caribou.Poker.Creek.Watershed.Permafrost.Cores.ERR2174356
ERR2174357	Alaska.Caribou.Poker.Creek.Watershed.Permafrost.Cores	PRJEB23054	ERS1977935	ERR2174357	V4	65.161	-147.48	Alaska.Caribou.Poker.Creek.Watershed.Permafrost.Cores.ERR2174357
ERR2174358	Alaska.Caribou.Poker.Creek.Watershed.Permafrost.Cores	PRJEB23054	ERS1977936	ERR2174358	V4	65.161	-147.48	Alaska.Caribou.Poker.Creek.Watershed.Permafrost.Cores.ERR2174358
ERR2174359	Alaska.Caribou.Poker.Creek.Watershed.Permafrost.Cores	PRJEB23054	ERS1977937	ERR2174359	V4	65.161	-147.48	Alaska.Caribou.Poker.Creek.Watershed.Permafrost.Cores.ERR2174359
ERR2174360	Alaska.Caribou.Poker.Creek.Watershed.Permafrost.Cores	PRJEB23054	ERS1977938	ERR2174360	V4	65.161	-147.48	Alaska.Caribou.Poker.Creek.Watershed.Permafrost.Cores.ERR2174360
ERR2174361	Alaska.Caribou.Poker.Creek.Watershed.Permafrost.Cores	PRJEB23054	ERS1977939	ERR2174361	V4	65.161	-147.48	Alaska.Caribou.Poker.Creek.Watershed.Permafrost.Cores.ERR2174361
ERR2174362	Alaska.Caribou.Poker.Creek.Watershed.Permafrost.Cores	PRJEB23054	ERS1977940	ERR2174362	V4	65.161	-147.48	Alaska.Caribou.Poker.Creek.Watershed.Permafrost.Cores.ERR2174362
ERR2174363	Alaska.Caribou.Poker.Creek.Watershed.Permafrost.Cores	PRJEB23054	ERS1977941	ERR2174363	V4	65.161	-147.48	Alaska.Caribou.Poker.Creek.Watershed.Permafrost.Cores.ERR2174363
ERR2174364	Alaska.Caribou.Poker.Creek.Watershed.Permafrost.Cores	PRJEB23054	ERS1977942	ERR2174364	V4	65.161	-147.48	Alaska.Caribou.Poker.Creek.Watershed.Permafrost.Cores.ERR2174364
ERR2174365	Alaska.Caribou.Poker.Creek.Watershed.Permafrost.Cores	PRJEB23054	ERS1977943	ERR2174365	V4	65.161	-147.48	Alaska.Caribou.Poker.Creek.Watershed.Permafrost.Cores.ERR2174365
ERR2174366	Alaska.Caribou.Poker.Creek.Watershed.Permafrost.Cores	PRJEB23054	ERS1977944	ERR2174366	V4	65.161	-147.48	Alaska.Caribou.Poker.Creek.Watershed.Permafrost.Cores.ERR2174366
ERR2174367	Alaska.Caribou.Poker.Creek.Watershed.Permafrost.Cores	PRJEB23054	ERS1977945	ERR2174367	V4	65.161	-147.48	Alaska.Caribou.Poker.Creek.Watershed.Permafrost.Cores.ERR2174367
ERR2174368	Alaska.Caribou.Poker.Creek.Watershed.Permafrost.Cores	PRJEB23054	ERS1977946	ERR2174368	V4	65.161	-147.48	Alaska.Caribou.Poker.Creek.Watershed.Permafrost.Cores.ERR2174368
ERR2174369	Alaska.Caribou.Poker.Creek.Watershed.Permafrost.Cores	PRJEB23054	ERS1977947	ERR2174369	V4	65.161	-147.48	Alaska.Caribou.Poker.Creek.Watershed.Permafrost.Cores.ERR2174369
ERR2174370	Alaska.Caribou.Poker.Creek.Watershed.Permafrost.Cores	PRJEB23054	ERS1977948	ERR2174370	V4	65.161	-147.48	Alaska.Caribou.Poker.Creek.Watershed.Permafrost.Cores.ERR2174370
ERR2174371	Alaska.Caribou.Poker.Creek.Watershed.Permafrost.Cores	PRJEB23054	ERS1977949	ERR2174371	V4	65.161	-147.48	Alaska.Caribou.Poker.Creek.Watershed.Permafrost.Cores.ERR2174371
ERR2174372	Alaska.Caribou.Poker.Creek.Watershed.Permafrost.Cores	PRJEB23054	ERS1977950	ERR2174372	V4	65.161	-147.48	Alaska.Caribou.Poker.Creek.Watershed.Permafrost.Cores.ERR2174372
ERR2174373	Alaska.Caribou.Poker.Creek.Watershed.Permafrost.Cores	PRJEB23054	ERS1977951	ERR2174373	V4	65.161	-147.48	Alaska.Caribou.Poker.Creek.Watershed.Permafrost.Cores.ERR2174373
ERR2174374	Alaska.Caribou.Poker.Creek.Watershed.Permafrost.Cores	PRJEB23054	ERS1977952	ERR2174374	V4	65.161	-147.48	Alaska.Caribou.Poker.Creek.Watershed.Permafrost.Cores.ERR2174374
ERR2174375	Alaska.Caribou.Poker.Creek.Watershed.Permafrost.Cores	PRJEB23054	ERS1977953	ERR2174375	V4	65.161	-147.48	Alaska.Caribou.Poker.Creek.Watershed.Permafrost.Cores.ERR2174375
ERR2174376	Alaska.Caribou.Poker.Creek.Watershed.Permafrost.Cores	PRJEB23054	ERS1977954	ERR2174376	V4	65.161	-147.48	Alaska.Caribou.Poker.Creek.Watershed.Permafrost.Cores.ERR2174376
ERR2174377	Alaska.Caribou.Poker.Creek.Watershed.Permafrost.Cores	PRJEB23054	ERS1977955	ERR2174377	V4	65.161	-147.48	Alaska.Caribou.Poker.Creek.Watershed.Permafrost.Cores.ERR2174377
ERR2174378	Alaska.Caribou.Poker.Creek.Watershed.Permafrost.Cores	PRJEB23054	ERS1977956	ERR2174378	V4	65.161	-147.48	Alaska.Caribou.Poker.Creek.Watershed.Permafrost.Cores.ERR2174378
ERR2174379	Alaska.Caribou.Poker.Creek.Watershed.Permafrost.Cores	PRJEB23054	ERS1977957	ERR2174379	V4	65.161	-147.48	Alaska.Caribou.Poker.Creek.Watershed.Permafrost.Cores.ERR2174379
ERR2174380	Alaska.Caribou.Poker.Creek.Watershed.Permafrost.Cores	PRJEB23054	ERS1977958	ERR2174380	V4	65.161	-147.48	Alaska.Caribou.Poker.Creek.Watershed.Permafrost.Cores.ERR2174380
ERR1039459	Alaska.Tundra.Soil.Survey	PRJEB10725	ERS846450	ERR1039459	V4	63.88306	-149.22556	Alaska.Tundra.Soil.Survey.ERR1039459
ERR1039460	Alaska.Tundra.Soil.Survey	PRJEB10725	ERS846451	ERR1039460	V4	63.88306	-149.22556	Alaska.Tundra.Soil.Survey.ERR1039460
ERR1039461	Alaska.Tundra.Soil.Survey	PRJEB10725	ERS846452	ERR1039461	V4	63.88306	-149.22556	Alaska.Tundra.Soil.Survey.ERR1039461
ERR1039462	Alaska.Tundra.Soil.Survey	PRJEB10725	ERS846453	ERR1039462	V4	63.88306	-149.22556	Alaska.Tundra.Soil.Survey.ERR1039462
ERR1039463	Alaska.Tundra.Soil.Survey	PRJEB10725	ERS846454	ERR1039463	V4	63.88306	-149.22556	Alaska.Tundra.Soil.Survey.ERR1039463
ERR1039464	Alaska.Tundra.Soil.Survey	PRJEB10725	ERS846455	ERR1039464	V4	63.88306	-149.22556	Alaska.Tundra.Soil.Survey.ERR1039464
ERR1039465	Alaska.Tundra.Soil.Survey	PRJEB10725	ERS846456	ERR1039465	V4	63.88306	-149.22556	Alaska.Tundra.Soil.Survey.ERR1039465
ERR1039466	Alaska.Tundra.Soil.Survey	PRJEB10725	ERS846457	ERR1039466	V4	63.88306	-149.22556	Alaska.Tundra.Soil.Survey.ERR1039466
ERR1039467	Alaska.Tundra.Soil.Survey	PRJEB10725	ERS846458	ERR1039467	V4	63.88306	-149.22556	Alaska.Tundra.Soil.Survey.ERR1039467
ERR1039468	Alaska.Tundra.Soil.Survey	PRJEB10725	ERS846459	ERR1039468	V4	63.88306	-149.22556	Alaska.Tundra.Soil.Survey.ERR1039468
ERR1039469	Alaska.Tundra.Soil.Survey	PRJEB10725	ERS846460	ERR1039469	V4	63.88306	-149.22556	Alaska.Tundra.Soil.Survey.ERR1039469
ERR2205247	Americas.Mammal.Feces.Survey	PRJEB23639	ERS2024661	ERR2205247	V4	NA	NA	Americas.Mammal.Feces.Survey.ERR2205247
ERR2205248	Americas.Mammal.Feces.Survey	PRJEB23639	ERS2024662	ERR2205248	V4	NA	NA	Americas.Mammal.Feces.Survey.ERR2205248
ERR2205249	Americas.Mammal.Feces.Survey	PRJEB23639	ERS2024663	ERR2205249	V4	NA	NA	Americas.Mammal.Feces.Survey.ERR2205249
ERR2205250	Americas.Mammal.Feces.Survey	PRJEB23639	ERS2024664	ERR2205250	V4	NA	NA	Americas.Mammal.Feces.Survey.ERR2205250
ERR2205251	Americas.Mammal.Feces.Survey	PRJEB23639	ERS2024665	ERR2205251	V4	NA	NA	Americas.Mammal.Feces.Survey.ERR2205251
ERR2205252	Americas.Mammal.Feces.Survey	PRJEB23639	ERS2024666	ERR2205252	V4	NA	NA	Americas.Mammal.Feces.Survey.ERR2205252
ERR2205253	Americas.Mammal.Feces.Survey	PRJEB23639	ERS2024667	ERR2205253	V4	NA	NA	Americas.Mammal.Feces.Survey.ERR2205253
ERR2205254	Americas.Mammal.Feces.Survey	PRJEB23639	ERS2024668	ERR2205254	V4	NA	NA	Americas.Mammal.Feces.Survey.ERR2205254
ERR2205255	Americas.Mammal.Feces.Survey	PRJEB23639	ERS2024669	ERR2205255	V4	NA	NA	Americas.Mammal.Feces.Survey.ERR2205255
ERR2205256	Americas.Mammal.Feces.Survey	PRJEB23639	ERS2024670	ERR2205256	V4	NA	NA	Americas.Mammal.Feces.Survey.ERR2205256
ERR2205257	Americas.Mammal.Feces.Survey	PRJEB23639	ERS2024671	ERR2205257	V4	NA	NA	Americas.Mammal.Feces.Survey.ERR2205257
ERR2205258	Americas.Mammal.Feces.Survey	PRJEB23639	ERS2024672	ERR2205258	V4	NA	NA	Americas.Mammal.Feces.Survey.ERR2205258
ERR2205259	Americas.Mammal.Feces.Survey	PRJEB23639	ERS2024673	ERR2205259	V4	NA	NA	Americas.Mammal.Feces.Survey.ERR2205259
ERR2205260	Americas.Mammal.Feces.Survey	PRJEB23639	ERS2024674	ERR2205260	V4	NA	NA	Americas.Mammal.Feces.Survey.ERR2205260
ERR2205261	Americas.Mammal.Feces.Survey	PRJEB23639	ERS2024675	ERR2205261	V4	NA	NA	Americas.Mammal.Feces.Survey.ERR2205261
ERR2205262	Americas.Mammal.Feces.Survey	PRJEB23639	ERS2024676	ERR2205262	V4	NA	NA	Americas.Mammal.Feces.Survey.ERR2205262
ERR2205263	Americas.Mammal.Feces.Survey	PRJEB23639	ERS2024677	ERR2205263	V4	NA	NA	Americas.Mammal.Feces.Survey.ERR2205263
ERR2205264	Americas.Mammal.Feces.Survey	PRJEB23639	ERS2024678	ERR2205264	V4	NA	NA	Americas.Mammal.Feces.Survey.ERR2205264
ERR2205265	Americas.Mammal.Feces.Survey	PRJEB23639	ERS2024679	ERR2205265	V4	NA	NA	Americas.Mammal.Feces.Survey.ERR2205265
ERR2205266	Americas.Mammal.Feces.Survey	PRJEB23639	ERS2024680	ERR2205266	V4	NA	NA	Americas.Mammal.Feces.Survey.ERR2205266
ERR2205267	Americas.Mammal.Feces.Survey	PRJEB23639	ERS2024681	ERR2205267	V4	NA	NA	Americas.Mammal.Feces.Survey.ERR2205267
ERR2205268	Americas.Mammal.Feces.Survey	PRJEB23639	ERS2024682	ERR2205268	V4	NA	NA	Americas.Mammal.Feces.Survey.ERR2205268
ERR2205269	Americas.Mammal.Feces.Survey	PRJEB23639	ERS2024683	ERR2205269	V4	NA	NA	Americas.Mammal.Feces.Survey.ERR2205269
ERR2205270	Americas.Mammal.Feces.Survey	PRJEB23639	ERS2024684	ERR2205270	V4	NA	NA	Americas.Mammal.Feces.Survey.ERR2205270
ERR2205271	Americas.Mammal.Feces.Survey	PRJEB23639	ERS2024685	ERR2205271	V4	NA	NA	Americas.Mammal.Feces.Survey.ERR2205271
ERR2205272	Americas.Mammal.Feces.Survey	PRJEB23639	ERS2024686	ERR2205272	V4	NA	NA	Americas.Mammal.Feces.Survey.ERR2205272
ERR2205273	Americas.Mammal.Feces.Survey	PRJEB23639	ERS2024687	ERR2205273	V4	NA	NA	Americas.Mammal.Feces.Survey.ERR2205273
ERR2205274	Americas.Mammal.Feces.Survey	PRJEB23639	ERS2024688	ERR2205274	V4	NA	NA	Americas.Mammal.Feces.Survey.ERR2205274
ERR2205275	Americas.Mammal.Feces.Survey	PRJEB23639	ERS2024689	ERR2205275	V4	NA	NA	Americas.Mammal.Feces.Survey.ERR2205275
ERR2205276	Americas.Mammal.Feces.Survey	PRJEB23639	ERS2024690	ERR2205276	V4	NA	NA	Americas.Mammal.Feces.Survey.ERR2205276
ERR2205277	Americas.Mammal.Feces.Survey	PRJEB23639	ERS2024691	ERR2205277	V4	NA	NA	Americas.Mammal.Feces.Survey.ERR2205277
ERR2205278	Americas.Mammal.Feces.Survey	PRJEB23639	ERS2024692	ERR2205278	V4	NA	NA	Americas.Mammal.Feces.Survey.ERR2205278
ERR2205279	Americas.Mammal.Feces.Survey	PRJEB23639	ERS2024693	ERR2205279	V4	NA	NA	Americas.Mammal.Feces.Survey.ERR2205279
ERR2205280	Americas.Mammal.Feces.Survey	PRJEB23639	ERS2024694	ERR2205280	V4	NA	NA	Americas.Mammal.Feces.Survey.ERR2205280
ERR2205281	Americas.Mammal.Feces.Survey	PRJEB23639	ERS2024695	ERR2205281	V4	NA	NA	Americas.Mammal.Feces.Survey.ERR2205281
ERR2205282	Americas.Mammal.Feces.Survey	PRJEB23639	ERS2024696	ERR2205282	V4	NA	NA	Americas.Mammal.Feces.Survey.ERR2205282
ERR2205283	Americas.Mammal.Feces.Survey	PRJEB23639	ERS2024697	ERR2205283	V4	NA	NA	Americas.Mammal.Feces.Survey.ERR2205283
ERR2205284	Americas.Mammal.Feces.Survey	PRJEB23639	ERS2024698	ERR2205284	V4	NA	NA	Americas.Mammal.Feces.Survey.ERR2205284
ERR2205285	Americas.Mammal.Feces.Survey	PRJEB23639	ERS2024699	ERR2205285	V4	NA	NA	Americas.Mammal.Feces.Survey.ERR2205285
ERR2205286	Americas.Mammal.Feces.Survey	PRJEB23639	ERS2024700	ERR2205286	V4	NA	NA	Americas.Mammal.Feces.Survey.ERR2205286
ERR2205287	Americas.Mammal.Feces.Survey	PRJEB23639	ERS2024701	ERR2205287	V4	NA	NA	Americas.Mammal.Feces.Survey.ERR2205287
ERR2205288	Americas.Mammal.Feces.Survey	PRJEB23639	ERS2024702	ERR2205288	V4	NA	NA	Americas.Mammal.Feces.Survey.ERR2205288
ERR2205289	Americas.Mammal.Feces.Survey	PRJEB23639	ERS2024703	ERR2205289	V4	NA	NA	Americas.Mammal.Feces.Survey.ERR2205289
ERR2205290	Americas.Mammal.Feces.Survey	PRJEB23639	ERS2024704	ERR2205290	V4	NA	NA	Americas.Mammal.Feces.Survey.ERR2205290
ERR2205291	Americas.Mammal.Feces.Survey	PRJEB23639	ERS2024705	ERR2205291	V4	NA	NA	Americas.Mammal.Feces.Survey.ERR2205291
ERR2205292	Americas.Mammal.Feces.Survey	PRJEB23639	ERS2024706	ERR2205292	V4	NA	NA	Americas.Mammal.Feces.Survey.ERR2205292
ERR2205293	Americas.Mammal.Feces.Survey	PRJEB23639	ERS2024707	ERR2205293	V4	NA	NA	Americas.Mammal.Feces.Survey.ERR2205293
ERR2205294	Americas.Mammal.Feces.Survey	PRJEB23639	ERS2024708	ERR2205294	V4	NA	NA	Americas.Mammal.Feces.Survey.ERR2205294
ERR2205295	Americas.Mammal.Feces.Survey	PRJEB23639	ERS2024709	ERR2205295	V4	NA	NA	Americas.Mammal.Feces.Survey.ERR2205295
ERR2205296	Americas.Mammal.Feces.Survey	PRJEB23639	ERS2024710	ERR2205296	V4	NA	NA	Americas.Mammal.Feces.Survey.ERR2205296
ERR2205297	Americas.Mammal.Feces.Survey	PRJEB23639	ERS2024711	ERR2205297	V4	NA	NA	Americas.Mammal.Feces.Survey.ERR2205297
ERR2205298	Americas.Mammal.Feces.Survey	PRJEB23639	ERS2024712	ERR2205298	V4	NA	NA	Americas.Mammal.Feces.Survey.ERR2205298
ERR2205299	Americas.Mammal.Feces.Survey	PRJEB23639	ERS2024713	ERR2205299	V4	NA	NA	Americas.Mammal.Feces.Survey.ERR2205299
ERR2205300	Americas.Mammal.Feces.Survey	PRJEB23639	ERS2024714	ERR2205300	V4	NA	NA	Americas.Mammal.Feces.Survey.ERR2205300
ERR2205301	Americas.Mammal.Feces.Survey	PRJEB23639	ERS2024715	ERR2205301	V4	NA	NA	Americas.Mammal.Feces.Survey.ERR2205301
ERR2205302	Americas.Mammal.Feces.Survey	PRJEB23639	ERS2024716	ERR2205302	V4	NA	NA	Americas.Mammal.Feces.Survey.ERR2205302
ERR2205303	Americas.Mammal.Feces.Survey	PRJEB23639	ERS2024717	ERR2205303	V4	NA	NA	Americas.Mammal.Feces.Survey.ERR2205303
ERR2205304	Americas.Mammal.Feces.Survey	PRJEB23639	ERS2024718	ERR2205304	V4	NA	NA	Americas.Mammal.Feces.Survey.ERR2205304
ERR2205305	Americas.Mammal.Feces.Survey	PRJEB23639	ERS2024719	ERR2205305	V4	NA	NA	Americas.Mammal.Feces.Survey.ERR2205305
ERR2205306	Americas.Mammal.Feces.Survey	PRJEB23639	ERS2024720	ERR2205306	V4	NA	NA	Americas.Mammal.Feces.Survey.ERR2205306
ERR2205307	Americas.Mammal.Feces.Survey	PRJEB23639	ERS2024721	ERR2205307	V4	NA	NA	Americas.Mammal.Feces.Survey.ERR2205307
ERR2205308	Americas.Mammal.Feces.Survey	PRJEB23639	ERS2024722	ERR2205308	V4	NA	NA	Americas.Mammal.Feces.Survey.ERR2205308
ERR2205309	Americas.Mammal.Feces.Survey	PRJEB23639	ERS2024723	ERR2205309	V4	NA	NA	Americas.Mammal.Feces.Survey.ERR2205309
ERR2205310	Americas.Mammal.Feces.Survey	PRJEB23639	ERS2024724	ERR2205310	V4	NA	NA	Americas.Mammal.Feces.Survey.ERR2205310
ERR2205311	Americas.Mammal.Feces.Survey	PRJEB23639	ERS2024725	ERR2205311	V4	NA	NA	Americas.Mammal.Feces.Survey.ERR2205311
ERR2205312	Americas.Mammal.Feces.Survey	PRJEB23639	ERS2024726	ERR2205312	V4	NA	NA	Americas.Mammal.Feces.Survey.ERR2205312
ERR2205313	Americas.Mammal.Feces.Survey	PRJEB23639	ERS2024727	ERR2205313	V4	NA	NA	Americas.Mammal.Feces.Survey.ERR2205313
ERR2205314	Americas.Mammal.Feces.Survey	PRJEB23639	ERS2024728	ERR2205314	V4	NA	NA	Americas.Mammal.Feces.Survey.ERR2205314
ERR2205315	Americas.Mammal.Feces.Survey	PRJEB23639	ERS2024729	ERR2205315	V4	NA	NA	Americas.Mammal.Feces.Survey.ERR2205315
ERR2205316	Americas.Mammal.Feces.Survey	PRJEB23639	ERS2024730	ERR2205316	V4	NA	NA	Americas.Mammal.Feces.Survey.ERR2205316
ERR2205317	Americas.Mammal.Feces.Survey	PRJEB23639	ERS2024731	ERR2205317	V4	NA	NA	Americas.Mammal.Feces.Survey.ERR2205317
ERR2205318	Americas.Mammal.Feces.Survey	PRJEB23639	ERS2024732	ERR2205318	V4	NA	NA	Americas.Mammal.Feces.Survey.ERR2205318
ERR2205319	Americas.Mammal.Feces.Survey	PRJEB23639	ERS2024733	ERR2205319	V4	NA	NA	Americas.Mammal.Feces.Survey.ERR2205319
ERR2205320	Americas.Mammal.Feces.Survey	PRJEB23639	ERS2024734	ERR2205320	V4	NA	NA	Americas.Mammal.Feces.Survey.ERR2205320
ERR2205321	Americas.Mammal.Feces.Survey	PRJEB23639	ERS2024735	ERR2205321	V4	NA	NA	Americas.Mammal.Feces.Survey.ERR2205321
ERR2205322	Americas.Mammal.Feces.Survey	PRJEB23639	ERS2024736	ERR2205322	V4	NA	NA	Americas.Mammal.Feces.Survey.ERR2205322
ERR2205323	Americas.Mammal.Feces.Survey	PRJEB23639	ERS2024737	ERR2205323	V4	NA	NA	Americas.Mammal.Feces.Survey.ERR2205323
ERR2205324	Americas.Mammal.Feces.Survey	PRJEB23639	ERS2024738	ERR2205324	V4	NA	NA	Americas.Mammal.Feces.Survey.ERR2205324
ERR2205325	Americas.Mammal.Feces.Survey	PRJEB23639	ERS2024739	ERR2205325	V4	NA	NA	Americas.Mammal.Feces.Survey.ERR2205325
ERR2205326	Americas.Mammal.Feces.Survey	PRJEB23639	ERS2024740	ERR2205326	V4	NA	NA	Americas.Mammal.Feces.Survey.ERR2205326
ERR2205327	Americas.Mammal.Feces.Survey	PRJEB23639	ERS2024741	ERR2205327	V4	NA	NA	Americas.Mammal.Feces.Survey.ERR2205327
ERR2205328	Americas.Mammal.Feces.Survey	PRJEB23639	ERS2024742	ERR2205328	V4	NA	NA	Americas.Mammal.Feces.Survey.ERR2205328
ERR2205329	Americas.Mammal.Feces.Survey	PRJEB23639	ERS2024743	ERR2205329	V4	NA	NA	Americas.Mammal.Feces.Survey.ERR2205329
ERR2205330	Americas.Mammal.Feces.Survey	PRJEB23639	ERS2024744	ERR2205330	V4	NA	NA	Americas.Mammal.Feces.Survey.ERR2205330
ERR2205331	Americas.Mammal.Feces.Survey	PRJEB23639	ERS2024745	ERR2205331	V4	NA	NA	Americas.Mammal.Feces.Survey.ERR2205331
ERR2205332	Americas.Mammal.Feces.Survey	PRJEB23639	ERS2024746	ERR2205332	V4	NA	NA	Americas.Mammal.Feces.Survey.ERR2205332
ERR2205333	Americas.Mammal.Feces.Survey	PRJEB23639	ERS2024747	ERR2205333	V4	NA	NA	Americas.Mammal.Feces.Survey.ERR2205333
ERR2205334	Americas.Mammal.Feces.Survey	PRJEB23639	ERS2024748	ERR2205334	V4	NA	NA	Americas.Mammal.Feces.Survey.ERR2205334
ERR2205335	Americas.Mammal.Feces.Survey	PRJEB23639	ERS2024749	ERR2205335	V4	NA	NA	Americas.Mammal.Feces.Survey.ERR2205335
ERR2205336	Americas.Mammal.Feces.Survey	PRJEB23639	ERS2024750	ERR2205336	V4	NA	NA	Americas.Mammal.Feces.Survey.ERR2205336
ERR2205337	Americas.Mammal.Feces.Survey	PRJEB23639	ERS2024751	ERR2205337	V4	NA	NA	Americas.Mammal.Feces.Survey.ERR2205337
ERR2205338	Americas.Mammal.Feces.Survey	PRJEB23639	ERS2024752	ERR2205338	V4	NA	NA	Americas.Mammal.Feces.Survey.ERR2205338
ERR2205339	Americas.Mammal.Feces.Survey	PRJEB23639	ERS2024753	ERR2205339	V4	NA	NA	Americas.Mammal.Feces.Survey.ERR2205339
ERR2205340	Americas.Mammal.Feces.Survey	PRJEB23639	ERS2024754	ERR2205340	V4	NA	NA	Americas.Mammal.Feces.Survey.ERR2205340
ERR2205341	Americas.Mammal.Feces.Survey	PRJEB23639	ERS2024755	ERR2205341	V4	NA	NA	Americas.Mammal.Feces.Survey.ERR2205341
ERR2205342	Americas.Mammal.Feces.Survey	PRJEB23639	ERS2024756	ERR2205342	V4	NA	NA	Americas.Mammal.Feces.Survey.ERR2205342
ERR2205343	Americas.Mammal.Feces.Survey	PRJEB23639	ERS2024757	ERR2205343	V4	NA	NA	Americas.Mammal.Feces.Survey.ERR2205343
ERR2205344	Americas.Mammal.Feces.Survey	PRJEB23639	ERS2024758	ERR2205344	V4	NA	NA	Americas.Mammal.Feces.Survey.ERR2205344
ERR2205345	Americas.Mammal.Feces.Survey	PRJEB23639	ERS2024759	ERR2205345	V4	NA	NA	Americas.Mammal.Feces.Survey.ERR2205345
ERR2205346	Americas.Mammal.Feces.Survey	PRJEB23639	ERS2024760	ERR2205346	V4	NA	NA	Americas.Mammal.Feces.Survey.ERR2205346
ERR2205347	Americas.Mammal.Feces.Survey	PRJEB23639	ERS2024761	ERR2205347	V4	NA	NA	Americas.Mammal.Feces.Survey.ERR2205347
ERR2205348	Americas.Mammal.Feces.Survey	PRJEB23639	ERS2024762	ERR2205348	V4	NA	NA	Americas.Mammal.Feces.Survey.ERR2205348
ERR2205349	Americas.Mammal.Feces.Survey	PRJEB23639	ERS2024763	ERR2205349	V4	NA	NA	Americas.Mammal.Feces.Survey.ERR2205349
ERR2205350	Americas.Mammal.Feces.Survey	PRJEB23639	ERS2024764	ERR2205350	V4	NA	NA	Americas.Mammal.Feces.Survey.ERR2205350
ERR2205351	Americas.Mammal.Feces.Survey	PRJEB23639	ERS2024765	ERR2205351	V4	NA	NA	Americas.Mammal.Feces.Survey.ERR2205351
ERR2205352	Americas.Mammal.Feces.Survey	PRJEB23639	ERS2024766	ERR2205352	V4	NA	NA	Americas.Mammal.Feces.Survey.ERR2205352
ERR2205353	Americas.Mammal.Feces.Survey	PRJEB23639	ERS2024767	ERR2205353	V4	NA	NA	Americas.Mammal.Feces.Survey.ERR2205353
ERR2205354	Americas.Mammal.Feces.Survey	PRJEB23639	ERS2024768	ERR2205354	V4	NA	NA	Americas.Mammal.Feces.Survey.ERR2205354
ERR2205355	Americas.Mammal.Feces.Survey	PRJEB23639	ERS2024769	ERR2205355	V4	NA	NA	Americas.Mammal.Feces.Survey.ERR2205355
ERR2205356	Americas.Mammal.Feces.Survey	PRJEB23639	ERS2024770	ERR2205356	V4	NA	NA	Americas.Mammal.Feces.Survey.ERR2205356
ERR2205357	Americas.Mammal.Feces.Survey	PRJEB23639	ERS2024771	ERR2205357	V4	NA	NA	Americas.Mammal.Feces.Survey.ERR2205357
ERR2205358	Americas.Mammal.Feces.Survey	PRJEB23639	ERS2024772	ERR2205358	V4	NA	NA	Americas.Mammal.Feces.Survey.ERR2205358
ERR2205359	Americas.Mammal.Feces.Survey	PRJEB23639	ERS2024773	ERR2205359	V4	NA	NA	Americas.Mammal.Feces.Survey.ERR2205359
ERR2205360	Americas.Mammal.Feces.Survey	PRJEB23639	ERS2024774	ERR2205360	V4	NA	NA	Americas.Mammal.Feces.Survey.ERR2205360
ERR2205361	Americas.Mammal.Feces.Survey	PRJEB23639	ERS2024775	ERR2205361	V4	NA	NA	Americas.Mammal.Feces.Survey.ERR2205361
ERR2205362	Americas.Mammal.Feces.Survey	PRJEB23639	ERS2024776	ERR2205362	V4	NA	NA	Americas.Mammal.Feces.Survey.ERR2205362
ERR2205363	Americas.Mammal.Feces.Survey	PRJEB23639	ERS2024777	ERR2205363	V4	NA	NA	Americas.Mammal.Feces.Survey.ERR2205363
ERR2205364	Americas.Mammal.Feces.Survey	PRJEB23639	ERS2024778	ERR2205364	V4	NA	NA	Americas.Mammal.Feces.Survey.ERR2205364
ERR2205365	Americas.Mammal.Feces.Survey	PRJEB23639	ERS2024779	ERR2205365	V4	NA	NA	Americas.Mammal.Feces.Survey.ERR2205365
ERR2205366	Americas.Mammal.Feces.Survey	PRJEB23639	ERS2024780	ERR2205366	V4	NA	NA	Americas.Mammal.Feces.Survey.ERR2205366
ERR2205367	Americas.Mammal.Feces.Survey	PRJEB23639	ERS2024781	ERR2205367	V4	NA	NA	Americas.Mammal.Feces.Survey.ERR2205367
ERR2205368	Americas.Mammal.Feces.Survey	PRJEB23639	ERS2024782	ERR2205368	V4	NA	NA	Americas.Mammal.Feces.Survey.ERR2205368
ERR2205369	Americas.Mammal.Feces.Survey	PRJEB23639	ERS2024783	ERR2205369	V4	NA	NA	Americas.Mammal.Feces.Survey.ERR2205369
ERR2205370	Americas.Mammal.Feces.Survey	PRJEB23639	ERS2024784	ERR2205370	V4	NA	NA	Americas.Mammal.Feces.Survey.ERR2205370
ERR2205371	Americas.Mammal.Feces.Survey	PRJEB23639	ERS2024785	ERR2205371	V4	NA	NA	Americas.Mammal.Feces.Survey.ERR2205371
ERR2205372	Americas.Mammal.Feces.Survey	PRJEB23639	ERS2024786	ERR2205372	V4	NA	NA	Americas.Mammal.Feces.Survey.ERR2205372
ERR2205373	Americas.Mammal.Feces.Survey	PRJEB23639	ERS2024787	ERR2205373	V4	NA	NA	Americas.Mammal.Feces.Survey.ERR2205373
ERR2205374	Americas.Mammal.Feces.Survey	PRJEB23639	ERS2024788	ERR2205374	V4	NA	NA	Americas.Mammal.Feces.Survey.ERR2205374
ERR2205377	Americas.Mammal.Feces.Survey	PRJEB23639	ERS2024791	ERR2205377	V4	NA	NA	Americas.Mammal.Feces.Survey.ERR2205377
ERR2205378	Americas.Mammal.Feces.Survey	PRJEB23639	ERS2024792	ERR2205378	V4	NA	NA	Americas.Mammal.Feces.Survey.ERR2205378
ERR2205379	Americas.Mammal.Feces.Survey	PRJEB23639	ERS2024793	ERR2205379	V4	NA	NA	Americas.Mammal.Feces.Survey.ERR2205379
ERR2205380	Americas.Mammal.Feces.Survey	PRJEB23639	ERS2024794	ERR2205380	V4	NA	NA	Americas.Mammal.Feces.Survey.ERR2205380
ERR2205381	Americas.Mammal.Feces.Survey	PRJEB23639	ERS2024795	ERR2205381	V4	NA	NA	Americas.Mammal.Feces.Survey.ERR2205381
ERR2205382	Americas.Mammal.Feces.Survey	PRJEB23639	ERS2024796	ERR2205382	V4	NA	NA	Americas.Mammal.Feces.Survey.ERR2205382
ERR2205383	Americas.Mammal.Feces.Survey	PRJEB23639	ERS2024797	ERR2205383	V4	NA	NA	Americas.Mammal.Feces.Survey.ERR2205383
ERR2205384	Americas.Mammal.Feces.Survey	PRJEB23639	ERS2024798	ERR2205384	V4	NA	NA	Americas.Mammal.Feces.Survey.ERR2205384
ERR2205385	Americas.Mammal.Feces.Survey	PRJEB23639	ERS2024799	ERR2205385	V4	NA	NA	Americas.Mammal.Feces.Survey.ERR2205385
ERR2205386	Americas.Mammal.Feces.Survey	PRJEB23639	ERS2024800	ERR2205386	V4	NA	NA	Americas.Mammal.Feces.Survey.ERR2205386
ERR2205387	Americas.Mammal.Feces.Survey	PRJEB23639	ERS2024801	ERR2205387	V4	NA	NA	Americas.Mammal.Feces.Survey.ERR2205387
ERR2205388	Americas.Mammal.Feces.Survey	PRJEB23639	ERS2024802	ERR2205388	V4	NA	NA	Americas.Mammal.Feces.Survey.ERR2205388
ERR2205389	Americas.Mammal.Feces.Survey	PRJEB23639	ERS2024803	ERR2205389	V4	NA	NA	Americas.Mammal.Feces.Survey.ERR2205389
ERR2205390	Americas.Mammal.Feces.Survey	PRJEB23639	ERS2024804	ERR2205390	V4	NA	NA	Americas.Mammal.Feces.Survey.ERR2205390
ERR2205391	Americas.Mammal.Feces.Survey	PRJEB23639	ERS2024805	ERR2205391	V4	NA	NA	Americas.Mammal.Feces.Survey.ERR2205391
ERR2205392	Americas.Mammal.Feces.Survey	PRJEB23639	ERS2024806	ERR2205392	V4	NA	NA	Americas.Mammal.Feces.Survey.ERR2205392
ERR2205393	Americas.Mammal.Feces.Survey	PRJEB23639	ERS2024807	ERR2205393	V4	NA	NA	Americas.Mammal.Feces.Survey.ERR2205393
ERR2205394	Americas.Mammal.Feces.Survey	PRJEB23639	ERS2024808	ERR2205394	V4	NA	NA	Americas.Mammal.Feces.Survey.ERR2205394
ERR2205395	Americas.Mammal.Feces.Survey	PRJEB23639	ERS2024809	ERR2205395	V4	NA	NA	Americas.Mammal.Feces.Survey.ERR2205395
ERR2205396	Americas.Mammal.Feces.Survey	PRJEB23639	ERS2024810	ERR2205396	V4	NA	NA	Americas.Mammal.Feces.Survey.ERR2205396
ERR2205397	Americas.Mammal.Feces.Survey	PRJEB23639	ERS2024811	ERR2205397	V4	NA	NA	Americas.Mammal.Feces.Survey.ERR2205397
ERR2205398	Americas.Mammal.Feces.Survey	PRJEB23639	ERS2024812	ERR2205398	V4	NA	NA	Americas.Mammal.Feces.Survey.ERR2205398
ERR2205399	Americas.Mammal.Feces.Survey	PRJEB23639	ERS2024813	ERR2205399	V4	NA	NA	Americas.Mammal.Feces.Survey.ERR2205399
ERR2205400	Americas.Mammal.Feces.Survey	PRJEB23639	ERS2024814	ERR2205400	V4	NA	NA	Americas.Mammal.Feces.Survey.ERR2205400
ERR2205401	Americas.Mammal.Feces.Survey	PRJEB23639	ERS2024815	ERR2205401	V4	NA	NA	Americas.Mammal.Feces.Survey.ERR2205401
ERR2205402	Americas.Mammal.Feces.Survey	PRJEB23639	ERS2024816	ERR2205402	V4	NA	NA	Americas.Mammal.Feces.Survey.ERR2205402
ERR2205403	Americas.Mammal.Feces.Survey	PRJEB23639	ERS2024817	ERR2205403	V4	NA	NA	Americas.Mammal.Feces.Survey.ERR2205403
ERR2205404	Americas.Mammal.Feces.Survey	PRJEB23639	ERS2024818	ERR2205404	V4	NA	NA	Americas.Mammal.Feces.Survey.ERR2205404
ERR2205405	Americas.Mammal.Feces.Survey	PRJEB23639	ERS2024819	ERR2205405	V4	NA	NA	Americas.Mammal.Feces.Survey.ERR2205405
ERR2205406	Americas.Mammal.Feces.Survey	PRJEB23639	ERS2024820	ERR2205406	V4	NA	NA	Americas.Mammal.Feces.Survey.ERR2205406
ERR2205407	Americas.Mammal.Feces.Survey	PRJEB23639	ERS2024821	ERR2205407	V4	NA	NA	Americas.Mammal.Feces.Survey.ERR2205407
ERR2205408	Americas.Mammal.Feces.Survey	PRJEB23639	ERS2024822	ERR2205408	V4	NA	NA	Americas.Mammal.Feces.Survey.ERR2205408
ERR2205409	Americas.Mammal.Feces.Survey	PRJEB23639	ERS2024823	ERR2205409	V4	NA	NA	Americas.Mammal.Feces.Survey.ERR2205409
ERR2205410	Americas.Mammal.Feces.Survey	PRJEB23639	ERS2024824	ERR2205410	V4	NA	NA	Americas.Mammal.Feces.Survey.ERR2205410
ERR2205411	Americas.Mammal.Feces.Survey	PRJEB23639	ERS2024825	ERR2205411	V4	NA	NA	Americas.Mammal.Feces.Survey.ERR2205411
ERR2205413	Americas.Mammal.Feces.Survey	PRJEB23639	ERS2024827	ERR2205413	V4	NA	NA	Americas.Mammal.Feces.Survey.ERR2205413
ERR2205414	Americas.Mammal.Feces.Survey	PRJEB23639	ERS2024828	ERR2205414	V4	NA	NA	Americas.Mammal.Feces.Survey.ERR2205414
ERR2205415	Americas.Mammal.Feces.Survey	PRJEB23639	ERS2024829	ERR2205415	V4	NA	NA	Americas.Mammal.Feces.Survey.ERR2205415
ERR2205416	Americas.Mammal.Feces.Survey	PRJEB23639	ERS2024830	ERR2205416	V4	NA	NA	Americas.Mammal.Feces.Survey.ERR2205416
ERR2205417	Americas.Mammal.Feces.Survey	PRJEB23639	ERS2024831	ERR2205417	V4	NA	NA	Americas.Mammal.Feces.Survey.ERR2205417
ERR2205418	Americas.Mammal.Feces.Survey	PRJEB23639	ERS2024832	ERR2205418	V4	NA	NA	Americas.Mammal.Feces.Survey.ERR2205418
ERR2205419	Americas.Mammal.Feces.Survey	PRJEB23639	ERS2024833	ERR2205419	V4	NA	NA	Americas.Mammal.Feces.Survey.ERR2205419
ERR2205420	Americas.Mammal.Feces.Survey	PRJEB23639	ERS2024834	ERR2205420	V4	NA	NA	Americas.Mammal.Feces.Survey.ERR2205420
ERR2205421	Americas.Mammal.Feces.Survey	PRJEB23639	ERS2024835	ERR2205421	V4	NA	NA	Americas.Mammal.Feces.Survey.ERR2205421
ERR2205423	Americas.Mammal.Feces.Survey	PRJEB23639	ERS2024837	ERR2205423	V4	NA	NA	Americas.Mammal.Feces.Survey.ERR2205423
ERR2205424	Americas.Mammal.Feces.Survey	PRJEB23639	ERS2024838	ERR2205424	V4	NA	NA	Americas.Mammal.Feces.Survey.ERR2205424
ERR2205425	Americas.Mammal.Feces.Survey	PRJEB23639	ERS2024839	ERR2205425	V4	NA	NA	Americas.Mammal.Feces.Survey.ERR2205425
ERR2205426	Americas.Mammal.Feces.Survey	PRJEB23639	ERS2024840	ERR2205426	V4	NA	NA	Americas.Mammal.Feces.Survey.ERR2205426
ERR2205427	Americas.Mammal.Feces.Survey	PRJEB23639	ERS2024841	ERR2205427	V4	NA	NA	Americas.Mammal.Feces.Survey.ERR2205427
ERR2205428	Americas.Mammal.Feces.Survey	PRJEB23639	ERS2024842	ERR2205428	V4	NA	NA	Americas.Mammal.Feces.Survey.ERR2205428
ERR2205429	Americas.Mammal.Feces.Survey	PRJEB23639	ERS2024843	ERR2205429	V4	NA	NA	Americas.Mammal.Feces.Survey.ERR2205429
ERR2205430	Americas.Mammal.Feces.Survey	PRJEB23639	ERS2024844	ERR2205430	V4	NA	NA	Americas.Mammal.Feces.Survey.ERR2205430
ERR2205431	Americas.Mammal.Feces.Survey	PRJEB23639	ERS2024845	ERR2205431	V4	NA	NA	Americas.Mammal.Feces.Survey.ERR2205431
ERR2205432	Americas.Mammal.Feces.Survey	PRJEB23639	ERS2024846	ERR2205432	V4	NA	NA	Americas.Mammal.Feces.Survey.ERR2205432
ERR2205433	Americas.Mammal.Feces.Survey	PRJEB23639	ERS2024847	ERR2205433	V4	NA	NA	Americas.Mammal.Feces.Survey.ERR2205433
ERR2205434	Americas.Mammal.Feces.Survey	PRJEB23639	ERS2024848	ERR2205434	V4	NA	NA	Americas.Mammal.Feces.Survey.ERR2205434
ERR2205435	Americas.Mammal.Feces.Survey	PRJEB23639	ERS2024849	ERR2205435	V4	NA	NA	Americas.Mammal.Feces.Survey.ERR2205435
ERR2205436	Americas.Mammal.Feces.Survey	PRJEB23639	ERS2024850	ERR2205436	V4	NA	NA	Americas.Mammal.Feces.Survey.ERR2205436
ERR2205437	Americas.Mammal.Feces.Survey	PRJEB23639	ERS2024851	ERR2205437	V4	NA	NA	Americas.Mammal.Feces.Survey.ERR2205437
ERR2205438	Americas.Mammal.Feces.Survey	PRJEB23639	ERS2024852	ERR2205438	V4	NA	NA	Americas.Mammal.Feces.Survey.ERR2205438
ERR2205439	Americas.Mammal.Feces.Survey	PRJEB23639	ERS2024853	ERR2205439	V4	NA	NA	Americas.Mammal.Feces.Survey.ERR2205439
ERR2205440	Americas.Mammal.Feces.Survey	PRJEB23639	ERS2024854	ERR2205440	V4	NA	NA	Americas.Mammal.Feces.Survey.ERR2205440
ERR2205441	Americas.Mammal.Feces.Survey	PRJEB23639	ERS2024855	ERR2205441	V4	NA	NA	Americas.Mammal.Feces.Survey.ERR2205441
ERR2205442	Americas.Mammal.Feces.Survey	PRJEB23639	ERS2024856	ERR2205442	V4	NA	NA	Americas.Mammal.Feces.Survey.ERR2205442
ERR2205443	Americas.Mammal.Feces.Survey	PRJEB23639	ERS2024857	ERR2205443	V4	NA	NA	Americas.Mammal.Feces.Survey.ERR2205443
ERR2205444	Americas.Mammal.Feces.Survey	PRJEB23639	ERS2024858	ERR2205444	V4	NA	NA	Americas.Mammal.Feces.Survey.ERR2205444
ERR2205445	Americas.Mammal.Feces.Survey	PRJEB23639	ERS2024859	ERR2205445	V4	NA	NA	Americas.Mammal.Feces.Survey.ERR2205445
ERR2205446	Americas.Mammal.Feces.Survey	PRJEB23639	ERS2024860	ERR2205446	V4	NA	NA	Americas.Mammal.Feces.Survey.ERR2205446
ERR2205447	Americas.Mammal.Feces.Survey	PRJEB23639	ERS2024861	ERR2205447	V4	NA	NA	Americas.Mammal.Feces.Survey.ERR2205447
ERR2205448	Americas.Mammal.Feces.Survey	PRJEB23639	ERS2024862	ERR2205448	V4	NA	NA	Americas.Mammal.Feces.Survey.ERR2205448
ERR2205449	Americas.Mammal.Feces.Survey	PRJEB23639	ERS2024863	ERR2205449	V4	NA	NA	Americas.Mammal.Feces.Survey.ERR2205449
ERR2205450	Americas.Mammal.Feces.Survey	PRJEB23639	ERS2024864	ERR2205450	V4	NA	NA	Americas.Mammal.Feces.Survey.ERR2205450
ERR2205451	Americas.Mammal.Feces.Survey	PRJEB23639	ERS2024865	ERR2205451	V4	NA	NA	Americas.Mammal.Feces.Survey.ERR2205451
ERR2205453	Americas.Mammal.Feces.Survey	PRJEB23639	ERS2024867	ERR2205453	V4	NA	NA	Americas.Mammal.Feces.Survey.ERR2205453
ERR2205454	Americas.Mammal.Feces.Survey	PRJEB23639	ERS2024868	ERR2205454	V4	NA	NA	Americas.Mammal.Feces.Survey.ERR2205454
ERR2205455	Americas.Mammal.Feces.Survey	PRJEB23639	ERS2024869	ERR2205455	V4	NA	NA	Americas.Mammal.Feces.Survey.ERR2205455
ERR2205456	Americas.Mammal.Feces.Survey	PRJEB23639	ERS2024870	ERR2205456	V4	NA	NA	Americas.Mammal.Feces.Survey.ERR2205456
ERR2205457	Americas.Mammal.Feces.Survey	PRJEB23639	ERS2024871	ERR2205457	V4	NA	NA	Americas.Mammal.Feces.Survey.ERR2205457
ERR2205458	Americas.Mammal.Feces.Survey	PRJEB23639	ERS2024872	ERR2205458	V4	NA	NA	Americas.Mammal.Feces.Survey.ERR2205458
ERR2205459	Americas.Mammal.Feces.Survey	PRJEB23639	ERS2024873	ERR2205459	V4	NA	NA	Americas.Mammal.Feces.Survey.ERR2205459
ERR2205460	Americas.Mammal.Feces.Survey	PRJEB23639	ERS2024874	ERR2205460	V4	NA	NA	Americas.Mammal.Feces.Survey.ERR2205460
ERR2205461	Americas.Mammal.Feces.Survey	PRJEB23639	ERS2024875	ERR2205461	V4	NA	NA	Americas.Mammal.Feces.Survey.ERR2205461
ERR2205462	Americas.Mammal.Feces.Survey	PRJEB23639	ERS2024876	ERR2205462	V4	NA	NA	Americas.Mammal.Feces.Survey.ERR2205462
ERR2205463	Americas.Mammal.Feces.Survey	PRJEB23639	ERS2024877	ERR2205463	V4	NA	NA	Americas.Mammal.Feces.Survey.ERR2205463
ERR2205464	Americas.Mammal.Feces.Survey	PRJEB23639	ERS2024878	ERR2205464	V4	NA	NA	Americas.Mammal.Feces.Survey.ERR2205464
ERR2205465	Americas.Mammal.Feces.Survey	PRJEB23639	ERS2024879	ERR2205465	V4	NA	NA	Americas.Mammal.Feces.Survey.ERR2205465
ERR2205466	Americas.Mammal.Feces.Survey	PRJEB23639	ERS2024880	ERR2205466	V4	NA	NA	Americas.Mammal.Feces.Survey.ERR2205466
ERR2205467	Americas.Mammal.Feces.Survey	PRJEB23639	ERS2024881	ERR2205467	V4	NA	NA	Americas.Mammal.Feces.Survey.ERR2205467
ERR2205468	Americas.Mammal.Feces.Survey	PRJEB23639	ERS2024882	ERR2205468	V4	NA	NA	Americas.Mammal.Feces.Survey.ERR2205468
ERR2205469	Americas.Mammal.Feces.Survey	PRJEB23639	ERS2024883	ERR2205469	V4	NA	NA	Americas.Mammal.Feces.Survey.ERR2205469
ERR2205470	Americas.Mammal.Feces.Survey	PRJEB23639	ERS2024884	ERR2205470	V4	NA	NA	Americas.Mammal.Feces.Survey.ERR2205470
ERR2205471	Americas.Mammal.Feces.Survey	PRJEB23639	ERS2024885	ERR2205471	V4	NA	NA	Americas.Mammal.Feces.Survey.ERR2205471
ERR2205472	Americas.Mammal.Feces.Survey	PRJEB23639	ERS2024886	ERR2205472	V4	NA	NA	Americas.Mammal.Feces.Survey.ERR2205472
ERR2205475	Americas.Mammal.Feces.Survey	PRJEB23639	ERS2024889	ERR2205475	V4	NA	NA	Americas.Mammal.Feces.Survey.ERR2205475
ERR2205476	Americas.Mammal.Feces.Survey	PRJEB23639	ERS2024890	ERR2205476	V4	NA	NA	Americas.Mammal.Feces.Survey.ERR2205476
ERR2205477	Americas.Mammal.Feces.Survey	PRJEB23639	ERS2024891	ERR2205477	V4	NA	NA	Americas.Mammal.Feces.Survey.ERR2205477
ERR2205478	Americas.Mammal.Feces.Survey	PRJEB23639	ERS2024892	ERR2205478	V4	NA	NA	Americas.Mammal.Feces.Survey.ERR2205478
ERR2205479	Americas.Mammal.Feces.Survey	PRJEB23639	ERS2024893	ERR2205479	V4	NA	NA	Americas.Mammal.Feces.Survey.ERR2205479
ERR2205480	Americas.Mammal.Feces.Survey	PRJEB23639	ERS2024894	ERR2205480	V4	NA	NA	Americas.Mammal.Feces.Survey.ERR2205480
ERR2205481	Americas.Mammal.Feces.Survey	PRJEB23639	ERS2024895	ERR2205481	V4	NA	NA	Americas.Mammal.Feces.Survey.ERR2205481
ERR2205482	Americas.Mammal.Feces.Survey	PRJEB23639	ERS2024896	ERR2205482	V4	NA	NA	Americas.Mammal.Feces.Survey.ERR2205482
ERR2205483	Americas.Mammal.Feces.Survey	PRJEB23639	ERS2024897	ERR2205483	V4	NA	NA	Americas.Mammal.Feces.Survey.ERR2205483
ERR2205484	Americas.Mammal.Feces.Survey	PRJEB23639	ERS2024898	ERR2205484	V4	NA	NA	Americas.Mammal.Feces.Survey.ERR2205484
ERR2205485	Americas.Mammal.Feces.Survey	PRJEB23639	ERS2024899	ERR2205485	V4	NA	NA	Americas.Mammal.Feces.Survey.ERR2205485
ERR2205486	Americas.Mammal.Feces.Survey	PRJEB23639	ERS2024900	ERR2205486	V4	NA	NA	Americas.Mammal.Feces.Survey.ERR2205486
ERR2205487	Americas.Mammal.Feces.Survey	PRJEB23639	ERS2024901	ERR2205487	V4	NA	NA	Americas.Mammal.Feces.Survey.ERR2205487
ERR2205488	Americas.Mammal.Feces.Survey	PRJEB23639	ERS2024902	ERR2205488	V4	NA	NA	Americas.Mammal.Feces.Survey.ERR2205488
ERR2205489	Americas.Mammal.Feces.Survey	PRJEB23639	ERS2024903	ERR2205489	V4	NA	NA	Americas.Mammal.Feces.Survey.ERR2205489
ERR2205490	Americas.Mammal.Feces.Survey	PRJEB23639	ERS2024904	ERR2205490	V4	NA	NA	Americas.Mammal.Feces.Survey.ERR2205490
ERR2205493	Americas.Mammal.Feces.Survey	PRJEB23639	ERS2024907	ERR2205493	V4	NA	NA	Americas.Mammal.Feces.Survey.ERR2205493
ERR2205495	Americas.Mammal.Feces.Survey	PRJEB23639	ERS2024909	ERR2205495	V4	NA	NA	Americas.Mammal.Feces.Survey.ERR2205495
ERR2205496	Americas.Mammal.Feces.Survey	PRJEB23639	ERS2024910	ERR2205496	V4	NA	NA	Americas.Mammal.Feces.Survey.ERR2205496
ERR2205497	Americas.Mammal.Feces.Survey	PRJEB23639	ERS2024911	ERR2205497	V4	NA	NA	Americas.Mammal.Feces.Survey.ERR2205497
ERR2205498	Americas.Mammal.Feces.Survey	PRJEB23639	ERS2024912	ERR2205498	V4	NA	NA	Americas.Mammal.Feces.Survey.ERR2205498
ERR2205499	Americas.Mammal.Feces.Survey	PRJEB23639	ERS2024913	ERR2205499	V4	NA	NA	Americas.Mammal.Feces.Survey.ERR2205499
ERR2205500	Americas.Mammal.Feces.Survey	PRJEB23639	ERS2024914	ERR2205500	V4	NA	NA	Americas.Mammal.Feces.Survey.ERR2205500
ERR2205501	Americas.Mammal.Feces.Survey	PRJEB23639	ERS2024915	ERR2205501	V4	NA	NA	Americas.Mammal.Feces.Survey.ERR2205501
ERR2205502	Americas.Mammal.Feces.Survey	PRJEB23639	ERS2024916	ERR2205502	V4	NA	NA	Americas.Mammal.Feces.Survey.ERR2205502
ERR2205503	Americas.Mammal.Feces.Survey	PRJEB23639	ERS2024917	ERR2205503	V4	NA	NA	Americas.Mammal.Feces.Survey.ERR2205503
ERR2205504	Americas.Mammal.Feces.Survey	PRJEB23639	ERS2024918	ERR2205504	V4	NA	NA	Americas.Mammal.Feces.Survey.ERR2205504
ERR2205505	Americas.Mammal.Feces.Survey	PRJEB23639	ERS2024919	ERR2205505	V4	NA	NA	Americas.Mammal.Feces.Survey.ERR2205505
ERR2205506	Americas.Mammal.Feces.Survey	PRJEB23639	ERS2024920	ERR2205506	V4	NA	NA	Americas.Mammal.Feces.Survey.ERR2205506
ERR2205507	Americas.Mammal.Feces.Survey	PRJEB23639	ERS2024921	ERR2205507	V4	NA	NA	Americas.Mammal.Feces.Survey.ERR2205507
ERR2205508	Americas.Mammal.Feces.Survey	PRJEB23639	ERS2024922	ERR2205508	V4	NA	NA	Americas.Mammal.Feces.Survey.ERR2205508
ERR2205509	Americas.Mammal.Feces.Survey	PRJEB23639	ERS2024923	ERR2205509	V4	NA	NA	Americas.Mammal.Feces.Survey.ERR2205509
ERR2205510	Americas.Mammal.Feces.Survey	PRJEB23639	ERS2024924	ERR2205510	V4	NA	NA	Americas.Mammal.Feces.Survey.ERR2205510
ERR2205513	Americas.Mammal.Feces.Survey	PRJEB23639	ERS2024927	ERR2205513	V4	NA	NA	Americas.Mammal.Feces.Survey.ERR2205513
ERR2205514	Americas.Mammal.Feces.Survey	PRJEB23639	ERS2024928	ERR2205514	V4	NA	NA	Americas.Mammal.Feces.Survey.ERR2205514
ERR1144112	Antarctic.Benthic.Sediments	PRJEB11496	ERS979827	ERR1144112	V4	-74.399994	168.299991	Antarctic.Benthic.Sediments.ERR1144112
ERR1144113	Antarctic.Benthic.Sediments	PRJEB11496	ERS979828	ERR1144113	V4	-73.158249	-129.26919	Antarctic.Benthic.Sediments.ERR1144113
ERR1144114	Antarctic.Benthic.Sediments	PRJEB11496	ERS979829	ERR1144114	V4	-76.200297	-170.510297	Antarctic.Benthic.Sediments.ERR1144114
ERR1144115	Antarctic.Benthic.Sediments	PRJEB11496	ERS979830	ERR1144115	V4	-71.4197	-93.4818	Antarctic.Benthic.Sediments.ERR1144115
ERR1144116	Antarctic.Benthic.Sediments	PRJEB11496	ERS979831	ERR1144116	V4	-70.48438	-95.19565	Antarctic.Benthic.Sediments.ERR1144116
ERR1144117	Antarctic.Benthic.Sediments	PRJEB11496	ERS979832	ERR1144117	V4	-75.498683	166.299457	Antarctic.Benthic.Sediments.ERR1144117
ERR1144118	Antarctic.Benthic.Sediments	PRJEB11496	ERS979833	ERR1144118	V4	-76.550233	170.000431	Antarctic.Benthic.Sediments.ERR1144118
ERR1144119	Antarctic.Benthic.Sediments	PRJEB11496	ERS979834	ERR1144119	V4	-71.4234	-91.4268	Antarctic.Benthic.Sediments.ERR1144119
ERR1144120	Antarctic.Benthic.Sediments	PRJEB11496	ERS979835	ERR1144120	V4	-72.46007	-104.35535	Antarctic.Benthic.Sediments.ERR1144120
ERR1144121	Antarctic.Benthic.Sediments	PRJEB11496	ERS979836	ERR1144121	V4	-72.297446	-104.29808	Antarctic.Benthic.Sediments.ERR1144121
ERR1144122	Antarctic.Benthic.Sediments	PRJEB11496	ERS979837	ERR1144122	V4	-71.45047	-102.15937	Antarctic.Benthic.Sediments.ERR1144122
ERR1144123	Antarctic.Benthic.Sediments	PRJEB11496	ERS979838	ERR1144123	V4	-73.29565	-129.5568	Antarctic.Benthic.Sediments.ERR1144123
ERR1144124	Antarctic.Benthic.Sediments	PRJEB11496	ERS979839	ERR1144124	V4	-75.198083	-176.592676	Antarctic.Benthic.Sediments.ERR1144124
ERR1144125	Antarctic.Benthic.Sediments	PRJEB11496	ERS979840	ERR1144125	V4	-63.58397	-56.33443	Antarctic.Benthic.Sediments.ERR1144125
ERR1144126	Antarctic.Benthic.Sediments	PRJEB11496	ERS979841	ERR1144126	V4	-63.44296	-57.23574	Antarctic.Benthic.Sediments.ERR1144126
ERR1144127	Antarctic.Benthic.Sediments	PRJEB11496	ERS979842	ERR1144127	V4	-63.44286	-57.2358	Antarctic.Benthic.Sediments.ERR1144127
ERR1144128	Antarctic.Benthic.Sediments	PRJEB11496	ERS979843	ERR1144128	V4	-65.00925	-63.16279	Antarctic.Benthic.Sediments.ERR1144128
ERR1144129	Antarctic.Benthic.Sediments	PRJEB11496	ERS979844	ERR1144129	V4	-64.01938	-56.44577	Antarctic.Benthic.Sediments.ERR1144129
ERR1144130	Antarctic.Benthic.Sediments	PRJEB11496	ERS979845	ERR1144130	V4	-62.53536	-59.08836	Antarctic.Benthic.Sediments.ERR1144130
ERR1144131	Antarctic.Benthic.Sediments	PRJEB11496	ERS979846	ERR1144131	V4	-63.48389	-60.2876	Antarctic.Benthic.Sediments.ERR1144131
ERR1144132	Antarctic.Benthic.Sediments	PRJEB11496	ERS979847	ERR1144132	V4	-64.34361	-61.38131	Antarctic.Benthic.Sediments.ERR1144132
ERR1144133	Antarctic.Benthic.Sediments	PRJEB11496	ERS979848	ERR1144133	V4	-64.38596	-62.14854	Antarctic.Benthic.Sediments.ERR1144133
ERR1144134	Antarctic.Benthic.Sediments	PRJEB11496	ERS979849	ERR1144134	V4	-63.41708	-56.49786	Antarctic.Benthic.Sediments.ERR1144134
ERR1144135	Antarctic.Benthic.Sediments	PRJEB11496	ERS979850	ERR1144135	V4	-64.5158	-62.34183	Antarctic.Benthic.Sediments.ERR1144135
SRR1946719	Antarctica.McMurdo.Ice.Shelf.Marine.Cavity	PRJNA278982	SRS887190	SRR1946719	V4	-77.8902	167.0083	Antarctica.McMurdo.Ice.Shelf.Marine.Cavity.SRR1946719
SRR1946720	Antarctica.McMurdo.Ice.Shelf.Marine.Cavity	PRJNA278982	SRS888314	SRR1946720	V4	-77.8902	167.0083	Antarctica.McMurdo.Ice.Shelf.Marine.Cavity.SRR1946720
SRR1946721	Antarctica.McMurdo.Ice.Shelf.Marine.Cavity	PRJNA278982	SRS888314	SRR1946721	V4	-77.8902	167.0083	Antarctica.McMurdo.Ice.Shelf.Marine.Cavity.SRR1946721
SRR1946722	Antarctica.McMurdo.Ice.Shelf.Marine.Cavity	PRJNA278982	SRS888314	SRR1946722	V4	-77.8902	167.0083	Antarctica.McMurdo.Ice.Shelf.Marine.Cavity.SRR1946722
SRR1254121	Antarctica.Subglacial.Lake.Williams	PRJNA244335	SRS594393	SRR1254121	V4	-84.24	-153.694	Antarctica.Subglacial.Lake.Williams.SRR1254121
SRR1254122	Antarctica.Subglacial.Lake.Williams	PRJNA244335	SRS594393	SRR1254122	V4	-84.24	-153.694	Antarctica.Subglacial.Lake.Williams.SRR1254122
SRR1254123	Antarctica.Subglacial.Lake.Williams	PRJNA244335	SRS594393	SRR1254123	V4	-84.24	-153.694	Antarctica.Subglacial.Lake.Williams.SRR1254123
SRR1254124	Antarctica.Subglacial.Lake.Williams	PRJNA244335	SRS594393	SRR1254124	V4	-84.24	-153.694	Antarctica.Subglacial.Lake.Williams.SRR1254124
SRR1254125	Antarctica.Subglacial.Lake.Williams	PRJNA244335	SRS594393	SRR1254125	V4	-84.24	-153.694	Antarctica.Subglacial.Lake.Williams.SRR1254125
SRR1254126	Antarctica.Subglacial.Lake.Williams	PRJNA244335	SRS594393	SRR1254126	V4	-84.24	-153.694	Antarctica.Subglacial.Lake.Williams.SRR1254126
SRR1254127	Antarctica.Subglacial.Lake.Williams	PRJNA244335	SRS594393	SRR1254127	V4	-84.24	-153.694	Antarctica.Subglacial.Lake.Williams.SRR1254127
SRR1254128	Antarctica.Subglacial.Lake.Williams	PRJNA244335	SRS594393	SRR1254128	V4	-84.24	-153.694	Antarctica.Subglacial.Lake.Williams.SRR1254128
SRR1254129	Antarctica.Subglacial.Lake.Williams	PRJNA244335	SRS594393	SRR1254129	V4	-84.24	-153.694	Antarctica.Subglacial.Lake.Williams.SRR1254129
SRR1254130	Antarctica.Subglacial.Lake.Williams	PRJNA244335	SRS594394	SRR1254130	V4	-84.24	-153.694	Antarctica.Subglacial.Lake.Williams.SRR1254130
SRR1254131	Antarctica.Subglacial.Lake.Williams	PRJNA244335	SRS594394	SRR1254131	V4	-84.24	-153.694	Antarctica.Subglacial.Lake.Williams.SRR1254131
SRR1254132	Antarctica.Subglacial.Lake.Williams	PRJNA244335	SRS594394	SRR1254132	V4	-84.24	-153.694	Antarctica.Subglacial.Lake.Williams.SRR1254132
SRR1254133	Antarctica.Subglacial.Lake.Williams	PRJNA244335	SRS594394	SRR1254133	V4	-84.24	-153.694	Antarctica.Subglacial.Lake.Williams.SRR1254133
SRR1254134	Antarctica.Subglacial.Lake.Williams	PRJNA244335	SRS594394	SRR1254134	V4	-84.24	-153.694	Antarctica.Subglacial.Lake.Williams.SRR1254134
SRR1254135	Antarctica.Subglacial.Lake.Williams	PRJNA244335	SRS594395	SRR1254135	V4	-84.24	-153.694	Antarctica.Subglacial.Lake.Williams.SRR1254135
SRR3051872	Antarctica.Subglacial.Lake.Williams	PRJNA244335	SRS594395	SRR3051872	V4	-84.24	-153.694	Antarctica.Subglacial.Lake.Williams.SRR3051872
SRR3051873	Antarctica.Subglacial.Lake.Williams	PRJNA244335	SRS594395	SRR3051873	V4	-84.24	-153.694	Antarctica.Subglacial.Lake.Williams.SRR3051873
SRR3051874	Antarctica.Subglacial.Lake.Williams	PRJNA244335	SRS594395	SRR3051874	V4	-84.24	-153.694	Antarctica.Subglacial.Lake.Williams.SRR3051874
SRR3051875	Antarctica.Subglacial.Lake.Williams	PRJNA244335	SRS594395	SRR3051875	V4	-84.24	-153.694	Antarctica.Subglacial.Lake.Williams.SRR3051875
SRR3051876	Antarctica.Subglacial.Lake.Williams	PRJNA244335	SRS594395	SRR3051876	V4	-84.24	-153.694	Antarctica.Subglacial.Lake.Williams.SRR3051876
SRR3051877	Antarctica.Subglacial.Lake.Williams	PRJNA244335	SRS594395	SRR3051877	V4	-84.24	-153.694	Antarctica.Subglacial.Lake.Williams.SRR3051877
SRR3051878	Antarctica.Subglacial.Lake.Williams	PRJNA244335	SRS594395	SRR3051878	V4	-84.24	-153.694	Antarctica.Subglacial.Lake.Williams.SRR3051878
SRR3051879	Antarctica.Subglacial.Lake.Williams	PRJNA244335	SRS594395	SRR3051879	V4	-84.24	-153.694	Antarctica.Subglacial.Lake.Williams.SRR3051879
SRR3051880	Antarctica.Subglacial.Lake.Williams	PRJNA244335	SRS594393	SRR3051880	V4	-84.24	-153.694	Antarctica.Subglacial.Lake.Williams.SRR3051880
SRR3051881	Antarctica.Subglacial.Lake.Williams	PRJNA244335	SRS594393	SRR3051881	V4	-84.24	-153.694	Antarctica.Subglacial.Lake.Williams.SRR3051881
SRR3051882	Antarctica.Subglacial.Lake.Williams	PRJNA244335	SRS594393	SRR3051882	V4	-84.24	-153.694	Antarctica.Subglacial.Lake.Williams.SRR3051882
SRR3051883	Antarctica.Subglacial.Lake.Williams	PRJNA244335	SRS594393	SRR3051883	V4	-84.24	-153.694	Antarctica.Subglacial.Lake.Williams.SRR3051883
SRR3051885	Antarctica.Subglacial.Lake.Williams	PRJNA244335	SRS594393	SRR3051885	V4	-84.24	-153.694	Antarctica.Subglacial.Lake.Williams.SRR3051885
SRR3051886	Antarctica.Subglacial.Lake.Williams	PRJNA244335	SRS594393	SRR3051886	V4	-84.24	-153.694	Antarctica.Subglacial.Lake.Williams.SRR3051886
SRR3051887	Antarctica.Subglacial.Lake.Williams	PRJNA244335	SRS594393	SRR3051887	V4	-84.24	-153.694	Antarctica.Subglacial.Lake.Williams.SRR3051887
SRR3051888	Antarctica.Subglacial.Lake.Williams	PRJNA244335	SRS594393	SRR3051888	V4	-84.24	-153.694	Antarctica.Subglacial.Lake.Williams.SRR3051888
DRR083827	Antartica.Sweden.Italy.Tardigrada.Substrate	DRP004000	DRS057765	DRR083827	V4	44.6306	10.943386	Antartica.Sweden.Italy.Tardigrada.Substrate.DRR083827
DRR083828	Antartica.Sweden.Italy.Tardigrada.Substrate	DRP004000	DRS057765	DRR083828	V4	44.6306	10.943386	Antartica.Sweden.Italy.Tardigrada.Substrate.DRR083828
DRR083829	Antartica.Sweden.Italy.Tardigrada.Substrate	DRP004000	DRS057765	DRR083829	V4	44.6306	10.943386	Antartica.Sweden.Italy.Tardigrada.Substrate.DRR083829
DRR083830	Antartica.Sweden.Italy.Tardigrada.Substrate	DRP004000	DRS057765	DRR083830	V4	44.6306	10.943386	Antartica.Sweden.Italy.Tardigrada.Substrate.DRR083830
DRR083831	Antartica.Sweden.Italy.Tardigrada.Substrate	DRP004000	DRS057765	DRR083831	V4	44.6306	10.943386	Antartica.Sweden.Italy.Tardigrada.Substrate.DRR083831
DRR083832	Antartica.Sweden.Italy.Tardigrada.Substrate	DRP004000	DRS057766	DRR083832	V4	44.6306	10.943386	Antartica.Sweden.Italy.Tardigrada.Substrate.DRR083832
DRR083833	Antartica.Sweden.Italy.Tardigrada.Substrate	DRP004000	DRS057766	DRR083833	V4	44.6306	10.943386	Antartica.Sweden.Italy.Tardigrada.Substrate.DRR083833
DRR083834	Antartica.Sweden.Italy.Tardigrada.Substrate	DRP004000	DRS057766	DRR083834	V4	44.6306	10.943386	Antartica.Sweden.Italy.Tardigrada.Substrate.DRR083834
DRR083835	Antartica.Sweden.Italy.Tardigrada.Substrate	DRP004000	DRS057766	DRR083835	V4	44.6306	10.943386	Antartica.Sweden.Italy.Tardigrada.Substrate.DRR083835
DRR083836	Antartica.Sweden.Italy.Tardigrada.Substrate	DRP004000	DRS057766	DRR083836	V4	44.6306	10.943386	Antartica.Sweden.Italy.Tardigrada.Substrate.DRR083836
DRR083837	Antartica.Sweden.Italy.Tardigrada.Substrate	DRP004000	DRS057761	DRR083837	V4	-74.330733	165.135883	Antartica.Sweden.Italy.Tardigrada.Substrate.DRR083837
DRR083838	Antartica.Sweden.Italy.Tardigrada.Substrate	DRP004000	DRS057761	DRR083838	V4	-74.330733	165.135883	Antartica.Sweden.Italy.Tardigrada.Substrate.DRR083838
DRR083839	Antartica.Sweden.Italy.Tardigrada.Substrate	DRP004000	DRS057761	DRR083839	V4	-74.330733	165.135883	Antartica.Sweden.Italy.Tardigrada.Substrate.DRR083839
DRR083840	Antartica.Sweden.Italy.Tardigrada.Substrate	DRP004000	DRS057761	DRR083840	V4	-74.330733	165.135883	Antartica.Sweden.Italy.Tardigrada.Substrate.DRR083840
DRR083841	Antartica.Sweden.Italy.Tardigrada.Substrate	DRP004000	DRS057761	DRR083841	V4	-74.330733	165.135883	Antartica.Sweden.Italy.Tardigrada.Substrate.DRR083841
DRR083842	Antartica.Sweden.Italy.Tardigrada.Substrate	DRP004000	DRS057761	DRR083842	V4	-74.330733	165.135883	Antartica.Sweden.Italy.Tardigrada.Substrate.DRR083842
DRR083843	Antartica.Sweden.Italy.Tardigrada.Substrate	DRP004000	DRS057762	DRR083843	V4	-74.330733	165.135883	Antartica.Sweden.Italy.Tardigrada.Substrate.DRR083843
DRR083844	Antartica.Sweden.Italy.Tardigrada.Substrate	DRP004000	DRS057762	DRR083844	V4	-74.330733	165.135883	Antartica.Sweden.Italy.Tardigrada.Substrate.DRR083844
DRR083845	Antartica.Sweden.Italy.Tardigrada.Substrate	DRP004000	DRS057762	DRR083845	V4	-74.330733	165.135883	Antartica.Sweden.Italy.Tardigrada.Substrate.DRR083845
DRR083846	Antartica.Sweden.Italy.Tardigrada.Substrate	DRP004000	DRS057762	DRR083846	V4	-74.330733	165.135883	Antartica.Sweden.Italy.Tardigrada.Substrate.DRR083846
DRR083847	Antartica.Sweden.Italy.Tardigrada.Substrate	DRP004000	DRS057762	DRR083847	V4	-74.330733	165.135883	Antartica.Sweden.Italy.Tardigrada.Substrate.DRR083847
DRR083848	Antartica.Sweden.Italy.Tardigrada.Substrate	DRP004000	DRS057763	DRR083848	V4	-74.709667	164.101433	Antartica.Sweden.Italy.Tardigrada.Substrate.DRR083848
DRR083849	Antartica.Sweden.Italy.Tardigrada.Substrate	DRP004000	DRS057763	DRR083849	V4	-74.709667	164.101433	Antartica.Sweden.Italy.Tardigrada.Substrate.DRR083849
DRR083850	Antartica.Sweden.Italy.Tardigrada.Substrate	DRP004000	DRS057763	DRR083850	V4	-74.709667	164.101433	Antartica.Sweden.Italy.Tardigrada.Substrate.DRR083850
DRR083851	Antartica.Sweden.Italy.Tardigrada.Substrate	DRP004000	DRS057763	DRR083851	V4	-74.709667	164.101433	Antartica.Sweden.Italy.Tardigrada.Substrate.DRR083851
DRR083852	Antartica.Sweden.Italy.Tardigrada.Substrate	DRP004000	DRS057763	DRR083852	V4	-74.709667	164.101433	Antartica.Sweden.Italy.Tardigrada.Substrate.DRR083852
DRR083853	Antartica.Sweden.Italy.Tardigrada.Substrate	DRP004000	DRS057763	DRR083853	V4	-74.709667	164.101433	Antartica.Sweden.Italy.Tardigrada.Substrate.DRR083853
DRR083854	Antartica.Sweden.Italy.Tardigrada.Substrate	DRP004000	DRS057764	DRR083854	V4	-74.709667	164.101433	Antartica.Sweden.Italy.Tardigrada.Substrate.DRR083854
DRR083855	Antartica.Sweden.Italy.Tardigrada.Substrate	DRP004000	DRS057764	DRR083855	V4	-74.709667	164.101433	Antartica.Sweden.Italy.Tardigrada.Substrate.DRR083855
DRR083856	Antartica.Sweden.Italy.Tardigrada.Substrate	DRP004000	DRS057764	DRR083856	V4	-74.709667	164.101433	Antartica.Sweden.Italy.Tardigrada.Substrate.DRR083856
DRR083857	Antartica.Sweden.Italy.Tardigrada.Substrate	DRP004000	DRS057764	DRR083857	V4	-74.709667	164.101433	Antartica.Sweden.Italy.Tardigrada.Substrate.DRR083857
DRR083858	Antartica.Sweden.Italy.Tardigrada.Substrate	DRP004000	DRS057764	DRR083858	V4	-74.709667	164.101433	Antartica.Sweden.Italy.Tardigrada.Substrate.DRR083858
DRR083859	Antartica.Sweden.Italy.Tardigrada.Substrate	DRP004000	DRS057767	DRR083859	V4	44.622366	10.943552	Antartica.Sweden.Italy.Tardigrada.Substrate.DRR083859
DRR083860	Antartica.Sweden.Italy.Tardigrada.Substrate	DRP004000	DRS057767	DRR083860	V4	44.622366	10.943552	Antartica.Sweden.Italy.Tardigrada.Substrate.DRR083860
DRR083861	Antartica.Sweden.Italy.Tardigrada.Substrate	DRP004000	DRS057767	DRR083861	V4	44.622366	10.943552	Antartica.Sweden.Italy.Tardigrada.Substrate.DRR083861
DRR083862	Antartica.Sweden.Italy.Tardigrada.Substrate	DRP004000	DRS057767	DRR083862	V4	44.622366	10.943552	Antartica.Sweden.Italy.Tardigrada.Substrate.DRR083862
DRR083863	Antartica.Sweden.Italy.Tardigrada.Substrate	DRP004000	DRS057767	DRR083863	V4	44.622366	10.943552	Antartica.Sweden.Italy.Tardigrada.Substrate.DRR083863
DRR083864	Antartica.Sweden.Italy.Tardigrada.Substrate	DRP004000	DRS057769	DRR083864	V4	44.622366	10.943552	Antartica.Sweden.Italy.Tardigrada.Substrate.DRR083864
DRR083865	Antartica.Sweden.Italy.Tardigrada.Substrate	DRP004000	DRS057769	DRR083865	V4	44.622366	10.943552	Antartica.Sweden.Italy.Tardigrada.Substrate.DRR083865
DRR083866	Antartica.Sweden.Italy.Tardigrada.Substrate	DRP004000	DRS057769	DRR083866	V4	44.622366	10.943552	Antartica.Sweden.Italy.Tardigrada.Substrate.DRR083866
DRR083867	Antartica.Sweden.Italy.Tardigrada.Substrate	DRP004000	DRS057769	DRR083867	V4	44.622366	10.943552	Antartica.Sweden.Italy.Tardigrada.Substrate.DRR083867
DRR083868	Antartica.Sweden.Italy.Tardigrada.Substrate	DRP004000	DRS057769	DRR083868	V4	44.622366	10.943552	Antartica.Sweden.Italy.Tardigrada.Substrate.DRR083868
DRR083869	Antartica.Sweden.Italy.Tardigrada.Substrate	DRP004000	DRS057768	DRR083869	V4	44.312667	10.759817	Antartica.Sweden.Italy.Tardigrada.Substrate.DRR083869
DRR083870	Antartica.Sweden.Italy.Tardigrada.Substrate	DRP004000	DRS057768	DRR083870	V4	44.312667	10.759817	Antartica.Sweden.Italy.Tardigrada.Substrate.DRR083870
DRR083871	Antartica.Sweden.Italy.Tardigrada.Substrate	DRP004000	DRS057768	DRR083871	V4	44.312667	10.759817	Antartica.Sweden.Italy.Tardigrada.Substrate.DRR083871
DRR083872	Antartica.Sweden.Italy.Tardigrada.Substrate	DRP004000	DRS057768	DRR083872	V4	44.312667	10.759817	Antartica.Sweden.Italy.Tardigrada.Substrate.DRR083872
DRR083873	Antartica.Sweden.Italy.Tardigrada.Substrate	DRP004000	DRS057768	DRR083873	V4	44.312667	10.759817	Antartica.Sweden.Italy.Tardigrada.Substrate.DRR083873
DRR083874	Antartica.Sweden.Italy.Tardigrada.Substrate	DRP004000	DRS057770	DRR083874	V4	44.312667	10.759817	Antartica.Sweden.Italy.Tardigrada.Substrate.DRR083874
DRR083875	Antartica.Sweden.Italy.Tardigrada.Substrate	DRP004000	DRS057770	DRR083875	V4	44.312667	10.759817	Antartica.Sweden.Italy.Tardigrada.Substrate.DRR083875
DRR083876	Antartica.Sweden.Italy.Tardigrada.Substrate	DRP004000	DRS057770	DRR083876	V4	44.312667	10.759817	Antartica.Sweden.Italy.Tardigrada.Substrate.DRR083876
DRR083877	Antartica.Sweden.Italy.Tardigrada.Substrate	DRP004000	DRS057770	DRR083877	V4	44.312667	10.759817	Antartica.Sweden.Italy.Tardigrada.Substrate.DRR083877
DRR083878	Antartica.Sweden.Italy.Tardigrada.Substrate	DRP004000	DRS057770	DRR083878	V4	44.312667	10.759817	Antartica.Sweden.Italy.Tardigrada.Substrate.DRR083878
DRR083879	Antartica.Sweden.Italy.Tardigrada.Substrate	DRP004000	DRS057771	DRR083879	V4	56.528867	16.491233	Antartica.Sweden.Italy.Tardigrada.Substrate.DRR083879
DRR083880	Antartica.Sweden.Italy.Tardigrada.Substrate	DRP004000	DRS057771	DRR083880	V4	56.528867	16.491233	Antartica.Sweden.Italy.Tardigrada.Substrate.DRR083880
DRR083881	Antartica.Sweden.Italy.Tardigrada.Substrate	DRP004000	DRS057771	DRR083881	V4	56.528867	16.491233	Antartica.Sweden.Italy.Tardigrada.Substrate.DRR083881
DRR083882	Antartica.Sweden.Italy.Tardigrada.Substrate	DRP004000	DRS057771	DRR083882	V4	56.528867	16.491233	Antartica.Sweden.Italy.Tardigrada.Substrate.DRR083882
DRR083883	Antartica.Sweden.Italy.Tardigrada.Substrate	DRP004000	DRS057771	DRR083883	V4	56.528867	16.491233	Antartica.Sweden.Italy.Tardigrada.Substrate.DRR083883
DRR083884	Antartica.Sweden.Italy.Tardigrada.Substrate	DRP004000	DRS057772	DRR083884	V4	56.528867	16.491233	Antartica.Sweden.Italy.Tardigrada.Substrate.DRR083884
DRR083885	Antartica.Sweden.Italy.Tardigrada.Substrate	DRP004000	DRS057772	DRR083885	V4	56.528867	16.491233	Antartica.Sweden.Italy.Tardigrada.Substrate.DRR083885
DRR083886	Antartica.Sweden.Italy.Tardigrada.Substrate	DRP004000	DRS057772	DRR083886	V4	56.528867	16.491233	Antartica.Sweden.Italy.Tardigrada.Substrate.DRR083886
SRR5130486	Arctic.Coastal.Seawater	PRJNA310254	SRS1878467	SRR5130486	V4	71.34	-156.69	Arctic.Coastal.Seawater.SRR5130486
SRR5130487	Arctic.Coastal.Seawater	PRJNA310254	SRS1878468	SRR5130487	V4	71.34	-156.69	Arctic.Coastal.Seawater.SRR5130487
SRR5130488	Arctic.Coastal.Seawater	PRJNA310254	SRS1878469	SRR5130488	V4	71.34	-156.69	Arctic.Coastal.Seawater.SRR5130488
SRR5130489	Arctic.Coastal.Seawater	PRJNA310254	SRS1878470	SRR5130489	V4	71.34	-156.69	Arctic.Coastal.Seawater.SRR5130489
SRR5130490	Arctic.Coastal.Seawater	PRJNA310254	SRS1878471	SRR5130490	V4	71.34	-156.69	Arctic.Coastal.Seawater.SRR5130490
SRR5130491	Arctic.Coastal.Seawater	PRJNA310254	SRS1878472	SRR5130491	V4	71.34	-156.69	Arctic.Coastal.Seawater.SRR5130491
SRR5130492	Arctic.Coastal.Seawater	PRJNA310254	SRS1878473	SRR5130492	V4	71.34	-156.69	Arctic.Coastal.Seawater.SRR5130492
SRR5130493	Arctic.Coastal.Seawater	PRJNA310254	SRS1878474	SRR5130493	V4	71.34	-156.69	Arctic.Coastal.Seawater.SRR5130493
SRR5130494	Arctic.Coastal.Seawater	PRJNA310254	SRS1878475	SRR5130494	V4	71.34	-156.69	Arctic.Coastal.Seawater.SRR5130494
SRR5130495	Arctic.Coastal.Seawater	PRJNA310254	SRS1878476	SRR5130495	V4	71.34	-156.69	Arctic.Coastal.Seawater.SRR5130495
SRR5130496	Arctic.Coastal.Seawater	PRJNA310254	SRS1878477	SRR5130496	V4	71.34	-156.69	Arctic.Coastal.Seawater.SRR5130496
SRR5130497	Arctic.Coastal.Seawater	PRJNA310254	SRS1878478	SRR5130497	V4	71.34	-156.69	Arctic.Coastal.Seawater.SRR5130497
SRR5130498	Arctic.Coastal.Seawater	PRJNA310254	SRS1878479	SRR5130498	V4	71.34	-156.69	Arctic.Coastal.Seawater.SRR5130498
SRR5130499	Arctic.Coastal.Seawater	PRJNA310254	SRS1878480	SRR5130499	V4	71.34	-156.69	Arctic.Coastal.Seawater.SRR5130499
SRR5130500	Arctic.Coastal.Seawater	PRJNA310254	SRS1878481	SRR5130500	V4	71.34	-156.69	Arctic.Coastal.Seawater.SRR5130500
SRR5130501	Arctic.Coastal.Seawater	PRJNA310254	SRS1878482	SRR5130501	V4	71.34	-156.69	Arctic.Coastal.Seawater.SRR5130501
SRR5130502	Arctic.Coastal.Seawater	PRJNA310254	SRS1878483	SRR5130502	V4	71.34	-156.69	Arctic.Coastal.Seawater.SRR5130502
SRR5130503	Arctic.Coastal.Seawater	PRJNA310254	SRS1878484	SRR5130503	V4	71.34	-156.69	Arctic.Coastal.Seawater.SRR5130503
SRR5130504	Arctic.Coastal.Seawater	PRJNA310254	SRS1878485	SRR5130504	V4	71.34	-156.69	Arctic.Coastal.Seawater.SRR5130504
SRR5130505	Arctic.Coastal.Seawater	PRJNA310254	SRS1878486	SRR5130505	V4	71.34	-156.69	Arctic.Coastal.Seawater.SRR5130505
SRR5130506	Arctic.Coastal.Seawater	PRJNA310254	SRS1878487	SRR5130506	V4	71.34	-156.69	Arctic.Coastal.Seawater.SRR5130506
SRR5130507	Arctic.Coastal.Seawater	PRJNA310254	SRS1878488	SRR5130507	V4	71.34	-156.69	Arctic.Coastal.Seawater.SRR5130507
SRR5130508	Arctic.Coastal.Seawater	PRJNA310254	SRS1878489	SRR5130508	V4	71.34	-156.69	Arctic.Coastal.Seawater.SRR5130508
SRR5130509	Arctic.Coastal.Seawater	PRJNA310254	SRS1878490	SRR5130509	V4	71.34	-156.69	Arctic.Coastal.Seawater.SRR5130509
SRR5130510	Arctic.Coastal.Seawater	PRJNA310254	SRS1878491	SRR5130510	V4	71.34	-156.69	Arctic.Coastal.Seawater.SRR5130510
SRR5130511	Arctic.Coastal.Seawater	PRJNA310254	SRS1878492	SRR5130511	V4	71.34	-156.69	Arctic.Coastal.Seawater.SRR5130511
SRR5130512	Arctic.Coastal.Seawater	PRJNA310254	SRS1878493	SRR5130512	V4	71.34	-156.69	Arctic.Coastal.Seawater.SRR5130512
SRR5130513	Arctic.Coastal.Seawater	PRJNA310254	SRS1878494	SRR5130513	V4	71.34	-156.69	Arctic.Coastal.Seawater.SRR5130513
SRR5130514	Arctic.Coastal.Seawater	PRJNA310254	SRS1878495	SRR5130514	V4	71.34	-156.69	Arctic.Coastal.Seawater.SRR5130514
SRR5130515	Arctic.Coastal.Seawater	PRJNA310254	SRS1878496	SRR5130515	V4	71.34	-156.69	Arctic.Coastal.Seawater.SRR5130515
ERR2179460	Arctic.Ocean.MicroPolar.Project	PRJEB23129	ERS1982194	ERR2179460	V4	81.4306667	17.879667	Arctic.Ocean.MicroPolar.Project.ERR2179460
ERR2179461	Arctic.Ocean.MicroPolar.Project	PRJEB23129	ERS1982195	ERR2179461	V4	81.4306667	17.879667	Arctic.Ocean.MicroPolar.Project.ERR2179461
ERR2179462	Arctic.Ocean.MicroPolar.Project	PRJEB23129	ERS1982196	ERR2179462	V4	81.4306667	17.879667	Arctic.Ocean.MicroPolar.Project.ERR2179462
ERR2179463	Arctic.Ocean.MicroPolar.Project	PRJEB23129	ERS1982197	ERR2179463	V4	81.4306667	17.879667	Arctic.Ocean.MicroPolar.Project.ERR2179463
ERR2179464	Arctic.Ocean.MicroPolar.Project	PRJEB23129	ERS1982198	ERR2179464	V4	81.7713333	19.164667	Arctic.Ocean.MicroPolar.Project.ERR2179464
ERR2179465	Arctic.Ocean.MicroPolar.Project	PRJEB23129	ERS1982199	ERR2179465	V4	81.7713333	19.164667	Arctic.Ocean.MicroPolar.Project.ERR2179465
ERR2179466	Arctic.Ocean.MicroPolar.Project	PRJEB23129	ERS1982200	ERR2179466	V4	81.7713333	19.164667	Arctic.Ocean.MicroPolar.Project.ERR2179466
ERR2179467	Arctic.Ocean.MicroPolar.Project	PRJEB23129	ERS1982201	ERR2179467	V4	81.7713333	19.164667	Arctic.Ocean.MicroPolar.Project.ERR2179467
ERR2179468	Arctic.Ocean.MicroPolar.Project	PRJEB23129	ERS1982202	ERR2179468	V4	80.772	16.122	Arctic.Ocean.MicroPolar.Project.ERR2179468
ERR2179469	Arctic.Ocean.MicroPolar.Project	PRJEB23129	ERS1982203	ERR2179469	V4	81.996	20.017	Arctic.Ocean.MicroPolar.Project.ERR2179469
ERR2179470	Arctic.Ocean.MicroPolar.Project	PRJEB23129	ERS1982204	ERR2179470	V4	81.996	20.017	Arctic.Ocean.MicroPolar.Project.ERR2179470
ERR2179471	Arctic.Ocean.MicroPolar.Project	PRJEB23129	ERS1982205	ERR2179471	V4	81.996	20.017	Arctic.Ocean.MicroPolar.Project.ERR2179471
ERR2179472	Arctic.Ocean.MicroPolar.Project	PRJEB23129	ERS1982206	ERR2179472	V4	82.517	19.386	Arctic.Ocean.MicroPolar.Project.ERR2179472
ERR2179473	Arctic.Ocean.MicroPolar.Project	PRJEB23129	ERS1982207	ERR2179473	V4	82.517	19.386	Arctic.Ocean.MicroPolar.Project.ERR2179473
ERR2179474	Arctic.Ocean.MicroPolar.Project	PRJEB23129	ERS1982208	ERR2179474	V4	82.382	19.873	Arctic.Ocean.MicroPolar.Project.ERR2179474
ERR2179475	Arctic.Ocean.MicroPolar.Project	PRJEB23129	ERS1982209	ERR2179475	V4	82.382	19.873	Arctic.Ocean.MicroPolar.Project.ERR2179475
ERR2179476	Arctic.Ocean.MicroPolar.Project	PRJEB23129	ERS1982210	ERR2179476	V4	82.553	21.034	Arctic.Ocean.MicroPolar.Project.ERR2179476
ERR2179477	Arctic.Ocean.MicroPolar.Project	PRJEB23129	ERS1982211	ERR2179477	V4	82.553	21.034	Arctic.Ocean.MicroPolar.Project.ERR2179477
ERR2179478	Arctic.Ocean.MicroPolar.Project	PRJEB23129	ERS1982212	ERR2179478	V4	82.553	21.034	Arctic.Ocean.MicroPolar.Project.ERR2179478
ERR2179479	Arctic.Ocean.MicroPolar.Project	PRJEB23129	ERS1982213	ERR2179479	V4	80.856	15.083	Arctic.Ocean.MicroPolar.Project.ERR2179479
ERR2179480	Arctic.Ocean.MicroPolar.Project	PRJEB23129	ERS1982214	ERR2179480	V4	80.856	15.083	Arctic.Ocean.MicroPolar.Project.ERR2179480
ERR2179481	Arctic.Ocean.MicroPolar.Project	PRJEB23129	ERS1982215	ERR2179481	V4	79.975	10.709	Arctic.Ocean.MicroPolar.Project.ERR2179481
ERR2179482	Arctic.Ocean.MicroPolar.Project	PRJEB23129	ERS1982216	ERR2179482	V4	79.975	10.709	Arctic.Ocean.MicroPolar.Project.ERR2179482
ERR2179483	Arctic.Ocean.MicroPolar.Project	PRJEB23129	ERS1982217	ERR2179483	V4	79.975	10.709	Arctic.Ocean.MicroPolar.Project.ERR2179483
ERR2179484	Arctic.Ocean.MicroPolar.Project	PRJEB23129	ERS1982218	ERR2179484	V4	79.718	9.457	Arctic.Ocean.MicroPolar.Project.ERR2179484
ERR2179485	Arctic.Ocean.MicroPolar.Project	PRJEB23129	ERS1982219	ERR2179485	V4	79.718	9.457	Arctic.Ocean.MicroPolar.Project.ERR2179485
ERR2179486	Arctic.Ocean.MicroPolar.Project	PRJEB23129	ERS1982220	ERR2179486	V4	79.718	9.457	Arctic.Ocean.MicroPolar.Project.ERR2179486
ERR2179487	Arctic.Ocean.MicroPolar.Project	PRJEB23129	ERS1982221	ERR2179487	V4	79.771	6.27	Arctic.Ocean.MicroPolar.Project.ERR2179487
ERR2179488	Arctic.Ocean.MicroPolar.Project	PRJEB23129	ERS1982222	ERR2179488	V4	79.771	6.27	Arctic.Ocean.MicroPolar.Project.ERR2179488
ERR2179489	Arctic.Ocean.MicroPolar.Project	PRJEB23129	ERS1982223	ERR2179489	V4	79.771	6.27	Arctic.Ocean.MicroPolar.Project.ERR2179489
ERR2179490	Arctic.Ocean.MicroPolar.Project	PRJEB23129	ERS1982224	ERR2179490	V4	79.771	6.27	Arctic.Ocean.MicroPolar.Project.ERR2179490
ERR2179491	Arctic.Ocean.MicroPolar.Project	PRJEB23129	ERS1982225	ERR2179491	V4	79.9713	10.752	Arctic.Ocean.MicroPolar.Project.ERR2179491
ERR2179492	Arctic.Ocean.MicroPolar.Project	PRJEB23129	ERS1982226	ERR2179492	V4	79.9713	10.752	Arctic.Ocean.MicroPolar.Project.ERR2179492
ERR2179493	Arctic.Ocean.MicroPolar.Project	PRJEB23129	ERS1982227	ERR2179493	V4	79.9713	10.752	Arctic.Ocean.MicroPolar.Project.ERR2179493
ERR2179494	Arctic.Ocean.MicroPolar.Project	PRJEB23129	ERS1982228	ERR2179494	V4	80.8595	15.0022	Arctic.Ocean.MicroPolar.Project.ERR2179494
ERR2179495	Arctic.Ocean.MicroPolar.Project	PRJEB23129	ERS1982229	ERR2179495	V4	80.8595	15.0022	Arctic.Ocean.MicroPolar.Project.ERR2179495
ERR2179496	Arctic.Ocean.MicroPolar.Project	PRJEB23129	ERS1982230	ERR2179496	V4	80.8595	15.0022	Arctic.Ocean.MicroPolar.Project.ERR2179496
ERR2179497	Arctic.Ocean.MicroPolar.Project	PRJEB23129	ERS1982231	ERR2179497	V4	80.8595	15.0022	Arctic.Ocean.MicroPolar.Project.ERR2179497
ERR2179498	Arctic.Ocean.MicroPolar.Project	PRJEB23129	ERS1982232	ERR2179498	V4	80.7058	15.2657	Arctic.Ocean.MicroPolar.Project.ERR2179498
ERR2179499	Arctic.Ocean.MicroPolar.Project	PRJEB23129	ERS1982233	ERR2179499	V4	80.7058	15.2657	Arctic.Ocean.MicroPolar.Project.ERR2179499
ERR2179500	Arctic.Ocean.MicroPolar.Project	PRJEB23129	ERS1982234	ERR2179500	V4	80.7058	15.2657	Arctic.Ocean.MicroPolar.Project.ERR2179500
ERR2179501	Arctic.Ocean.MicroPolar.Project	PRJEB23129	ERS1982235	ERR2179501	V4	80.7058	15.2657	Arctic.Ocean.MicroPolar.Project.ERR2179501
ERR2179502	Arctic.Ocean.MicroPolar.Project	PRJEB23129	ERS1982236	ERR2179502	V4	78.994	10.00217	Arctic.Ocean.MicroPolar.Project.ERR2179502
ERR2179503	Arctic.Ocean.MicroPolar.Project	PRJEB23129	ERS1982237	ERR2179503	V4	79.01217	1.97483	Arctic.Ocean.MicroPolar.Project.ERR2179503
ERR2179504	Arctic.Ocean.MicroPolar.Project	PRJEB23129	ERS1982238	ERR2179504	V4	79.022	11.33	Arctic.Ocean.MicroPolar.Project.ERR2179504
ERR2179505	Arctic.Ocean.MicroPolar.Project	PRJEB23129	ERS1982239	ERR2179505	V4	79.022	11.33	Arctic.Ocean.MicroPolar.Project.ERR2179505
ERR2179506	Arctic.Ocean.MicroPolar.Project	PRJEB23129	ERS1982240	ERR2179506	V4	79.026	6.01	Arctic.Ocean.MicroPolar.Project.ERR2179506
ERR2179507	Arctic.Ocean.MicroPolar.Project	PRJEB23129	ERS1982241	ERR2179507	V4	79.026	6.01	Arctic.Ocean.MicroPolar.Project.ERR2179507
ERR2179508	Arctic.Ocean.MicroPolar.Project	PRJEB23129	ERS1982242	ERR2179508	V4	79.026	6.01	Arctic.Ocean.MicroPolar.Project.ERR2179508
ERR2179509	Arctic.Ocean.MicroPolar.Project	PRJEB23129	ERS1982243	ERR2179509	V4	79.026	6.01	Arctic.Ocean.MicroPolar.Project.ERR2179509
SRR1778121	Argentina.Patagonia.Andes.Lakes	PRJNA267509	SRS829623	SRR1778121	V4	-41.05	-71.57	Argentina.Patagonia.Andes.Lakes.SRR1778121
SRR1778122	Argentina.Patagonia.Andes.Lakes	PRJNA267509	SRS829624	SRR1778122	V4	-41.05	-71.57	Argentina.Patagonia.Andes.Lakes.SRR1778122
SRR1778123	Argentina.Patagonia.Andes.Lakes	PRJNA267509	SRS829624	SRR1778123	V4	-41.05	-71.57	Argentina.Patagonia.Andes.Lakes.SRR1778123
SRR1778124	Argentina.Patagonia.Andes.Lakes	PRJNA267509	SRS829624	SRR1778124	V4	-41.05	-71.57	Argentina.Patagonia.Andes.Lakes.SRR1778124
SRR1778125	Argentina.Patagonia.Andes.Lakes	PRJNA267509	SRS829625	SRR1778125	V4	-41.05	-71.57	Argentina.Patagonia.Andes.Lakes.SRR1778125
SRR1778126	Argentina.Patagonia.Andes.Lakes	PRJNA267509	SRS829625	SRR1778126	V4	-41.05	-71.57	Argentina.Patagonia.Andes.Lakes.SRR1778126
SRR1778127	Argentina.Patagonia.Andes.Lakes	PRJNA267509	SRS829625	SRR1778127	V4	-41.05	-71.57	Argentina.Patagonia.Andes.Lakes.SRR1778127
SRR1778128	Argentina.Patagonia.Andes.Lakes	PRJNA267509	SRS829625	SRR1778128	V4	-41.05	-71.57	Argentina.Patagonia.Andes.Lakes.SRR1778128
SRR1778129	Argentina.Patagonia.Andes.Lakes	PRJNA267509	SRS829626	SRR1778129	V4	-41.05	-71.57	Argentina.Patagonia.Andes.Lakes.SRR1778129
SRR1778130	Argentina.Patagonia.Andes.Lakes	PRJNA267509	SRS829626	SRR1778130	V4	-41.05	-71.57	Argentina.Patagonia.Andes.Lakes.SRR1778130
SRR1778131	Argentina.Patagonia.Andes.Lakes	PRJNA267509	SRS829626	SRR1778131	V4	-41.05	-71.57	Argentina.Patagonia.Andes.Lakes.SRR1778131
SRR1778132	Argentina.Patagonia.Andes.Lakes	PRJNA267509	SRS829626	SRR1778132	V4	-41.05	-71.57	Argentina.Patagonia.Andes.Lakes.SRR1778132
SRR1778133	Argentina.Patagonia.Andes.Lakes	PRJNA267509	SRS829627	SRR1778133	V4	-41.05	-71.57	Argentina.Patagonia.Andes.Lakes.SRR1778133
SRR1778134	Argentina.Patagonia.Andes.Lakes	PRJNA267509	SRS829627	SRR1778134	V4	-41.05	-71.57	Argentina.Patagonia.Andes.Lakes.SRR1778134
SRR1778135	Argentina.Patagonia.Andes.Lakes	PRJNA267509	SRS829627	SRR1778135	V4	-41.05	-71.57	Argentina.Patagonia.Andes.Lakes.SRR1778135
SRR1778136	Argentina.Patagonia.Andes.Lakes	PRJNA267509	SRS829627	SRR1778136	V4	-41.05	-71.57	Argentina.Patagonia.Andes.Lakes.SRR1778136
SRR1778137	Argentina.Patagonia.Andes.Lakes	PRJNA267509	SRS829628	SRR1778137	V4	-41.17	-71.38	Argentina.Patagonia.Andes.Lakes.SRR1778137
SRR1778138	Argentina.Patagonia.Andes.Lakes	PRJNA267509	SRS829629	SRR1778138	V4	-41.17	-71.38	Argentina.Patagonia.Andes.Lakes.SRR1778138
SRR1778139	Argentina.Patagonia.Andes.Lakes	PRJNA267509	SRS829629	SRR1778139	V4	-41.17	-71.38	Argentina.Patagonia.Andes.Lakes.SRR1778139
SRR1778140	Argentina.Patagonia.Andes.Lakes	PRJNA267509	SRS829629	SRR1778140	V4	-41.17	-71.38	Argentina.Patagonia.Andes.Lakes.SRR1778140
SRR1778141	Argentina.Patagonia.Andes.Lakes	PRJNA267509	SRS829629	SRR1778141	V4	-41.17	-71.38	Argentina.Patagonia.Andes.Lakes.SRR1778141
SRR1778142	Argentina.Patagonia.Andes.Lakes	PRJNA267509	SRS829630	SRR1778142	V4	-41.17	-71.38	Argentina.Patagonia.Andes.Lakes.SRR1778142
SRR1778143	Argentina.Patagonia.Andes.Lakes	PRJNA267509	SRS829630	SRR1778143	V4	-41.17	-71.38	Argentina.Patagonia.Andes.Lakes.SRR1778143
SRR1778144	Argentina.Patagonia.Andes.Lakes	PRJNA267509	SRS829630	SRR1778144	V4	-41.17	-71.38	Argentina.Patagonia.Andes.Lakes.SRR1778144
SRR1778145	Argentina.Patagonia.Andes.Lakes	PRJNA267509	SRS829631	SRR1778145	V4	-41.17	-71.38	Argentina.Patagonia.Andes.Lakes.SRR1778145
SRR1778146	Argentina.Patagonia.Andes.Lakes	PRJNA267509	SRS829631	SRR1778146	V4	-41.17	-71.38	Argentina.Patagonia.Andes.Lakes.SRR1778146
SRR1778147	Argentina.Patagonia.Andes.Lakes	PRJNA267509	SRS829631	SRR1778147	V4	-41.17	-71.38	Argentina.Patagonia.Andes.Lakes.SRR1778147
SRR1778148	Argentina.Patagonia.Andes.Lakes	PRJNA267509	SRS829631	SRR1778148	V4	-41.17	-71.38	Argentina.Patagonia.Andes.Lakes.SRR1778148
SRR1778149	Argentina.Patagonia.Andes.Lakes	PRJNA267509	SRS829632	SRR1778149	V4	-41.17	-71.38	Argentina.Patagonia.Andes.Lakes.SRR1778149
SRR1778150	Argentina.Patagonia.Andes.Lakes	PRJNA267509	SRS829632	SRR1778150	V4	-41.17	-71.38	Argentina.Patagonia.Andes.Lakes.SRR1778150
SRR1778151	Argentina.Patagonia.Andes.Lakes	PRJNA267509	SRS829632	SRR1778151	V4	-41.17	-71.38	Argentina.Patagonia.Andes.Lakes.SRR1778151
SRR1778152	Argentina.Patagonia.Andes.Lakes	PRJNA267509	SRS829632	SRR1778152	V4	-41.17	-71.38	Argentina.Patagonia.Andes.Lakes.SRR1778152
SRR5097527	Australia.Marine.Sediments.Macrophytes.Experiment	PRJNA356990	SRS1852016	SRR5097527	V4	-33.6165	151.3011	Australia.Marine.Sediments.Macrophytes.Experiment.SRR5097527
SRR5097528	Australia.Marine.Sediments.Macrophytes.Experiment	PRJNA356990	SRS1852017	SRR5097528	V4	-33.6165	151.3011	Australia.Marine.Sediments.Macrophytes.Experiment.SRR5097528
SRR5097529	Australia.Marine.Sediments.Macrophytes.Experiment	PRJNA356990	SRS1852018	SRR5097529	V4	-33.6165	151.3011	Australia.Marine.Sediments.Macrophytes.Experiment.SRR5097529
SRR5097530	Australia.Marine.Sediments.Macrophytes.Experiment	PRJNA356990	SRS1852019	SRR5097530	V4	-33.6165	151.3011	Australia.Marine.Sediments.Macrophytes.Experiment.SRR5097530
SRR5097531	Australia.Marine.Sediments.Macrophytes.Experiment	PRJNA356990	SRS1852020	SRR5097531	V4	-33.6165	151.3011	Australia.Marine.Sediments.Macrophytes.Experiment.SRR5097531
SRR5097532	Australia.Marine.Sediments.Macrophytes.Experiment	PRJNA356990	SRS1852021	SRR5097532	V4	-33.6165	151.3011	Australia.Marine.Sediments.Macrophytes.Experiment.SRR5097532
SRR5097533	Australia.Marine.Sediments.Macrophytes.Experiment	PRJNA356990	SRS1852022	SRR5097533	V4	-33.6165	151.3011	Australia.Marine.Sediments.Macrophytes.Experiment.SRR5097533
SRR5097534	Australia.Marine.Sediments.Macrophytes.Experiment	PRJNA356990	SRS1852023	SRR5097534	V4	-33.6165	151.3011	Australia.Marine.Sediments.Macrophytes.Experiment.SRR5097534
SRR5097535	Australia.Marine.Sediments.Macrophytes.Experiment	PRJNA356990	SRS1852024	SRR5097535	V4	-33.6165	151.3011	Australia.Marine.Sediments.Macrophytes.Experiment.SRR5097535
SRR5097536	Australia.Marine.Sediments.Macrophytes.Experiment	PRJNA356990	SRS1852025	SRR5097536	V4	-33.6165	151.3011	Australia.Marine.Sediments.Macrophytes.Experiment.SRR5097536
SRR5097537	Australia.Marine.Sediments.Macrophytes.Experiment	PRJNA356990	SRS1852026	SRR5097537	V4	-33.6165	151.3011	Australia.Marine.Sediments.Macrophytes.Experiment.SRR5097537
SRR5097538	Australia.Marine.Sediments.Macrophytes.Experiment	PRJNA356990	SRS1852027	SRR5097538	V4	-33.6165	151.3011	Australia.Marine.Sediments.Macrophytes.Experiment.SRR5097538
SRR5097539	Australia.Marine.Sediments.Macrophytes.Experiment	PRJNA356990	SRS1852028	SRR5097539	V4	-33.6165	151.3011	Australia.Marine.Sediments.Macrophytes.Experiment.SRR5097539
SRR5097540	Australia.Marine.Sediments.Macrophytes.Experiment	PRJNA356990	SRS1852029	SRR5097540	V4	-33.6165	151.3011	Australia.Marine.Sediments.Macrophytes.Experiment.SRR5097540
SRR5097541	Australia.Marine.Sediments.Macrophytes.Experiment	PRJNA356990	SRS1852030	SRR5097541	V4	-33.6165	151.3011	Australia.Marine.Sediments.Macrophytes.Experiment.SRR5097541
SRR2154157	Australia.Marine.Sponges	PRJNA292036	SRS1026328	SRR2154157	V4	-33.99	-151.23	Australia.Marine.Sponges.SRR2154157
SRR2154172	Australia.Marine.Sponges	PRJNA292036	SRS1026382	SRR2154172	V4	-33.99	-151.23	Australia.Marine.Sponges.SRR2154172
SRR2154175	Australia.Marine.Sponges	PRJNA292036	SRS1026385	SRR2154175	V4	-33.99	-151.23	Australia.Marine.Sponges.SRR2154175
SRR2154188	Australia.Marine.Sponges	PRJNA292036	SRS1026398	SRR2154188	V4	-33.99	-151.23	Australia.Marine.Sponges.SRR2154188
SRR2154190	Australia.Marine.Sponges	PRJNA292036	SRS1026400	SRR2154190	V4	-33.99	-151.23	Australia.Marine.Sponges.SRR2154190
SRR2154191	Australia.Marine.Sponges	PRJNA292036	SRS1026401	SRR2154191	V4	-33.99	-151.23	Australia.Marine.Sponges.SRR2154191
SRR2154192	Australia.Marine.Sponges	PRJNA292036	SRS1026402	SRR2154192	V4	-33.99	-151.23	Australia.Marine.Sponges.SRR2154192
SRR2154193	Australia.Marine.Sponges	PRJNA292036	SRS1026403	SRR2154193	V4	-33.99	-151.23	Australia.Marine.Sponges.SRR2154193
SRR2154195	Australia.Marine.Sponges	PRJNA292036	SRS1026404	SRR2154195	V4	-33.99	-151.23	Australia.Marine.Sponges.SRR2154195
SRR5097431	Australia.One.Tree.Island.Siganus.Rabbitfish.Guts	PRJNA356981	SRS1851933	SRR5097431	V4	-23.51	152.09	Australia.One.Tree.Island.Siganus.Rabbitfish.Guts.SRR5097431
SRR5097432	Australia.One.Tree.Island.Siganus.Rabbitfish.Guts	PRJNA356981	SRS1851934	SRR5097432	V4	-23.51	152.09	Australia.One.Tree.Island.Siganus.Rabbitfish.Guts.SRR5097432
SRR5097433	Australia.One.Tree.Island.Siganus.Rabbitfish.Guts	PRJNA356981	SRS1851935	SRR5097433	V4	-23.51	152.09	Australia.One.Tree.Island.Siganus.Rabbitfish.Guts.SRR5097433
SRR5097434	Australia.One.Tree.Island.Siganus.Rabbitfish.Guts	PRJNA356981	SRS1851936	SRR5097434	V4	-23.51	152.09	Australia.One.Tree.Island.Siganus.Rabbitfish.Guts.SRR5097434
SRR5097435	Australia.One.Tree.Island.Siganus.Rabbitfish.Guts	PRJNA356981	SRS1851937	SRR5097435	V4	-23.51	152.09	Australia.One.Tree.Island.Siganus.Rabbitfish.Guts.SRR5097435
SRR5097436	Australia.One.Tree.Island.Siganus.Rabbitfish.Guts	PRJNA356981	SRS1851938	SRR5097436	V4	-23.51	152.09	Australia.One.Tree.Island.Siganus.Rabbitfish.Guts.SRR5097436
SRR5097437	Australia.One.Tree.Island.Siganus.Rabbitfish.Guts	PRJNA356981	SRS1851939	SRR5097437	V4	-23.51	152.09	Australia.One.Tree.Island.Siganus.Rabbitfish.Guts.SRR5097437
SRR5097438	Australia.One.Tree.Island.Siganus.Rabbitfish.Guts	PRJNA356981	SRS1851940	SRR5097438	V4	-23.51	152.09	Australia.One.Tree.Island.Siganus.Rabbitfish.Guts.SRR5097438
SRR5097439	Australia.One.Tree.Island.Siganus.Rabbitfish.Guts	PRJNA356981	SRS1851941	SRR5097439	V4	-23.51	152.09	Australia.One.Tree.Island.Siganus.Rabbitfish.Guts.SRR5097439
SRR5097440	Australia.One.Tree.Island.Siganus.Rabbitfish.Guts	PRJNA356981	SRS1851942	SRR5097440	V4	-23.51	152.09	Australia.One.Tree.Island.Siganus.Rabbitfish.Guts.SRR5097440
SRR5097441	Australia.One.Tree.Island.Siganus.Rabbitfish.Guts	PRJNA356981	SRS1851943	SRR5097441	V4	-23.51	152.09	Australia.One.Tree.Island.Siganus.Rabbitfish.Guts.SRR5097441
SRR5097442	Australia.One.Tree.Island.Siganus.Rabbitfish.Guts	PRJNA356981	SRS1851944	SRR5097442	V4	-23.51	152.09	Australia.One.Tree.Island.Siganus.Rabbitfish.Guts.SRR5097442
SRR5097443	Australia.One.Tree.Island.Siganus.Rabbitfish.Guts	PRJNA356981	SRS1851945	SRR5097443	V4	-23.51	152.09	Australia.One.Tree.Island.Siganus.Rabbitfish.Guts.SRR5097443
SRR5097444	Australia.One.Tree.Island.Siganus.Rabbitfish.Guts	PRJNA356981	SRS1851946	SRR5097444	V4	-23.51	152.09	Australia.One.Tree.Island.Siganus.Rabbitfish.Guts.SRR5097444
SRR5097445	Australia.One.Tree.Island.Siganus.Rabbitfish.Guts	PRJNA356981	SRS1851947	SRR5097445	V4	-23.51	152.09	Australia.One.Tree.Island.Siganus.Rabbitfish.Guts.SRR5097445
SRR5097446	Australia.One.Tree.Island.Siganus.Rabbitfish.Guts	PRJNA356981	SRS1851948	SRR5097446	V4	-23.51	152.09	Australia.One.Tree.Island.Siganus.Rabbitfish.Guts.SRR5097446
SRR5097447	Australia.One.Tree.Island.Siganus.Rabbitfish.Guts	PRJNA356981	SRS1851949	SRR5097447	V4	-23.51	152.09	Australia.One.Tree.Island.Siganus.Rabbitfish.Guts.SRR5097447
SRR5097448	Australia.One.Tree.Island.Siganus.Rabbitfish.Guts	PRJNA356981	SRS1851950	SRR5097448	V4	-23.51	152.09	Australia.One.Tree.Island.Siganus.Rabbitfish.Guts.SRR5097448
SRR5097449	Australia.One.Tree.Island.Siganus.Rabbitfish.Guts	PRJNA356981	SRS1851951	SRR5097449	V4	-23.51	152.09	Australia.One.Tree.Island.Siganus.Rabbitfish.Guts.SRR5097449
SRR5097450	Australia.One.Tree.Island.Siganus.Rabbitfish.Guts	PRJNA356981	SRS1851952	SRR5097450	V4	-23.51	152.09	Australia.One.Tree.Island.Siganus.Rabbitfish.Guts.SRR5097450
SRR5097451	Australia.One.Tree.Island.Siganus.Rabbitfish.Guts	PRJNA356981	SRS1851953	SRR5097451	V4	-23.51	152.09	Australia.One.Tree.Island.Siganus.Rabbitfish.Guts.SRR5097451
SRR5097452	Australia.One.Tree.Island.Siganus.Rabbitfish.Guts	PRJNA356981	SRS1851954	SRR5097452	V4	-23.51	152.09	Australia.One.Tree.Island.Siganus.Rabbitfish.Guts.SRR5097452
SRR5097453	Australia.One.Tree.Island.Siganus.Rabbitfish.Guts	PRJNA356981	SRS1851955	SRR5097453	V4	-23.51	152.09	Australia.One.Tree.Island.Siganus.Rabbitfish.Guts.SRR5097453
SRR5097454	Australia.One.Tree.Island.Siganus.Rabbitfish.Guts	PRJNA356981	SRS1851956	SRR5097454	V4	-23.51	152.09	Australia.One.Tree.Island.Siganus.Rabbitfish.Guts.SRR5097454
SRR5097455	Australia.One.Tree.Island.Siganus.Rabbitfish.Guts	PRJNA356981	SRS1851957	SRR5097455	V4	-23.51	152.09	Australia.One.Tree.Island.Siganus.Rabbitfish.Guts.SRR5097455
SRR5097456	Australia.One.Tree.Island.Siganus.Rabbitfish.Guts	PRJNA356981	SRS1851958	SRR5097456	V4	-23.51	152.09	Australia.One.Tree.Island.Siganus.Rabbitfish.Guts.SRR5097456
SRR5097457	Australia.One.Tree.Island.Siganus.Rabbitfish.Guts	PRJNA356981	SRS1851959	SRR5097457	V4	-23.51	152.09	Australia.One.Tree.Island.Siganus.Rabbitfish.Guts.SRR5097457
SRR5097458	Australia.One.Tree.Island.Siganus.Rabbitfish.Guts	PRJNA356981	SRS1851960	SRR5097458	V4	-23.51	152.09	Australia.One.Tree.Island.Siganus.Rabbitfish.Guts.SRR5097458
SRR5097459	Australia.One.Tree.Island.Siganus.Rabbitfish.Guts	PRJNA356981	SRS1851961	SRR5097459	V4	-23.51	152.09	Australia.One.Tree.Island.Siganus.Rabbitfish.Guts.SRR5097459
SRR5097460	Australia.One.Tree.Island.Siganus.Rabbitfish.Guts	PRJNA356981	SRS1851962	SRR5097460	V4	-23.51	152.09	Australia.One.Tree.Island.Siganus.Rabbitfish.Guts.SRR5097460
SRR5097461	Australia.One.Tree.Island.Siganus.Rabbitfish.Guts	PRJNA356981	SRS1851963	SRR5097461	V4	-23.51	152.09	Australia.One.Tree.Island.Siganus.Rabbitfish.Guts.SRR5097461
SRR5097462	Australia.One.Tree.Island.Siganus.Rabbitfish.Guts	PRJNA356981	SRS1851964	SRR5097462	V4	-23.51	152.09	Australia.One.Tree.Island.Siganus.Rabbitfish.Guts.SRR5097462
ERR2001778	Australia.Steer.Rumen	PRJEB20458	ERS1779126	ERR2001778	V4	-19°39'36.4"	146°50'21.0"	Australia.Steer.Rumen.ERR2001778
ERR2001779	Australia.Steer.Rumen	PRJEB20458	ERS1779127	ERR2001779	V4	-19°39'36.4"	146°50'21.0"	Australia.Steer.Rumen.ERR2001779
ERR2001780	Australia.Steer.Rumen	PRJEB20458	ERS1779128	ERR2001780	V4	-19°39'36.4"	146°50'21.0"	Australia.Steer.Rumen.ERR2001780
ERR2001781	Australia.Steer.Rumen	PRJEB20458	ERS1779129	ERR2001781	V4	-19°39'36.4"	146°50'21.0"	Australia.Steer.Rumen.ERR2001781
ERR2001782	Australia.Steer.Rumen	PRJEB20458	ERS1779130	ERR2001782	V4	-19°39'36.4"	146°50'21.0"	Australia.Steer.Rumen.ERR2001782
ERR2001783	Australia.Steer.Rumen	PRJEB20458	ERS1779131	ERR2001783	V4	-19°39'36.4"	146°50'21.0"	Australia.Steer.Rumen.ERR2001783
ERR2001784	Australia.Steer.Rumen	PRJEB20458	ERS1779132	ERR2001784	V4	-19°39'36.4"	146°50'21.0"	Australia.Steer.Rumen.ERR2001784
ERR2001785	Australia.Steer.Rumen	PRJEB20458	ERS1779133	ERR2001785	V4	-19°39'36.4"	146°50'21.0"	Australia.Steer.Rumen.ERR2001785
ERR2001786	Australia.Steer.Rumen	PRJEB20458	ERS1779134	ERR2001786	V4	-19°39'36.4"	146°50'21.0"	Australia.Steer.Rumen.ERR2001786
ERR2001787	Australia.Steer.Rumen	PRJEB20458	ERS1779135	ERR2001787	V4	-19°39'36.4"	146°50'21.0"	Australia.Steer.Rumen.ERR2001787
ERR2001788	Australia.Steer.Rumen	PRJEB20458	ERS1779136	ERR2001788	V4	-19°39'36.4"	146°50'21.0"	Australia.Steer.Rumen.ERR2001788
ERR2001789	Australia.Steer.Rumen	PRJEB20458	ERS1779137	ERR2001789	V4	-19°39'36.4"	146°50'21.0"	Australia.Steer.Rumen.ERR2001789
ERR2001790	Australia.Steer.Rumen	PRJEB20458	ERS1779138	ERR2001790	V4	-19°39'36.4"	146°50'21.0"	Australia.Steer.Rumen.ERR2001790
ERR2001791	Australia.Steer.Rumen	PRJEB20458	ERS1779139	ERR2001791	V4	-19°39'36.4"	146°50'21.0"	Australia.Steer.Rumen.ERR2001791
ERR2001792	Australia.Steer.Rumen	PRJEB20458	ERS1779140	ERR2001792	V4	-19°39'36.4"	146°50'21.0"	Australia.Steer.Rumen.ERR2001792
ERR2001793	Australia.Steer.Rumen	PRJEB20458	ERS1779141	ERR2001793	V4	-19°39'36.4"	146°50'21.0"	Australia.Steer.Rumen.ERR2001793
ERR2001794	Australia.Steer.Rumen	PRJEB20458	ERS1779142	ERR2001794	V4	-19°39'36.4"	146°50'21.0"	Australia.Steer.Rumen.ERR2001794
ERR2001795	Australia.Steer.Rumen	PRJEB20458	ERS1779143	ERR2001795	V4	-19°39'36.4"	146°50'21.0"	Australia.Steer.Rumen.ERR2001795
ERR2001796	Australia.Steer.Rumen	PRJEB20458	ERS1779144	ERR2001796	V4	-19°39'36.4"	146°50'21.0"	Australia.Steer.Rumen.ERR2001796
ERR2001797	Australia.Steer.Rumen	PRJEB20458	ERS1779145	ERR2001797	V4	-19°39'36.4"	146°50'21.0"	Australia.Steer.Rumen.ERR2001797
ERR2001798	Australia.Steer.Rumen	PRJEB20458	ERS1779146	ERR2001798	V4	-19°39'36.4"	146°50'21.0"	Australia.Steer.Rumen.ERR2001798
ERR2001799	Australia.Steer.Rumen	PRJEB20458	ERS1779147	ERR2001799	V4	-19°39'36.4"	146°50'21.0"	Australia.Steer.Rumen.ERR2001799
ERR2001800	Australia.Steer.Rumen	PRJEB20458	ERS1779148	ERR2001800	V4	-19°39'36.4"	146°50'21.0"	Australia.Steer.Rumen.ERR2001800
ERR2001801	Australia.Steer.Rumen	PRJEB20458	ERS1779149	ERR2001801	V4	-19°39'36.4"	146°50'21.0"	Australia.Steer.Rumen.ERR2001801
ERR2001802	Australia.Steer.Rumen	PRJEB20458	ERS1779150	ERR2001802	V4	-19°39'36.4"	146°50'21.0"	Australia.Steer.Rumen.ERR2001802
ERR2001803	Australia.Steer.Rumen	PRJEB20458	ERS1779151	ERR2001803	V4	-19°39'36.4"	146°50'21.0"	Australia.Steer.Rumen.ERR2001803
ERR2001804	Australia.Steer.Rumen	PRJEB20458	ERS1779152	ERR2001804	V4	-19°39'36.4"	146°50'21.0"	Australia.Steer.Rumen.ERR2001804
ERR2001805	Australia.Steer.Rumen	PRJEB20458	ERS1779153	ERR2001805	V4	-19°39'36.4"	146°50'21.0"	Australia.Steer.Rumen.ERR2001805
ERR2001806	Australia.Steer.Rumen	PRJEB20458	ERS1779154	ERR2001806	V4	-19°39'36.4"	146°50'21.0"	Australia.Steer.Rumen.ERR2001806
ERR2001807	Australia.Steer.Rumen	PRJEB20458	ERS1779155	ERR2001807	V4	-19°39'36.4"	146°50'21.0"	Australia.Steer.Rumen.ERR2001807
ERR2001808	Australia.Steer.Rumen	PRJEB20458	ERS1779156	ERR2001808	V4	-19°39'36.4"	146°50'21.0"	Australia.Steer.Rumen.ERR2001808
ERR2001809	Australia.Steer.Rumen	PRJEB20458	ERS1779157	ERR2001809	V4	-19°39'36.4"	146°50'21.0"	Australia.Steer.Rumen.ERR2001809
ERR2001810	Australia.Steer.Rumen	PRJEB20458	ERS1779158	ERR2001810	V4	-19°39'36.4"	146°50'21.0"	Australia.Steer.Rumen.ERR2001810
ERR2001811	Australia.Steer.Rumen	PRJEB20458	ERS1779159	ERR2001811	V4	-19°39'36.4"	146°50'21.0"	Australia.Steer.Rumen.ERR2001811
ERR2001812	Australia.Steer.Rumen	PRJEB20458	ERS1779160	ERR2001812	V4	-19°39'36.4"	146°50'21.0"	Australia.Steer.Rumen.ERR2001812
ERR2001813	Australia.Steer.Rumen	PRJEB20458	ERS1779161	ERR2001813	V4	-19°39'36.4"	146°50'21.0"	Australia.Steer.Rumen.ERR2001813
ERR2001814	Australia.Steer.Rumen	PRJEB20458	ERS1779162	ERR2001814	V4	-19°39'36.4"	146°50'21.0"	Australia.Steer.Rumen.ERR2001814
ERR2001815	Australia.Steer.Rumen	PRJEB20458	ERS1779163	ERR2001815	V4	-19°39'36.4"	146°50'21.0"	Australia.Steer.Rumen.ERR2001815
ERR2001816	Australia.Steer.Rumen	PRJEB20458	ERS1779164	ERR2001816	V4	-19°39'36.4"	146°50'21.0"	Australia.Steer.Rumen.ERR2001816
ERR2001817	Australia.Steer.Rumen	PRJEB20458	ERS1779165	ERR2001817	V4	-19°39'36.4"	146°50'21.0"	Australia.Steer.Rumen.ERR2001817
ERR2001818	Australia.Steer.Rumen	PRJEB20458	ERS1779166	ERR2001818	V4	-19°39'36.4"	146°50'21.0"	Australia.Steer.Rumen.ERR2001818
ERR2001819	Australia.Steer.Rumen	PRJEB20458	ERS1779167	ERR2001819	V4	-19°39'36.4"	146°50'21.0"	Australia.Steer.Rumen.ERR2001819
ERR2001820	Australia.Steer.Rumen	PRJEB20458	ERS1779168	ERR2001820	V4	-19°39'36.4"	146°50'21.0"	Australia.Steer.Rumen.ERR2001820
ERR2001821	Australia.Steer.Rumen	PRJEB20458	ERS1779169	ERR2001821	V4	-19°39'36.4"	146°50'21.0"	Australia.Steer.Rumen.ERR2001821
ERR2001822	Australia.Steer.Rumen	PRJEB20458	ERS1779170	ERR2001822	V4	-19°39'36.4"	146°50'21.0"	Australia.Steer.Rumen.ERR2001822
ERR2001823	Australia.Steer.Rumen	PRJEB20458	ERS1779171	ERR2001823	V4	-19°39'36.4"	146°50'21.0"	Australia.Steer.Rumen.ERR2001823
ERR2001824	Australia.Steer.Rumen	PRJEB20458	ERS1779172	ERR2001824	V4	-19°39'36.4"	146°50'21.0"	Australia.Steer.Rumen.ERR2001824
ERR2001825	Australia.Steer.Rumen	PRJEB20458	ERS1779173	ERR2001825	V4	-19°39'36.4"	146°50'21.0"	Australia.Steer.Rumen.ERR2001825
SRR6367416	Australia.Sydney.Harbour.Ecklonia.Kelp	PRJNA419831	SRS2751045	SRR6367416	V4	-33.845312	151.280877	Australia.Sydney.Harbour.Ecklonia.Kelp.SRR6367416
SRR6367417	Australia.Sydney.Harbour.Ecklonia.Kelp	PRJNA419831	SRS2751053	SRR6367417	V4	-33.845312	151.280877	Australia.Sydney.Harbour.Ecklonia.Kelp.SRR6367417
SRR6367418	Australia.Sydney.Harbour.Ecklonia.Kelp	PRJNA419831	SRS2751052	SRR6367418	V4	-33.845312	151.280877	Australia.Sydney.Harbour.Ecklonia.Kelp.SRR6367418
SRR6367419	Australia.Sydney.Harbour.Ecklonia.Kelp	PRJNA419831	SRS2751041	SRR6367419	V4	-33.845312	151.280877	Australia.Sydney.Harbour.Ecklonia.Kelp.SRR6367419
SRR6367420	Australia.Sydney.Harbour.Ecklonia.Kelp	PRJNA419831	SRS2751050	SRR6367420	V4	-33.853683	151.245962	Australia.Sydney.Harbour.Ecklonia.Kelp.SRR6367420
SRR6367421	Australia.Sydney.Harbour.Ecklonia.Kelp	PRJNA419831	SRS2751049	SRR6367421	V4	-33.853683	151.245962	Australia.Sydney.Harbour.Ecklonia.Kelp.SRR6367421
SRR6367422	Australia.Sydney.Harbour.Ecklonia.Kelp	PRJNA419831	SRS2751038	SRR6367422	V4	-33.853683	151.245962	Australia.Sydney.Harbour.Ecklonia.Kelp.SRR6367422
SRR6367423	Australia.Sydney.Harbour.Ecklonia.Kelp	PRJNA419831	SRS2751037	SRR6367423	V4	-33.853683	151.245962	Australia.Sydney.Harbour.Ecklonia.Kelp.SRR6367423
SRR6367424	Australia.Sydney.Harbour.Ecklonia.Kelp	PRJNA419831	SRS2751042	SRR6367424	V4	-33.846295	151.20936	Australia.Sydney.Harbour.Ecklonia.Kelp.SRR6367424
SRR6367425	Australia.Sydney.Harbour.Ecklonia.Kelp	PRJNA419831	SRS2751040	SRR6367425	V4	-33.846295	151.20936	Australia.Sydney.Harbour.Ecklonia.Kelp.SRR6367425
SRR6367426	Australia.Sydney.Harbour.Ecklonia.Kelp	PRJNA419831	SRS2751044	SRR6367426	V4	-33.84453	151.222547	Australia.Sydney.Harbour.Ecklonia.Kelp.SRR6367426
SRR6367427	Australia.Sydney.Harbour.Ecklonia.Kelp	PRJNA419831	SRS2751033	SRR6367427	V4	-33.84453	151.222547	Australia.Sydney.Harbour.Ecklonia.Kelp.SRR6367427
SRR6367428	Australia.Sydney.Harbour.Ecklonia.Kelp	PRJNA419831	SRS2751032	SRR6367428	V4	-33.84453	151.222547	Australia.Sydney.Harbour.Ecklonia.Kelp.SRR6367428
SRR6367429	Australia.Sydney.Harbour.Ecklonia.Kelp	PRJNA419831	SRS2751031	SRR6367429	V4	-33.84453	151.222547	Australia.Sydney.Harbour.Ecklonia.Kelp.SRR6367429
SRR6367430	Australia.Sydney.Harbour.Ecklonia.Kelp	PRJNA419831	SRS2751046	SRR6367430	V4	-33.850136	151.212854	Australia.Sydney.Harbour.Ecklonia.Kelp.SRR6367430
SRR6367431	Australia.Sydney.Harbour.Ecklonia.Kelp	PRJNA419831	SRS2751036	SRR6367431	V4	-33.850136	151.212854	Australia.Sydney.Harbour.Ecklonia.Kelp.SRR6367431
SRR6367432	Australia.Sydney.Harbour.Ecklonia.Kelp	PRJNA419831	SRS2751030	SRR6367432	V4	-33.850136	151.212854	Australia.Sydney.Harbour.Ecklonia.Kelp.SRR6367432
SRR6367433	Australia.Sydney.Harbour.Ecklonia.Kelp	PRJNA419831	SRS2751035	SRR6367433	V4	-33.850136	151.212854	Australia.Sydney.Harbour.Ecklonia.Kelp.SRR6367433
SRR6367434	Australia.Sydney.Harbour.Ecklonia.Kelp	PRJNA419831	SRS2751029	SRR6367434	V4	-33.823531	151.253092	Australia.Sydney.Harbour.Ecklonia.Kelp.SRR6367434
SRR6367435	Australia.Sydney.Harbour.Ecklonia.Kelp	PRJNA419831	SRS2751027	SRR6367435	V4	-33.823531	151.253092	Australia.Sydney.Harbour.Ecklonia.Kelp.SRR6367435
SRR6367436	Australia.Sydney.Harbour.Ecklonia.Kelp	PRJNA419831	SRS2751026	SRR6367436	V4	-33.826916	151.253285	Australia.Sydney.Harbour.Ecklonia.Kelp.SRR6367436
SRR6367437	Australia.Sydney.Harbour.Ecklonia.Kelp	PRJNA419831	SRS2751025	SRR6367437	V4	-33.826916	151.253285	Australia.Sydney.Harbour.Ecklonia.Kelp.SRR6367437
SRR6367438	Australia.Sydney.Harbour.Ecklonia.Kelp	PRJNA419831	SRS2751039	SRR6367438	V4	-33.826916	151.253285	Australia.Sydney.Harbour.Ecklonia.Kelp.SRR6367438
SRR6367439	Australia.Sydney.Harbour.Ecklonia.Kelp	PRJNA419831	SRS2751043	SRR6367439	V4	-33.826916	151.253285	Australia.Sydney.Harbour.Ecklonia.Kelp.SRR6367439
SRR6367440	Australia.Sydney.Harbour.Ecklonia.Kelp	PRJNA419831	SRS2751047	SRR6367440	V4	-33.853198	151.245345	Australia.Sydney.Harbour.Ecklonia.Kelp.SRR6367440
SRR6367441	Australia.Sydney.Harbour.Ecklonia.Kelp	PRJNA419831	SRS2751022	SRR6367441	V4	-33.853198	151.245345	Australia.Sydney.Harbour.Ecklonia.Kelp.SRR6367441
SRR6367442	Australia.Sydney.Harbour.Ecklonia.Kelp	PRJNA419831	SRS2751048	SRR6367442	V4	-33.853198	151.245345	Australia.Sydney.Harbour.Ecklonia.Kelp.SRR6367442
SRR6367443	Australia.Sydney.Harbour.Ecklonia.Kelp	PRJNA419831	SRS2751023	SRR6367443	V4	-33.853198	151.245345	Australia.Sydney.Harbour.Ecklonia.Kelp.SRR6367443
SRR6367444	Australia.Sydney.Harbour.Ecklonia.Kelp	PRJNA419831	SRS2751028	SRR6367444	V4	-33.814966	151.283934	Australia.Sydney.Harbour.Ecklonia.Kelp.SRR6367444
SRR6367445	Australia.Sydney.Harbour.Ecklonia.Kelp	PRJNA419831	SRS2751019	SRR6367445	V4	-33.814966	151.283934	Australia.Sydney.Harbour.Ecklonia.Kelp.SRR6367445
SRR6367446	Australia.Sydney.Harbour.Ecklonia.Kelp	PRJNA419831	SRS2751054	SRR6367446	V4	-33.83951	151.253294	Australia.Sydney.Harbour.Ecklonia.Kelp.SRR6367446
SRR6367447	Australia.Sydney.Harbour.Ecklonia.Kelp	PRJNA419831	SRS2751017	SRR6367447	V4	-33.83951	151.253294	Australia.Sydney.Harbour.Ecklonia.Kelp.SRR6367447
SRR6367448	Australia.Sydney.Harbour.Ecklonia.Kelp	PRJNA419831	SRS2751016	SRR6367448	V4	-33.843306	151.254324	Australia.Sydney.Harbour.Ecklonia.Kelp.SRR6367448
SRR6367449	Australia.Sydney.Harbour.Ecklonia.Kelp	PRJNA419831	SRS2751018	SRR6367449	V4	-33.843306	151.254324	Australia.Sydney.Harbour.Ecklonia.Kelp.SRR6367449
SRR6367450	Australia.Sydney.Harbour.Ecklonia.Kelp	PRJNA419831	SRS2751014	SRR6367450	V4	-33.843306	151.254324	Australia.Sydney.Harbour.Ecklonia.Kelp.SRR6367450
SRR6367451	Australia.Sydney.Harbour.Ecklonia.Kelp	PRJNA419831	SRS2751013	SRR6367451	V4	-33.843306	151.254324	Australia.Sydney.Harbour.Ecklonia.Kelp.SRR6367451
SRR6367452	Australia.Sydney.Harbour.Ecklonia.Kelp	PRJNA419831	SRS2751024	SRR6367452	V4	-33.823531	151.253092	Australia.Sydney.Harbour.Ecklonia.Kelp.SRR6367452
SRR6367453	Australia.Sydney.Harbour.Ecklonia.Kelp	PRJNA419831	SRS2751051	SRR6367453	V4	-33.823531	151.253092	Australia.Sydney.Harbour.Ecklonia.Kelp.SRR6367453
SRR6367454	Australia.Sydney.Harbour.Ecklonia.Kelp	PRJNA419831	SRS2751012	SRR6367454	V4	-33.846295	151.20936	Australia.Sydney.Harbour.Ecklonia.Kelp.SRR6367454
SRR6367455	Australia.Sydney.Harbour.Ecklonia.Kelp	PRJNA419831	SRS2751020	SRR6367455	V4	-33.846295	151.20936	Australia.Sydney.Harbour.Ecklonia.Kelp.SRR6367455
SRR6367456	Australia.Sydney.Harbour.Ecklonia.Kelp	PRJNA419831	SRS2751034	SRR6367456	V4	-33.81515	151.285647	Australia.Sydney.Harbour.Ecklonia.Kelp.SRR6367456
SRR6367457	Australia.Sydney.Harbour.Ecklonia.Kelp	PRJNA419831	SRS2751021	SRR6367457	V4	-33.81515	151.285647	Australia.Sydney.Harbour.Ecklonia.Kelp.SRR6367457
SRR6367458	Australia.Sydney.Harbour.Ecklonia.Kelp	PRJNA419831	SRS2751015	SRR6367458	V4	-33.81515	151.285647	Australia.Sydney.Harbour.Ecklonia.Kelp.SRR6367458
SRR6367459	Australia.Sydney.Harbour.Ecklonia.Kelp	PRJNA419831	SRS2751011	SRR6367459	V4	-33.81515	151.285647	Australia.Sydney.Harbour.Ecklonia.Kelp.SRR6367459
SRR6367460	Australia.Sydney.Harbour.Ecklonia.Kelp	PRJNA419831	SRS2751009	SRR6367460	V4	-33.83951	151.253294	Australia.Sydney.Harbour.Ecklonia.Kelp.SRR6367460
SRR6367461	Australia.Sydney.Harbour.Ecklonia.Kelp	PRJNA419831	SRS2751008	SRR6367461	V4	-33.83951	151.253294	Australia.Sydney.Harbour.Ecklonia.Kelp.SRR6367461
SRR6367462	Australia.Sydney.Harbour.Ecklonia.Kelp	PRJNA419831	SRS2751007	SRR6367462	V4	-33.814966	151.283934	Australia.Sydney.Harbour.Ecklonia.Kelp.SRR6367462
SRR6367463	Australia.Sydney.Harbour.Ecklonia.Kelp	PRJNA419831	SRS2751010	SRR6367463	V4	-33.814966	151.283934	Australia.Sydney.Harbour.Ecklonia.Kelp.SRR6367463
SRR1047519	Australia.Wet.Sclerophyll.Forest.Soil	PRJNA226732	SRS498873	SRR1047519	V4	-26.866667	152.85	Australia.Wet.Sclerophyll.Forest.Soil.SRR1047519
SRR1047520	Australia.Wet.Sclerophyll.Forest.Soil	PRJNA226732	SRS513673	SRR1047520	V4	-26.866667	152.85	Australia.Wet.Sclerophyll.Forest.Soil.SRR1047520
SRR1047521	Australia.Wet.Sclerophyll.Forest.Soil	PRJNA226732	SRS513662	SRR1047521	V4	-26.866667	152.85	Australia.Wet.Sclerophyll.Forest.Soil.SRR1047521
SRR1047522	Australia.Wet.Sclerophyll.Forest.Soil	PRJNA226732	SRS513674	SRR1047522	V4	-26.866667	152.85	Australia.Wet.Sclerophyll.Forest.Soil.SRR1047522
SRR1047523	Australia.Wet.Sclerophyll.Forest.Soil	PRJNA226732	SRS513665	SRR1047523	V4	-26.866667	152.85	Australia.Wet.Sclerophyll.Forest.Soil.SRR1047523
SRR1047524	Australia.Wet.Sclerophyll.Forest.Soil	PRJNA226732	SRS513677	SRR1047524	V4	-26.866667	152.85	Australia.Wet.Sclerophyll.Forest.Soil.SRR1047524
SRR1047525	Australia.Wet.Sclerophyll.Forest.Soil	PRJNA226732	SRS513666	SRR1047525	V4	-26.866667	152.85	Australia.Wet.Sclerophyll.Forest.Soil.SRR1047525
SRR1047526	Australia.Wet.Sclerophyll.Forest.Soil	PRJNA226732	SRS513678	SRR1047526	V4	-26.866667	152.85	Australia.Wet.Sclerophyll.Forest.Soil.SRR1047526
SRR1047527	Australia.Wet.Sclerophyll.Forest.Soil	PRJNA226732	SRS513669	SRR1047527	V4	-26.866667	152.85	Australia.Wet.Sclerophyll.Forest.Soil.SRR1047527
SRR1047528	Australia.Wet.Sclerophyll.Forest.Soil	PRJNA226732	SRS513670	SRR1047528	V4	-26.866667	152.85	Australia.Wet.Sclerophyll.Forest.Soil.SRR1047528
SRR1047529	Australia.Wet.Sclerophyll.Forest.Soil	PRJNA226732	SRS513681	SRR1047529	V4	-26.866667	152.85	Australia.Wet.Sclerophyll.Forest.Soil.SRR1047529
SRR1047530	Australia.Wet.Sclerophyll.Forest.Soil	PRJNA226732	SRS513664	SRR1047530	V4	-26.866667	152.85	Australia.Wet.Sclerophyll.Forest.Soil.SRR1047530
SRR1047531	Australia.Wet.Sclerophyll.Forest.Soil	PRJNA226732	SRS513675	SRR1047531	V4	-26.866667	152.85	Australia.Wet.Sclerophyll.Forest.Soil.SRR1047531
SRR1047532	Australia.Wet.Sclerophyll.Forest.Soil	PRJNA226732	SRS513663	SRR1047532	V4	-26.866667	152.85	Australia.Wet.Sclerophyll.Forest.Soil.SRR1047532
SRR1047533	Australia.Wet.Sclerophyll.Forest.Soil	PRJNA226732	SRS513676	SRR1047533	V4	-26.866667	152.85	Australia.Wet.Sclerophyll.Forest.Soil.SRR1047533
SRR1047534	Australia.Wet.Sclerophyll.Forest.Soil	PRJNA226732	SRS513671	SRR1047534	V4	-26.866667	152.85	Australia.Wet.Sclerophyll.Forest.Soil.SRR1047534
SRR1047535	Australia.Wet.Sclerophyll.Forest.Soil	PRJNA226732	SRS513682	SRR1047535	V4	-26.866667	152.85	Australia.Wet.Sclerophyll.Forest.Soil.SRR1047535
SRR1047536	Australia.Wet.Sclerophyll.Forest.Soil	PRJNA226732	SRS513672	SRR1047536	V4	-26.866667	152.85	Australia.Wet.Sclerophyll.Forest.Soil.SRR1047536
SRR1047537	Australia.Wet.Sclerophyll.Forest.Soil	PRJNA226732	SRS513683	SRR1047537	V4	-26.866667	152.85	Australia.Wet.Sclerophyll.Forest.Soil.SRR1047537
SRR1047538	Australia.Wet.Sclerophyll.Forest.Soil	PRJNA226732	SRS513668	SRR1047538	V4	-26.866667	152.85	Australia.Wet.Sclerophyll.Forest.Soil.SRR1047538
SRR1047539	Australia.Wet.Sclerophyll.Forest.Soil	PRJNA226732	SRS513679	SRR1047539	V4	-26.866667	152.85	Australia.Wet.Sclerophyll.Forest.Soil.SRR1047539
SRR1047540	Australia.Wet.Sclerophyll.Forest.Soil	PRJNA226732	SRS513667	SRR1047540	V4	-26.866667	152.85	Australia.Wet.Sclerophyll.Forest.Soil.SRR1047540
SRR1047541	Australia.Wet.Sclerophyll.Forest.Soil	PRJNA226732	SRS513680	SRR1047541	V4	-26.866667	152.85	Australia.Wet.Sclerophyll.Forest.Soil.SRR1047541
ERR775697	Austria.Alpine.Peat.Bog	PRJEB8670	ERS667879	ERR775697	V4	47.683817	15.154733	Austria.Alpine.Peat.Bog.ERR775697
ERR775698	Austria.Alpine.Peat.Bog	PRJEB8670	ERS667880	ERR775698	V4	47.683817	15.154733	Austria.Alpine.Peat.Bog.ERR775698
ERR775699	Austria.Alpine.Peat.Bog	PRJEB8670	ERS667881	ERR775699	V4	47.683817	15.154733	Austria.Alpine.Peat.Bog.ERR775699
ERR775700	Austria.Alpine.Peat.Bog	PRJEB8670	ERS667882	ERR775700	V4	47.683817	15.154733	Austria.Alpine.Peat.Bog.ERR775700
ERR775701	Austria.Alpine.Peat.Bog	PRJEB8670	ERS667883	ERR775701	V4	47.683817	15.154733	Austria.Alpine.Peat.Bog.ERR775701
ERR775702	Austria.Alpine.Peat.Bog	PRJEB8670	ERS667884	ERR775702	V4	47.683817	15.154733	Austria.Alpine.Peat.Bog.ERR775702
ERR775703	Austria.Alpine.Peat.Bog	PRJEB8670	ERS667885	ERR775703	V4	47.683817	15.154733	Austria.Alpine.Peat.Bog.ERR775703
ERR775704	Austria.Alpine.Peat.Bog	PRJEB8670	ERS667886	ERR775704	V4	47.683817	15.154733	Austria.Alpine.Peat.Bog.ERR775704
ERR775705	Austria.Alpine.Peat.Bog	PRJEB8670	ERS667887	ERR775705	V4	47.683817	15.154733	Austria.Alpine.Peat.Bog.ERR775705
ERR775706	Austria.Alpine.Peat.Bog	PRJEB8670	ERS667888	ERR775706	V4	47.683817	15.154733	Austria.Alpine.Peat.Bog.ERR775706
ERR775707	Austria.Alpine.Peat.Bog	PRJEB8670	ERS667889	ERR775707	V4	47.683817	15.154733	Austria.Alpine.Peat.Bog.ERR775707
ERR775708	Austria.Alpine.Peat.Bog	PRJEB8670	ERS667890	ERR775708	V4	47.684317	15.154483	Austria.Alpine.Peat.Bog.ERR775708
ERR775709	Austria.Alpine.Peat.Bog	PRJEB8670	ERS667891	ERR775709	V4	47.684317	15.154483	Austria.Alpine.Peat.Bog.ERR775709
ERR775710	Austria.Alpine.Peat.Bog	PRJEB8670	ERS667892	ERR775710	V4	47.684317	15.154483	Austria.Alpine.Peat.Bog.ERR775710
ERR775711	Austria.Alpine.Peat.Bog	PRJEB8670	ERS667893	ERR775711	V4	47.684317	15.154483	Austria.Alpine.Peat.Bog.ERR775711
ERR775712	Austria.Alpine.Peat.Bog	PRJEB8670	ERS667894	ERR775712	V4	47.684317	15.154483	Austria.Alpine.Peat.Bog.ERR775712
ERR775713	Austria.Alpine.Peat.Bog	PRJEB8670	ERS667895	ERR775713	V4	47.684317	15.154483	Austria.Alpine.Peat.Bog.ERR775713
ERR775714	Austria.Alpine.Peat.Bog	PRJEB8670	ERS667896	ERR775714	V4	47.684317	15.154483	Austria.Alpine.Peat.Bog.ERR775714
ERR775715	Austria.Alpine.Peat.Bog	PRJEB8670	ERS667897	ERR775715	V4	47.684317	15.154483	Austria.Alpine.Peat.Bog.ERR775715
ERR775716	Austria.Alpine.Peat.Bog	PRJEB8670	ERS667898	ERR775716	V4	47.684317	15.154483	Austria.Alpine.Peat.Bog.ERR775716
ERR775717	Austria.Alpine.Peat.Bog	PRJEB8670	ERS667899	ERR775717	V4	47.684317	15.154483	Austria.Alpine.Peat.Bog.ERR775717
ERR775718	Austria.Alpine.Peat.Bog	PRJEB8670	ERS667900	ERR775718	V4	47.580583	14.339833	Austria.Alpine.Peat.Bog.ERR775718
ERR775719	Austria.Alpine.Peat.Bog	PRJEB8670	ERS667901	ERR775719	V4	47.580583	14.339833	Austria.Alpine.Peat.Bog.ERR775719
ERR775720	Austria.Alpine.Peat.Bog	PRJEB8670	ERS667902	ERR775720	V4	47.580583	14.339833	Austria.Alpine.Peat.Bog.ERR775720
ERR775721	Austria.Alpine.Peat.Bog	PRJEB8670	ERS667903	ERR775721	V4	47.580583	14.339833	Austria.Alpine.Peat.Bog.ERR775721
ERR775722	Austria.Alpine.Peat.Bog	PRJEB8670	ERS667904	ERR775722	V4	47.580583	14.339833	Austria.Alpine.Peat.Bog.ERR775722
ERR775723	Austria.Alpine.Peat.Bog	PRJEB8670	ERS667905	ERR775723	V4	47.580583	14.339833	Austria.Alpine.Peat.Bog.ERR775723
ERR775724	Austria.Alpine.Peat.Bog	PRJEB8670	ERS667906	ERR775724	V4	47.580583	14.339833	Austria.Alpine.Peat.Bog.ERR775724
ERR775725	Austria.Alpine.Peat.Bog	PRJEB8670	ERS667907	ERR775725	V4	47.580583	14.339833	Austria.Alpine.Peat.Bog.ERR775725
ERR775726	Austria.Alpine.Peat.Bog	PRJEB8670	ERS667908	ERR775726	V4	47.580583	14.339833	Austria.Alpine.Peat.Bog.ERR775726
ERR775727	Austria.Alpine.Peat.Bog	PRJEB8670	ERS667909	ERR775727	V4	47.580583	14.339833	Austria.Alpine.Peat.Bog.ERR775727
ERR775728	Austria.Alpine.Peat.Bog	PRJEB8670	ERS667910	ERR775728	V4	47.580583	14.339833	Austria.Alpine.Peat.Bog.ERR775728
ERR775729	Austria.Alpine.Peat.Bog	PRJEB8670	ERS667911	ERR775729	V4	47.58025	14.341367	Austria.Alpine.Peat.Bog.ERR775729
ERR775730	Austria.Alpine.Peat.Bog	PRJEB8670	ERS667912	ERR775730	V4	47.58025	14.341367	Austria.Alpine.Peat.Bog.ERR775730
ERR775731	Austria.Alpine.Peat.Bog	PRJEB8670	ERS667913	ERR775731	V4	47.58025	14.341367	Austria.Alpine.Peat.Bog.ERR775731
ERR775732	Austria.Alpine.Peat.Bog	PRJEB8670	ERS667914	ERR775732	V4	47.58025	14.341367	Austria.Alpine.Peat.Bog.ERR775732
ERR775733	Austria.Alpine.Peat.Bog	PRJEB8670	ERS667915	ERR775733	V4	47.58025	14.341367	Austria.Alpine.Peat.Bog.ERR775733
ERR775734	Austria.Alpine.Peat.Bog	PRJEB8670	ERS667916	ERR775734	V4	47.58025	14.341367	Austria.Alpine.Peat.Bog.ERR775734
ERR775735	Austria.Alpine.Peat.Bog	PRJEB8670	ERS667917	ERR775735	V4	47.58025	14.341367	Austria.Alpine.Peat.Bog.ERR775735
ERR775736	Austria.Alpine.Peat.Bog	PRJEB8670	ERS667918	ERR775736	V4	47.58025	14.341367	Austria.Alpine.Peat.Bog.ERR775736
ERR775737	Austria.Alpine.Peat.Bog	PRJEB8670	ERS667919	ERR775737	V4	47.58025	14.341367	Austria.Alpine.Peat.Bog.ERR775737
ERR775738	Austria.Alpine.Peat.Bog	PRJEB8670	ERS667920	ERR775738	V4	47.58025	14.341367	Austria.Alpine.Peat.Bog.ERR775738
ERR775739	Austria.Alpine.Peat.Bog	PRJEB8670	ERS667921	ERR775739	V4	47.58025	14.341367	Austria.Alpine.Peat.Bog.ERR775739
ERR775740	Austria.Alpine.Peat.Bog	PRJEB8670	ERS667922	ERR775740	V4	47.58025	14.341367	Austria.Alpine.Peat.Bog.ERR775740
ERR775741	Austria.Alpine.Peat.Bog	PRJEB8670	ERS667923	ERR775741	V4	47.58025	14.341367	Austria.Alpine.Peat.Bog.ERR775741
ERR775742	Austria.Alpine.Peat.Bog	PRJEB8670	ERS667924	ERR775742	V4	47.58025	14.341367	Austria.Alpine.Peat.Bog.ERR775742
ERR1952059	Austria.Graz.Human.Noses	PRJEB20526	ERS1697888	ERR1952059	V4	47.0735043	15.3017067	Austria.Graz.Human.Noses.ERR1952059
ERR1952060	Austria.Graz.Human.Noses	PRJEB20526	ERS1697889	ERR1952060	V4	47.0735043	15.3017067	Austria.Graz.Human.Noses.ERR1952060
ERR1952061	Austria.Graz.Human.Noses	PRJEB20526	ERS1697890	ERR1952061	V4	47.0735043	15.3017067	Austria.Graz.Human.Noses.ERR1952061
ERR1952062	Austria.Graz.Human.Noses	PRJEB20526	ERS1697891	ERR1952062	V4	47.0735043	15.3017067	Austria.Graz.Human.Noses.ERR1952062
ERR1952063	Austria.Graz.Human.Noses	PRJEB20526	ERS1697892	ERR1952063	V4	47.0735043	15.3017067	Austria.Graz.Human.Noses.ERR1952063
ERR1952064	Austria.Graz.Human.Noses	PRJEB20526	ERS1697893	ERR1952064	V4	47.0735043	15.3017067	Austria.Graz.Human.Noses.ERR1952064
ERR1952065	Austria.Graz.Human.Noses	PRJEB20526	ERS1697894	ERR1952065	V4	47.0735043	15.3017067	Austria.Graz.Human.Noses.ERR1952065
ERR1952066	Austria.Graz.Human.Noses	PRJEB20526	ERS1697895	ERR1952066	V4	47.0735043	15.3017067	Austria.Graz.Human.Noses.ERR1952066
ERR1952067	Austria.Graz.Human.Noses	PRJEB20526	ERS1697896	ERR1952067	V4	47.0735043	15.3017067	Austria.Graz.Human.Noses.ERR1952067
ERR1952068	Austria.Graz.Human.Noses	PRJEB20526	ERS1697897	ERR1952068	V4	47.0735043	15.3017067	Austria.Graz.Human.Noses.ERR1952068
ERR1952069	Austria.Graz.Human.Noses	PRJEB20526	ERS1697898	ERR1952069	V4	47.0735043	15.3017067	Austria.Graz.Human.Noses.ERR1952069
ERR1952070	Austria.Graz.Human.Noses	PRJEB20526	ERS1697899	ERR1952070	V4	47.0735043	15.3017067	Austria.Graz.Human.Noses.ERR1952070
ERR1952071	Austria.Graz.Human.Noses	PRJEB20526	ERS1697900	ERR1952071	V4	47.0735043	15.3017067	Austria.Graz.Human.Noses.ERR1952071
ERR1952072	Austria.Graz.Human.Noses	PRJEB20526	ERS1697901	ERR1952072	V4	47.0735043	15.3017067	Austria.Graz.Human.Noses.ERR1952072
ERR1952073	Austria.Graz.Human.Noses	PRJEB20526	ERS1697902	ERR1952073	V4	47.0735043	15.3017067	Austria.Graz.Human.Noses.ERR1952073
ERR1952074	Austria.Graz.Human.Noses	PRJEB20526	ERS1697903	ERR1952074	V4	47.0735043	15.3017067	Austria.Graz.Human.Noses.ERR1952074
ERR1952075	Austria.Graz.Human.Noses	PRJEB20526	ERS1697904	ERR1952075	V4	47.0735043	15.3017067	Austria.Graz.Human.Noses.ERR1952075
ERR1952076	Austria.Graz.Human.Noses	PRJEB20526	ERS1697905	ERR1952076	V4	47.0735043	15.3017067	Austria.Graz.Human.Noses.ERR1952076
ERR1952077	Austria.Graz.Human.Noses	PRJEB20526	ERS1697906	ERR1952077	V4	47.0735043	15.3017067	Austria.Graz.Human.Noses.ERR1952077
ERR1952078	Austria.Graz.Human.Noses	PRJEB20526	ERS1697907	ERR1952078	V4	47.0735043	15.3017067	Austria.Graz.Human.Noses.ERR1952078
ERR1952079	Austria.Graz.Human.Noses	PRJEB20526	ERS1697908	ERR1952079	V4	47.0735043	15.3017067	Austria.Graz.Human.Noses.ERR1952079
ERR1952080	Austria.Graz.Human.Noses	PRJEB20526	ERS1697909	ERR1952080	V4	47.0735043	15.3017067	Austria.Graz.Human.Noses.ERR1952080
ERR1952081	Austria.Graz.Human.Noses	PRJEB20526	ERS1697910	ERR1952081	V4	47.0735043	15.3017067	Austria.Graz.Human.Noses.ERR1952081
ERR1952082	Austria.Graz.Human.Noses	PRJEB20526	ERS1697911	ERR1952082	V4	47.0735043	15.3017067	Austria.Graz.Human.Noses.ERR1952082
ERR1952083	Austria.Graz.Human.Noses	PRJEB20526	ERS1697912	ERR1952083	V4	47.0735043	15.3017067	Austria.Graz.Human.Noses.ERR1952083
ERR1952084	Austria.Graz.Human.Noses	PRJEB20526	ERS1697913	ERR1952084	V4	47.0735043	15.3017067	Austria.Graz.Human.Noses.ERR1952084
ERR1952085	Austria.Graz.Human.Noses	PRJEB20526	ERS1697914	ERR1952085	V4	47.0735043	15.3017067	Austria.Graz.Human.Noses.ERR1952085
ERR1952086	Austria.Graz.Human.Noses	PRJEB20526	ERS1697915	ERR1952086	V4	47.0735043	15.3017067	Austria.Graz.Human.Noses.ERR1952086
ERR1952087	Austria.Graz.Human.Noses	PRJEB20526	ERS1697916	ERR1952087	V4	47.0735043	15.3017067	Austria.Graz.Human.Noses.ERR1952087
ERR1952088	Austria.Graz.Human.Noses	PRJEB20526	ERS1697917	ERR1952088	V4	47.0735043	15.3017067	Austria.Graz.Human.Noses.ERR1952088
ERR1952089	Austria.Graz.Human.Noses	PRJEB20526	ERS1697918	ERR1952089	V4	47.0735043	15.3017067	Austria.Graz.Human.Noses.ERR1952089
ERR1952090	Austria.Graz.Human.Noses	PRJEB20526	ERS1697919	ERR1952090	V4	47.0735043	15.3017067	Austria.Graz.Human.Noses.ERR1952090
ERR1952091	Austria.Graz.Human.Noses	PRJEB20526	ERS1697920	ERR1952091	V4	47.0735043	15.3017067	Austria.Graz.Human.Noses.ERR1952091
ERR1952092	Austria.Graz.Human.Noses	PRJEB20526	ERS1697921	ERR1952092	V4	47.0735043	15.3017067	Austria.Graz.Human.Noses.ERR1952092
ERR1952093	Austria.Graz.Human.Noses	PRJEB20526	ERS1697922	ERR1952093	V4	47.0735043	15.3017067	Austria.Graz.Human.Noses.ERR1952093
ERR1952094	Austria.Graz.Human.Noses	PRJEB20526	ERS1697923	ERR1952094	V4	47.0735043	15.3017067	Austria.Graz.Human.Noses.ERR1952094
ERR1952095	Austria.Graz.Human.Noses	PRJEB20526	ERS1697924	ERR1952095	V4	47.0735043	15.3017067	Austria.Graz.Human.Noses.ERR1952095
ERR1952096	Austria.Graz.Human.Noses	PRJEB20526	ERS1697925	ERR1952096	V4	47.0735043	15.3017067	Austria.Graz.Human.Noses.ERR1952096
ERR1952097	Austria.Graz.Human.Noses	PRJEB20526	ERS1697926	ERR1952097	V4	47.0735043	15.3017067	Austria.Graz.Human.Noses.ERR1952097
ERR1952098	Austria.Graz.Human.Noses	PRJEB20526	ERS1697927	ERR1952098	V4	47.0735043	15.3017067	Austria.Graz.Human.Noses.ERR1952098
ERR1952099	Austria.Graz.Human.Noses	PRJEB20526	ERS1697928	ERR1952099	V4	47.0735043	15.3017067	Austria.Graz.Human.Noses.ERR1952099
ERR1952100	Austria.Graz.Human.Noses	PRJEB20526	ERS1697929	ERR1952100	V4	47.0735043	15.3017067	Austria.Graz.Human.Noses.ERR1952100
ERR1952101	Austria.Graz.Human.Noses	PRJEB20526	ERS1697930	ERR1952101	V4	47.0735043	15.3017067	Austria.Graz.Human.Noses.ERR1952101
ERR1952102	Austria.Graz.Human.Noses	PRJEB20526	ERS1697931	ERR1952102	V4	47.0735043	15.3017067	Austria.Graz.Human.Noses.ERR1952102
ERR1952103	Austria.Graz.Human.Noses	PRJEB20526	ERS1697932	ERR1952103	V4	47.0735043	15.3017067	Austria.Graz.Human.Noses.ERR1952103
ERR1952104	Austria.Graz.Human.Noses	PRJEB20526	ERS1697933	ERR1952104	V4	47.0735043	15.3017067	Austria.Graz.Human.Noses.ERR1952104
ERR1952105	Austria.Graz.Human.Noses	PRJEB20526	ERS1697934	ERR1952105	V4	47.0735043	15.3017067	Austria.Graz.Human.Noses.ERR1952105
ERR1952106	Austria.Graz.Human.Noses	PRJEB20526	ERS1697935	ERR1952106	V4	47.0735043	15.3017067	Austria.Graz.Human.Noses.ERR1952106
ERR1952107	Austria.Graz.Human.Noses	PRJEB20526	ERS1697936	ERR1952107	V4	47.0735043	15.3017067	Austria.Graz.Human.Noses.ERR1952107
ERR1952108	Austria.Graz.Human.Noses	PRJEB20526	ERS1697937	ERR1952108	V4	47.0735043	15.3017067	Austria.Graz.Human.Noses.ERR1952108
ERR1952109	Austria.Graz.Human.Noses	PRJEB20526	ERS1697938	ERR1952109	V4	47.0735043	15.3017067	Austria.Graz.Human.Noses.ERR1952109
ERR1952110	Austria.Graz.Human.Noses	PRJEB20526	ERS1697939	ERR1952110	V4	47.0735043	15.3017067	Austria.Graz.Human.Noses.ERR1952110
ERR1952111	Austria.Graz.Human.Noses	PRJEB20526	ERS1697940	ERR1952111	V4	47.0735043	15.3017067	Austria.Graz.Human.Noses.ERR1952111
ERR1952112	Austria.Graz.Human.Noses	PRJEB20526	ERS1697941	ERR1952112	V4	47.0735043	15.3017067	Austria.Graz.Human.Noses.ERR1952112
ERR1952113	Austria.Graz.Human.Noses	PRJEB20526	ERS1697942	ERR1952113	V4	47.0735043	15.3017067	Austria.Graz.Human.Noses.ERR1952113
ERR1952114	Austria.Graz.Human.Noses	PRJEB20526	ERS1697943	ERR1952114	V4	47.0735043	15.3017067	Austria.Graz.Human.Noses.ERR1952114
ERR1952115	Austria.Graz.Human.Noses	PRJEB20526	ERS1697944	ERR1952115	V4	47.0735043	15.3017067	Austria.Graz.Human.Noses.ERR1952115
ERR1952116	Austria.Graz.Human.Noses	PRJEB20526	ERS1697945	ERR1952116	V4	47.0735043	15.3017067	Austria.Graz.Human.Noses.ERR1952116
ERR1952117	Austria.Graz.Human.Noses	PRJEB20526	ERS1697946	ERR1952117	V4	47.0735043	15.3017067	Austria.Graz.Human.Noses.ERR1952117
ERR1952118	Austria.Graz.Human.Noses	PRJEB20526	ERS1697947	ERR1952118	V4	47.0735043	15.3017067	Austria.Graz.Human.Noses.ERR1952118
ERR1952119	Austria.Graz.Human.Noses	PRJEB20526	ERS1697948	ERR1952119	V4	47.0735043	15.3017067	Austria.Graz.Human.Noses.ERR1952119
ERR1952120	Austria.Graz.Human.Noses	PRJEB20526	ERS1697949	ERR1952120	V4	47.0735043	15.3017067	Austria.Graz.Human.Noses.ERR1952120
ERR1952121	Austria.Graz.Human.Noses	PRJEB20526	ERS1697950	ERR1952121	V4	47.0735043	15.3017067	Austria.Graz.Human.Noses.ERR1952121
ERR1952122	Austria.Graz.Human.Noses	PRJEB20526	ERS1697951	ERR1952122	V4	47.0735043	15.3017067	Austria.Graz.Human.Noses.ERR1952122
ERR1952123	Austria.Graz.Human.Noses	PRJEB20526	ERS1697952	ERR1952123	V4	47.0735043	15.3017067	Austria.Graz.Human.Noses.ERR1952123
ERR1952124	Austria.Graz.Human.Noses	PRJEB20526	ERS1697953	ERR1952124	V4	47.0735043	15.3017067	Austria.Graz.Human.Noses.ERR1952124
ERR1952125	Austria.Graz.Human.Noses	PRJEB20526	ERS1697954	ERR1952125	V4	47.0735043	15.3017067	Austria.Graz.Human.Noses.ERR1952125
ERR1952126	Austria.Graz.Human.Noses	PRJEB20526	ERS1697955	ERR1952126	V4	47.0735043	15.3017067	Austria.Graz.Human.Noses.ERR1952126
ERR1952127	Austria.Graz.Human.Noses	PRJEB20526	ERS1697956	ERR1952127	V4	47.0735043	15.3017067	Austria.Graz.Human.Noses.ERR1952127
ERR1952128	Austria.Graz.Human.Noses	PRJEB20526	ERS1697957	ERR1952128	V4	47.0735043	15.3017067	Austria.Graz.Human.Noses.ERR1952128
ERR1352021	Austria.Greenhouse.Plants.Phyllosphere	PRJEB13300	ERS1107790	ERR1352021	V4	47.08160268	15.45687667	Austria.Greenhouse.Plants.Phyllosphere.ERR1352021
ERR1352022	Austria.Greenhouse.Plants.Phyllosphere	PRJEB13300	ERS1107791	ERR1352022	V4	47.08160268	15.45687667	Austria.Greenhouse.Plants.Phyllosphere.ERR1352022
ERR1352023	Austria.Greenhouse.Plants.Phyllosphere	PRJEB13300	ERS1107792	ERR1352023	V4	47.08160268	15.45687667	Austria.Greenhouse.Plants.Phyllosphere.ERR1352023
ERR1352024	Austria.Greenhouse.Plants.Phyllosphere	PRJEB13300	ERS1107793	ERR1352024	V4	47.08160268	15.45687667	Austria.Greenhouse.Plants.Phyllosphere.ERR1352024
ERR1352025	Austria.Greenhouse.Plants.Phyllosphere	PRJEB13300	ERS1107794	ERR1352025	V4	47.08160268	15.45687667	Austria.Greenhouse.Plants.Phyllosphere.ERR1352025
ERR1352026	Austria.Greenhouse.Plants.Phyllosphere	PRJEB13300	ERS1107795	ERR1352026	V4	47.08160268	15.45687667	Austria.Greenhouse.Plants.Phyllosphere.ERR1352026
ERR1352027	Austria.Greenhouse.Plants.Phyllosphere	PRJEB13300	ERS1107796	ERR1352027	V4	47.08160268	15.45687667	Austria.Greenhouse.Plants.Phyllosphere.ERR1352027
ERR1352028	Austria.Greenhouse.Plants.Phyllosphere	PRJEB13300	ERS1107797	ERR1352028	V4	47.08160268	15.45687667	Austria.Greenhouse.Plants.Phyllosphere.ERR1352028
ERR1352029	Austria.Greenhouse.Plants.Phyllosphere	PRJEB13300	ERS1107798	ERR1352029	V4	47.08160268	15.45687667	Austria.Greenhouse.Plants.Phyllosphere.ERR1352029
ERR1352030	Austria.Greenhouse.Plants.Phyllosphere	PRJEB13300	ERS1107799	ERR1352030	V4	47.08160268	15.45687667	Austria.Greenhouse.Plants.Phyllosphere.ERR1352030
ERR1352031	Austria.Greenhouse.Plants.Phyllosphere	PRJEB13300	ERS1107800	ERR1352031	V4	47.08160268	15.45687667	Austria.Greenhouse.Plants.Phyllosphere.ERR1352031
ERR1352032	Austria.Greenhouse.Plants.Phyllosphere	PRJEB13300	ERS1107801	ERR1352032	V4	47.08160268	15.45687667	Austria.Greenhouse.Plants.Phyllosphere.ERR1352032
ERR1352033	Austria.Greenhouse.Plants.Phyllosphere	PRJEB13300	ERS1107802	ERR1352033	V4	47.08160268	15.45687667	Austria.Greenhouse.Plants.Phyllosphere.ERR1352033
ERR1352034	Austria.Greenhouse.Plants.Phyllosphere	PRJEB13300	ERS1107803	ERR1352034	V4	47.08160268	15.45687667	Austria.Greenhouse.Plants.Phyllosphere.ERR1352034
ERR1352035	Austria.Greenhouse.Plants.Phyllosphere	PRJEB13300	ERS1107804	ERR1352035	V4	47.08160268	15.45687667	Austria.Greenhouse.Plants.Phyllosphere.ERR1352035
ERR1352036	Austria.Greenhouse.Plants.Phyllosphere	PRJEB13300	ERS1107805	ERR1352036	V4	47.08160268	15.45687667	Austria.Greenhouse.Plants.Phyllosphere.ERR1352036
ERR1352037	Austria.Greenhouse.Plants.Phyllosphere	PRJEB13300	ERS1107806	ERR1352037	V4	47.08195884	15.45717976	Austria.Greenhouse.Plants.Phyllosphere.ERR1352037
ERR1352038	Austria.Greenhouse.Plants.Phyllosphere	PRJEB13300	ERS1107807	ERR1352038	V4	47.08195884	15.45717976	Austria.Greenhouse.Plants.Phyllosphere.ERR1352038
ERR1352039	Austria.Greenhouse.Plants.Phyllosphere	PRJEB13300	ERS1107808	ERR1352039	V4	47.08195884	15.45717976	Austria.Greenhouse.Plants.Phyllosphere.ERR1352039
ERR1352040	Austria.Greenhouse.Plants.Phyllosphere	PRJEB13300	ERS1107809	ERR1352040	V4	47.08195884	15.45717976	Austria.Greenhouse.Plants.Phyllosphere.ERR1352040
ERR1352041	Austria.Greenhouse.Plants.Phyllosphere	PRJEB13300	ERS1107810	ERR1352041	V4	47.08195884	15.45717976	Austria.Greenhouse.Plants.Phyllosphere.ERR1352041
ERR1352042	Austria.Greenhouse.Plants.Phyllosphere	PRJEB13300	ERS1107811	ERR1352042	V4	47.08195884	15.45717976	Austria.Greenhouse.Plants.Phyllosphere.ERR1352042
ERR1352043	Austria.Greenhouse.Plants.Phyllosphere	PRJEB13300	ERS1107812	ERR1352043	V4	47.08195884	15.45717976	Austria.Greenhouse.Plants.Phyllosphere.ERR1352043
ERR1352044	Austria.Greenhouse.Plants.Phyllosphere	PRJEB13300	ERS1107813	ERR1352044	V4	47.08195884	15.45717976	Austria.Greenhouse.Plants.Phyllosphere.ERR1352044
ERR1352045	Austria.Greenhouse.Plants.Phyllosphere	PRJEB13300	ERS1107814	ERR1352045	V4	47.08195884	15.45717976	Austria.Greenhouse.Plants.Phyllosphere.ERR1352045
ERR1352046	Austria.Greenhouse.Plants.Phyllosphere	PRJEB13300	ERS1107815	ERR1352046	V4	47.08195884	15.45717976	Austria.Greenhouse.Plants.Phyllosphere.ERR1352046
ERR1352047	Austria.Greenhouse.Plants.Phyllosphere	PRJEB13300	ERS1107816	ERR1352047	V4	47.08195884	15.45717976	Austria.Greenhouse.Plants.Phyllosphere.ERR1352047
ERR1352048	Austria.Greenhouse.Plants.Phyllosphere	PRJEB13300	ERS1107817	ERR1352048	V4	47.08195884	15.45717976	Austria.Greenhouse.Plants.Phyllosphere.ERR1352048
ERR1352049	Austria.Greenhouse.Plants.Phyllosphere	PRJEB13300	ERS1107818	ERR1352049	V4	47.08195519	15.45701882	Austria.Greenhouse.Plants.Phyllosphere.ERR1352049
ERR1352050	Austria.Greenhouse.Plants.Phyllosphere	PRJEB13300	ERS1107819	ERR1352050	V4	47.08195519	15.45701882	Austria.Greenhouse.Plants.Phyllosphere.ERR1352050
ERR1352051	Austria.Greenhouse.Plants.Phyllosphere	PRJEB13300	ERS1107820	ERR1352051	V4	47.08195519	15.45701882	Austria.Greenhouse.Plants.Phyllosphere.ERR1352051
ERR1352052	Austria.Greenhouse.Plants.Phyllosphere	PRJEB13300	ERS1107821	ERR1352052	V4	47.08195519	15.45701882	Austria.Greenhouse.Plants.Phyllosphere.ERR1352052
ERR1352053	Austria.Greenhouse.Plants.Phyllosphere	PRJEB13300	ERS1107822	ERR1352053	V4	47.08165017	15.45719049	Austria.Greenhouse.Plants.Phyllosphere.ERR1352053
ERR1352054	Austria.Greenhouse.Plants.Phyllosphere	PRJEB13300	ERS1107823	ERR1352054	V4	47.08165017	15.45719049	Austria.Greenhouse.Plants.Phyllosphere.ERR1352054
ERR1352055	Austria.Greenhouse.Plants.Phyllosphere	PRJEB13300	ERS1107824	ERR1352055	V4	47.08165017	15.45719049	Austria.Greenhouse.Plants.Phyllosphere.ERR1352055
ERR1352056	Austria.Greenhouse.Plants.Phyllosphere	PRJEB13300	ERS1107825	ERR1352056	V4	47.08165017	15.45719049	Austria.Greenhouse.Plants.Phyllosphere.ERR1352056
ERR1352057	Austria.Greenhouse.Plants.Phyllosphere	PRJEB13300	ERS1107826	ERR1352057	V4	47.08165017	15.45719049	Austria.Greenhouse.Plants.Phyllosphere.ERR1352057
ERR1352058	Austria.Greenhouse.Plants.Phyllosphere	PRJEB13300	ERS1107827	ERR1352058	V4	47.08165017	15.45719049	Austria.Greenhouse.Plants.Phyllosphere.ERR1352058
ERR1352059	Austria.Greenhouse.Plants.Phyllosphere	PRJEB13300	ERS1107828	ERR1352059	V4	47.08165017	15.45719049	Austria.Greenhouse.Plants.Phyllosphere.ERR1352059
ERR1352060	Austria.Greenhouse.Plants.Phyllosphere	PRJEB13300	ERS1107829	ERR1352060	V4	47.08165017	15.45719049	Austria.Greenhouse.Plants.Phyllosphere.ERR1352060
ERR1352061	Austria.Greenhouse.Plants.Phyllosphere	PRJEB13300	ERS1107830	ERR1352061	V4	47.08165017	15.45719049	Austria.Greenhouse.Plants.Phyllosphere.ERR1352061
ERR1352062	Austria.Greenhouse.Plants.Phyllosphere	PRJEB13300	ERS1107831	ERR1352062	V4	47.08165017	15.45719049	Austria.Greenhouse.Plants.Phyllosphere.ERR1352062
ERR1352063	Austria.Greenhouse.Plants.Phyllosphere	PRJEB13300	ERS1107832	ERR1352063	V4	47.08165017	15.45719049	Austria.Greenhouse.Plants.Phyllosphere.ERR1352063
ERR1352064	Austria.Greenhouse.Plants.Phyllosphere	PRJEB13300	ERS1107833	ERR1352064	V4	47.08165017	15.45719049	Austria.Greenhouse.Plants.Phyllosphere.ERR1352064
ERR1352065	Austria.Greenhouse.Plants.Phyllosphere	PRJEB13300	ERS1107834	ERR1352065	V4	47.0818803	15.45743725	Austria.Greenhouse.Plants.Phyllosphere.ERR1352065
ERR1352066	Austria.Greenhouse.Plants.Phyllosphere	PRJEB13300	ERS1107835	ERR1352066	V4	47.0818803	15.45743725	Austria.Greenhouse.Plants.Phyllosphere.ERR1352066
ERR1352067	Austria.Greenhouse.Plants.Phyllosphere	PRJEB13300	ERS1107836	ERR1352067	V4	47.0818803	15.45743725	Austria.Greenhouse.Plants.Phyllosphere.ERR1352067
ERR1352068	Austria.Greenhouse.Plants.Phyllosphere	PRJEB13300	ERS1107837	ERR1352068	V4	47.0818803	15.45743725	Austria.Greenhouse.Plants.Phyllosphere.ERR1352068
ERR1352069	Austria.Greenhouse.Plants.Phyllosphere	PRJEB13300	ERS1107838	ERR1352069	V4	47.0818803	15.45743725	Austria.Greenhouse.Plants.Phyllosphere.ERR1352069
ERR1352070	Austria.Greenhouse.Plants.Phyllosphere	PRJEB13300	ERS1107839	ERR1352070	V4	47.0818803	15.45743725	Austria.Greenhouse.Plants.Phyllosphere.ERR1352070
ERR1352071	Austria.Greenhouse.Plants.Phyllosphere	PRJEB13300	ERS1107840	ERR1352071	V4	47.0818803	15.45743725	Austria.Greenhouse.Plants.Phyllosphere.ERR1352071
ERR1352072	Austria.Greenhouse.Plants.Phyllosphere	PRJEB13300	ERS1107841	ERR1352072	V4	47.0818803	15.45743725	Austria.Greenhouse.Plants.Phyllosphere.ERR1352072
ERR1352073	Austria.Greenhouse.Plants.Phyllosphere	PRJEB13300	ERS1107842	ERR1352073	V4	47.0818803	15.45743725	Austria.Greenhouse.Plants.Phyllosphere.ERR1352073
ERR1352074	Austria.Greenhouse.Plants.Phyllosphere	PRJEB13300	ERS1107843	ERR1352074	V4	47.0818803	15.45743725	Austria.Greenhouse.Plants.Phyllosphere.ERR1352074
ERR1352075	Austria.Greenhouse.Plants.Phyllosphere	PRJEB13300	ERS1107844	ERR1352075	V4	47.0818803	15.45743725	Austria.Greenhouse.Plants.Phyllosphere.ERR1352075
ERR1352076	Austria.Greenhouse.Plants.Phyllosphere	PRJEB13300	ERS1107845	ERR1352076	V4	47.0818803	15.45743725	Austria.Greenhouse.Plants.Phyllosphere.ERR1352076
ERR498450	Bangladesh.Malnourished.Children.Feces	PRJEB5482	ERS440933	ERR498450	V4	23.933	88.983	Bangladesh.Malnourished.Children.Feces.ERR498450
ERR498460	Bangladesh.Malnourished.Children.Feces	PRJEB5482	ERS440426	ERR498460	V4	23.933	88.983	Bangladesh.Malnourished.Children.Feces.ERR498460
ERR498470	Bangladesh.Malnourished.Children.Feces	PRJEB5482	ERS440454	ERR498470	V4	23.933	88.983	Bangladesh.Malnourished.Children.Feces.ERR498470
ERR498480	Bangladesh.Malnourished.Children.Feces	PRJEB5482	ERS440493	ERR498480	V4	23.933	88.983	Bangladesh.Malnourished.Children.Feces.ERR498480
ERR498490	Bangladesh.Malnourished.Children.Feces	PRJEB5482	ERS440563	ERR498490	V4	23.933	88.983	Bangladesh.Malnourished.Children.Feces.ERR498490
ERR498500	Bangladesh.Malnourished.Children.Feces	PRJEB5482	ERS440983	ERR498500	V4	23.933	88.983	Bangladesh.Malnourished.Children.Feces.ERR498500
ERR498510	Bangladesh.Malnourished.Children.Feces	PRJEB5482	ERS440635	ERR498510	V4	23.933	88.983	Bangladesh.Malnourished.Children.Feces.ERR498510
ERR498520	Bangladesh.Malnourished.Children.Feces	PRJEB5482	ERS440674	ERR498520	V4	23.933	88.983	Bangladesh.Malnourished.Children.Feces.ERR498520
ERR498530	Bangladesh.Malnourished.Children.Feces	PRJEB5482	ERS440713	ERR498530	V4	23.933	88.983	Bangladesh.Malnourished.Children.Feces.ERR498530
ERR498540	Bangladesh.Malnourished.Children.Feces	PRJEB5482	ERS441020	ERR498540	V4	23.933	88.983	Bangladesh.Malnourished.Children.Feces.ERR498540
ERR498550	Bangladesh.Malnourished.Children.Feces	PRJEB5482	ERS440756	ERR498550	V4	23.933	88.983	Bangladesh.Malnourished.Children.Feces.ERR498550
ERR498560	Bangladesh.Malnourished.Children.Feces	PRJEB5482	ERS440781	ERR498560	V4	23.933	88.983	Bangladesh.Malnourished.Children.Feces.ERR498560
ERR498570	Bangladesh.Malnourished.Children.Feces	PRJEB5482	ERS441059	ERR498570	V4	23.933	88.983	Bangladesh.Malnourished.Children.Feces.ERR498570
ERR498580	Bangladesh.Malnourished.Children.Feces	PRJEB5482	ERS440837	ERR498580	V4	23.933	88.983	Bangladesh.Malnourished.Children.Feces.ERR498580
ERR498590	Bangladesh.Malnourished.Children.Feces	PRJEB5482	ERS440862	ERR498590	V4	23.933	88.983	Bangladesh.Malnourished.Children.Feces.ERR498590
ERR498600	Bangladesh.Malnourished.Children.Feces	PRJEB5482	ERS440931	ERR498600	V4	23.933	88.983	Bangladesh.Malnourished.Children.Feces.ERR498600
ERR498610	Bangladesh.Malnourished.Children.Feces	PRJEB5482	ERS440425	ERR498610	V4	23.933	88.983	Bangladesh.Malnourished.Children.Feces.ERR498610
ERR498620	Bangladesh.Malnourished.Children.Feces	PRJEB5482	ERS440878	ERR498620	V4	23.933	88.983	Bangladesh.Malnourished.Children.Feces.ERR498620
ERR498630	Bangladesh.Malnourished.Children.Feces	PRJEB5482	ERS440952	ERR498630	V4	23.933	88.983	Bangladesh.Malnourished.Children.Feces.ERR498630
ERR498640	Bangladesh.Malnourished.Children.Feces	PRJEB5482	ERS440595	ERR498640	V4	23.933	88.983	Bangladesh.Malnourished.Children.Feces.ERR498640
ERR498650	Bangladesh.Malnourished.Children.Feces	PRJEB5482	ERS440881	ERR498650	V4	23.933	88.983	Bangladesh.Malnourished.Children.Feces.ERR498650
ERR498660	Bangladesh.Malnourished.Children.Feces	PRJEB5482	ERS440622	ERR498660	V4	23.933	88.983	Bangladesh.Malnourished.Children.Feces.ERR498660
ERR498670	Bangladesh.Malnourished.Children.Feces	PRJEB5482	ERS440637	ERR498670	V4	23.933	88.983	Bangladesh.Malnourished.Children.Feces.ERR498670
ERR498680	Bangladesh.Malnourished.Children.Feces	PRJEB5482	ERS440992	ERR498680	V4	23.933	88.983	Bangladesh.Malnourished.Children.Feces.ERR498680
ERR498690	Bangladesh.Malnourished.Children.Feces	PRJEB5482	ERS440681	ERR498690	V4	23.933	88.983	Bangladesh.Malnourished.Children.Feces.ERR498690
ERR498700	Bangladesh.Malnourished.Children.Feces	PRJEB5482	ERS440704	ERR498700	V4	23.933	88.983	Bangladesh.Malnourished.Children.Feces.ERR498700
ERR498710	Bangladesh.Malnourished.Children.Feces	PRJEB5482	ERS441015	ERR498710	V4	23.933	88.983	Bangladesh.Malnourished.Children.Feces.ERR498710
ERR498720	Bangladesh.Malnourished.Children.Feces	PRJEB5482	ERS440743	ERR498720	V4	23.933	88.983	Bangladesh.Malnourished.Children.Feces.ERR498720
ERR498730	Bangladesh.Malnourished.Children.Feces	PRJEB5482	ERS440774	ERR498730	V4	23.933	88.983	Bangladesh.Malnourished.Children.Feces.ERR498730
ERR498740	Bangladesh.Malnourished.Children.Feces	PRJEB5482	ERS441045	ERR498740	V4	23.933	88.983	Bangladesh.Malnourished.Children.Feces.ERR498740
ERR498750	Bangladesh.Malnourished.Children.Feces	PRJEB5482	ERS440826	ERR498750	V4	23.933	88.983	Bangladesh.Malnourished.Children.Feces.ERR498750
ERR498760	Bangladesh.Malnourished.Children.Feces	PRJEB5482	ERS440449	ERR498760	V4	23.933	88.983	Bangladesh.Malnourished.Children.Feces.ERR498760
ERR498770	Bangladesh.Malnourished.Children.Feces	PRJEB5482	ERS440916	ERR498770	V4	23.933	88.983	Bangladesh.Malnourished.Children.Feces.ERR498770
ERR498780	Bangladesh.Malnourished.Children.Feces	PRJEB5482	ERS440486	ERR498780	V4	23.933	88.983	Bangladesh.Malnourished.Children.Feces.ERR498780
ERR498790	Bangladesh.Malnourished.Children.Feces	PRJEB5482	ERS441094	ERR498790	V4	23.933	88.983	Bangladesh.Malnourished.Children.Feces.ERR498790
ERR498800	Bangladesh.Malnourished.Children.Feces	PRJEB5482	ERS440527	ERR498800	V4	23.933	88.983	Bangladesh.Malnourished.Children.Feces.ERR498800
ERR498810	Bangladesh.Malnourished.Children.Feces	PRJEB5482	ERS440538	ERR498810	V4	23.933	88.983	Bangladesh.Malnourished.Children.Feces.ERR498810
ERR498820	Bangladesh.Malnourished.Children.Feces	PRJEB5482	ERS440963	ERR498820	V4	23.933	88.983	Bangladesh.Malnourished.Children.Feces.ERR498820
ERR498830	Bangladesh.Malnourished.Children.Feces	PRJEB5482	ERS440608	ERR498830	V4	23.933	88.983	Bangladesh.Malnourished.Children.Feces.ERR498830
ERR498840	Bangladesh.Malnourished.Children.Feces	PRJEB5482	ERS440655	ERR498840	V4	23.933	88.983	Bangladesh.Malnourished.Children.Feces.ERR498840
ERR498850	Bangladesh.Malnourished.Children.Feces	PRJEB5482	ERS441009	ERR498850	V4	23.933	88.983	Bangladesh.Malnourished.Children.Feces.ERR498850
ERR498860	Bangladesh.Malnourished.Children.Feces	PRJEB5482	ERS440709	ERR498860	V4	23.933	88.983	Bangladesh.Malnourished.Children.Feces.ERR498860
ERR498870	Bangladesh.Malnourished.Children.Feces	PRJEB5482	ERS440740	ERR498870	V4	23.933	88.983	Bangladesh.Malnourished.Children.Feces.ERR498870
ERR498880	Bangladesh.Malnourished.Children.Feces	PRJEB5482	ERS440780	ERR498880	V4	23.933	88.983	Bangladesh.Malnourished.Children.Feces.ERR498880
ERR498890	Bangladesh.Malnourished.Children.Feces	PRJEB5482	ERS440815	ERR498890	V4	23.933	88.983	Bangladesh.Malnourished.Children.Feces.ERR498890
ERR498900	Bangladesh.Malnourished.Children.Feces	PRJEB5482	ERS440830	ERR498900	V4	23.933	88.983	Bangladesh.Malnourished.Children.Feces.ERR498900
ERR498910	Bangladesh.Malnourished.Children.Feces	PRJEB5482	ERS440855	ERR498910	V4	23.933	88.983	Bangladesh.Malnourished.Children.Feces.ERR498910
ERR498960	Bangladesh.Malnourished.Children.Feces	PRJEB5482	ERS440927	ERR498960	V4	23.933	88.983	Bangladesh.Malnourished.Children.Feces.ERR498960
ERR498970	Bangladesh.Malnourished.Children.Feces	PRJEB5482	ERS440471	ERR498970	V4	23.933	88.983	Bangladesh.Malnourished.Children.Feces.ERR498970
ERR498980	Bangladesh.Malnourished.Children.Feces	PRJEB5482	ERS441085	ERR498980	V4	23.933	88.983	Bangladesh.Malnourished.Children.Feces.ERR498980
ERR498990	Bangladesh.Malnourished.Children.Feces	PRJEB5482	ERS440918	ERR498990	V4	23.933	88.983	Bangladesh.Malnourished.Children.Feces.ERR498990
ERR499000	Bangladesh.Malnourished.Children.Feces	PRJEB5482	ERS440515	ERR499000	V4	23.933	88.983	Bangladesh.Malnourished.Children.Feces.ERR499000
ERR499010	Bangladesh.Malnourished.Children.Feces	PRJEB5482	ERS441107	ERR499010	V4	23.933	88.983	Bangladesh.Malnourished.Children.Feces.ERR499010
ERR499020	Bangladesh.Malnourished.Children.Feces	PRJEB5482	ERS440550	ERR499020	V4	23.933	88.983	Bangladesh.Malnourished.Children.Feces.ERR499020
ERR499030	Bangladesh.Malnourished.Children.Feces	PRJEB5482	ERS440571	ERR499030	V4	23.933	88.983	Bangladesh.Malnourished.Children.Feces.ERR499030
ERR499040	Bangladesh.Malnourished.Children.Feces	PRJEB5482	ERS440628	ERR499040	V4	23.933	88.983	Bangladesh.Malnourished.Children.Feces.ERR499040
ERR499050	Bangladesh.Malnourished.Children.Feces	PRJEB5482	ERS440890	ERR499050	V4	23.933	88.983	Bangladesh.Malnourished.Children.Feces.ERR499050
ERR499060	Bangladesh.Malnourished.Children.Feces	PRJEB5482	ERS440697	ERR499060	V4	23.933	88.983	Bangladesh.Malnourished.Children.Feces.ERR499060
ERR499070	Bangladesh.Malnourished.Children.Feces	PRJEB5482	ERS441016	ERR499070	V4	23.933	88.983	Bangladesh.Malnourished.Children.Feces.ERR499070
ERR499080	Bangladesh.Malnourished.Children.Feces	PRJEB5482	ERS440746	ERR499080	V4	23.933	88.983	Bangladesh.Malnourished.Children.Feces.ERR499080
ERR499090	Bangladesh.Malnourished.Children.Feces	PRJEB5482	ERS440798	ERR499090	V4	23.933	88.983	Bangladesh.Malnourished.Children.Feces.ERR499090
ERR499100	Bangladesh.Malnourished.Children.Feces	PRJEB5482	ERS441060	ERR499100	V4	23.933	88.983	Bangladesh.Malnourished.Children.Feces.ERR499100
ERR499110	Bangladesh.Malnourished.Children.Feces	PRJEB5482	ERS440909	ERR499110	V4	23.933	88.983	Bangladesh.Malnourished.Children.Feces.ERR499110
ERR499120	Bangladesh.Malnourished.Children.Feces	PRJEB5482	ERS440938	ERR499120	V4	23.933	88.983	Bangladesh.Malnourished.Children.Feces.ERR499120
ERR499130	Bangladesh.Malnourished.Children.Feces	PRJEB5482	ERS440465	ERR499130	V4	23.933	88.983	Bangladesh.Malnourished.Children.Feces.ERR499130
ERR499140	Bangladesh.Malnourished.Children.Feces	PRJEB5482	ERS440481	ERR499140	V4	23.933	88.983	Bangladesh.Malnourished.Children.Feces.ERR499140
ERR499150	Bangladesh.Malnourished.Children.Feces	PRJEB5482	ERS441100	ERR499150	V4	23.933	88.983	Bangladesh.Malnourished.Children.Feces.ERR499150
ERR499160	Bangladesh.Malnourished.Children.Feces	PRJEB5482	ERS440520	ERR499160	V4	23.933	88.983	Bangladesh.Malnourished.Children.Feces.ERR499160
ERR499170	Bangladesh.Malnourished.Children.Feces	PRJEB5482	ERS441106	ERR499170	V4	23.933	88.983	Bangladesh.Malnourished.Children.Feces.ERR499170
ERR499180	Bangladesh.Malnourished.Children.Feces	PRJEB5482	ERS440552	ERR499180	V4	23.933	88.983	Bangladesh.Malnourished.Children.Feces.ERR499180
ERR499190	Bangladesh.Malnourished.Children.Feces	PRJEB5482	ERS440584	ERR499190	V4	23.933	88.983	Bangladesh.Malnourished.Children.Feces.ERR499190
ERR499200	Bangladesh.Malnourished.Children.Feces	PRJEB5482	ERS440615	ERR499200	V4	23.933	88.983	Bangladesh.Malnourished.Children.Feces.ERR499200
ERR499210	Bangladesh.Malnourished.Children.Feces	PRJEB5482	ERS440647	ERR499210	V4	23.933	88.983	Bangladesh.Malnourished.Children.Feces.ERR499210
ERR499220	Bangladesh.Malnourished.Children.Feces	PRJEB5482	ERS440717	ERR499220	V4	23.933	88.983	Bangladesh.Malnourished.Children.Feces.ERR499220
ERR499230	Bangladesh.Malnourished.Children.Feces	PRJEB5482	ERS440757	ERR499230	V4	23.933	88.983	Bangladesh.Malnourished.Children.Feces.ERR499230
ERR499240	Bangladesh.Malnourished.Children.Feces	PRJEB5482	ERS440786	ERR499240	V4	23.933	88.983	Bangladesh.Malnourished.Children.Feces.ERR499240
ERR499250	Bangladesh.Malnourished.Children.Feces	PRJEB5482	ERS440819	ERR499250	V4	23.933	88.983	Bangladesh.Malnourished.Children.Feces.ERR499250
ERR499260	Bangladesh.Malnourished.Children.Feces	PRJEB5482	ERS440850	ERR499260	V4	23.933	88.983	Bangladesh.Malnourished.Children.Feces.ERR499260
ERR499430	Bangladesh.Malnourished.Children.Feces	PRJEB5482	ERS440934	ERR499430	V4	23.933	88.983	Bangladesh.Malnourished.Children.Feces.ERR499430
ERR499440	Bangladesh.Malnourished.Children.Feces	PRJEB5482	ERS440544	ERR499440	V4	23.933	88.983	Bangladesh.Malnourished.Children.Feces.ERR499440
ERR499450	Bangladesh.Malnourished.Children.Feces	PRJEB5482	ERS440988	ERR499450	V4	23.933	88.983	Bangladesh.Malnourished.Children.Feces.ERR499450
ERR499460	Bangladesh.Malnourished.Children.Feces	PRJEB5482	ERS440752	ERR499460	V4	23.933	88.983	Bangladesh.Malnourished.Children.Feces.ERR499460
ERR499470	Bangladesh.Malnourished.Children.Feces	PRJEB5482	ERS441053	ERR499470	V4	23.933	88.983	Bangladesh.Malnourished.Children.Feces.ERR499470
ERR499480	Bangladesh.Malnourished.Children.Feces	PRJEB5482	ERS441068	ERR499480	V4	23.933	88.983	Bangladesh.Malnourished.Children.Feces.ERR499480
ERR499490	Bangladesh.Malnourished.Children.Feces	PRJEB5482	ERS440917	ERR499490	V4	23.933	88.983	Bangladesh.Malnourished.Children.Feces.ERR499490
ERR499500	Bangladesh.Malnourished.Children.Feces	PRJEB5482	ERS440980	ERR499500	V4	23.933	88.983	Bangladesh.Malnourished.Children.Feces.ERR499500
ERR499510	Bangladesh.Malnourished.Children.Feces	PRJEB5482	ERS440695	ERR499510	V4	23.933	88.983	Bangladesh.Malnourished.Children.Feces.ERR499510
ERR499520	Bangladesh.Malnourished.Children.Feces	PRJEB5482	ERS441034	ERR499520	V4	23.933	88.983	Bangladesh.Malnourished.Children.Feces.ERR499520
ERR499530	Bangladesh.Malnourished.Children.Feces	PRJEB5482	ERS440906	ERR499530	V4	23.933	88.983	Bangladesh.Malnourished.Children.Feces.ERR499530
ERR499540	Bangladesh.Malnourished.Children.Feces	PRJEB5482	ERS440531	ERR499540	V4	23.933	88.983	Bangladesh.Malnourished.Children.Feces.ERR499540
ERR499550	Bangladesh.Malnourished.Children.Feces	PRJEB5482	ERS440680	ERR499550	V4	23.933	88.983	Bangladesh.Malnourished.Children.Feces.ERR499550
ERR499560	Bangladesh.Malnourished.Children.Feces	PRJEB5482	ERS439840	ERR499560	V4	23.933	88.983	Bangladesh.Malnourished.Children.Feces.ERR499560
ERR499570	Bangladesh.Malnourished.Children.Feces	PRJEB5482	ERS439850	ERR499570	V4	23.933	88.983	Bangladesh.Malnourished.Children.Feces.ERR499570
ERR499580	Bangladesh.Malnourished.Children.Feces	PRJEB5482	ERS439860	ERR499580	V4	23.933	88.983	Bangladesh.Malnourished.Children.Feces.ERR499580
ERR499590	Bangladesh.Malnourished.Children.Feces	PRJEB5482	ERS439870	ERR499590	V4	23.933	88.983	Bangladesh.Malnourished.Children.Feces.ERR499590
ERR499600	Bangladesh.Malnourished.Children.Feces	PRJEB5482	ERS439842	ERR499600	V4	23.933	88.983	Bangladesh.Malnourished.Children.Feces.ERR499600
ERR499610	Bangladesh.Malnourished.Children.Feces	PRJEB5482	ERS439852	ERR499610	V4	23.933	88.983	Bangladesh.Malnourished.Children.Feces.ERR499610
ERR499620	Bangladesh.Malnourished.Children.Feces	PRJEB5482	ERS439862	ERR499620	V4	23.933	88.983	Bangladesh.Malnourished.Children.Feces.ERR499620
ERR499630	Bangladesh.Malnourished.Children.Feces	PRJEB5482	ERS439872	ERR499630	V4	23.933	88.983	Bangladesh.Malnourished.Children.Feces.ERR499630
ERR499640	Bangladesh.Malnourished.Children.Feces	PRJEB5482	ERS439431	ERR499640	V4	23.933	88.983	Bangladesh.Malnourished.Children.Feces.ERR499640
ERR499650	Bangladesh.Malnourished.Children.Feces	PRJEB5482	ERS439493	ERR499650	V4	23.933	88.983	Bangladesh.Malnourished.Children.Feces.ERR499650
ERR499660	Bangladesh.Malnourished.Children.Feces	PRJEB5482	ERS439505	ERR499660	V4	23.933	88.983	Bangladesh.Malnourished.Children.Feces.ERR499660
ERR499670	Bangladesh.Malnourished.Children.Feces	PRJEB5482	ERS439506	ERR499670	V4	23.933	88.983	Bangladesh.Malnourished.Children.Feces.ERR499670
ERR499680	Bangladesh.Malnourished.Children.Feces	PRJEB5482	ERS439517	ERR499680	V4	23.933	88.983	Bangladesh.Malnourished.Children.Feces.ERR499680
ERR499690	Bangladesh.Malnourished.Children.Feces	PRJEB5482	ERS439527	ERR499690	V4	23.933	88.983	Bangladesh.Malnourished.Children.Feces.ERR499690
ERR499700	Bangladesh.Malnourished.Children.Feces	PRJEB5482	ERS439538	ERR499700	V4	23.933	88.983	Bangladesh.Malnourished.Children.Feces.ERR499700
ERR499710	Bangladesh.Malnourished.Children.Feces	PRJEB5482	ERS439558	ERR499710	V4	23.933	88.983	Bangladesh.Malnourished.Children.Feces.ERR499710
ERR499720	Bangladesh.Malnourished.Children.Feces	PRJEB5482	ERS439568	ERR499720	V4	23.933	88.983	Bangladesh.Malnourished.Children.Feces.ERR499720
ERR499730	Bangladesh.Malnourished.Children.Feces	PRJEB5482	ERS439587	ERR499730	V4	23.933	88.983	Bangladesh.Malnourished.Children.Feces.ERR499730
ERR499740	Bangladesh.Malnourished.Children.Feces	PRJEB5482	ERS439586	ERR499740	V4	23.933	88.983	Bangladesh.Malnourished.Children.Feces.ERR499740
ERR499750	Bangladesh.Malnourished.Children.Feces	PRJEB5482	ERS439595	ERR499750	V4	23.933	88.983	Bangladesh.Malnourished.Children.Feces.ERR499750
ERR499760	Bangladesh.Malnourished.Children.Feces	PRJEB5482	ERS439611	ERR499760	V4	23.933	88.983	Bangladesh.Malnourished.Children.Feces.ERR499760
ERR499770	Bangladesh.Malnourished.Children.Feces	PRJEB5482	ERS439613	ERR499770	V4	23.933	88.983	Bangladesh.Malnourished.Children.Feces.ERR499770
ERR499780	Bangladesh.Malnourished.Children.Feces	PRJEB5482	ERS439638	ERR499780	V4	23.933	88.983	Bangladesh.Malnourished.Children.Feces.ERR499780
ERR499790	Bangladesh.Malnourished.Children.Feces	PRJEB5482	ERS439648	ERR499790	V4	23.933	88.983	Bangladesh.Malnourished.Children.Feces.ERR499790
ERR499800	Bangladesh.Malnourished.Children.Feces	PRJEB5482	ERS439643	ERR499800	V4	23.933	88.983	Bangladesh.Malnourished.Children.Feces.ERR499800
ERR499810	Bangladesh.Malnourished.Children.Feces	PRJEB5482	ERS439657	ERR499810	V4	23.933	88.983	Bangladesh.Malnourished.Children.Feces.ERR499810
ERR499820	Bangladesh.Malnourished.Children.Feces	PRJEB5482	ERS439667	ERR499820	V4	23.933	88.983	Bangladesh.Malnourished.Children.Feces.ERR499820
ERR499830	Bangladesh.Malnourished.Children.Feces	PRJEB5482	ERS439679	ERR499830	V4	23.933	88.983	Bangladesh.Malnourished.Children.Feces.ERR499830
ERR499840	Bangladesh.Malnourished.Children.Feces	PRJEB5482	ERS439710	ERR499840	V4	23.933	88.983	Bangladesh.Malnourished.Children.Feces.ERR499840
ERR499850	Bangladesh.Malnourished.Children.Feces	PRJEB5482	ERS439708	ERR499850	V4	23.933	88.983	Bangladesh.Malnourished.Children.Feces.ERR499850
ERR499860	Bangladesh.Malnourished.Children.Feces	PRJEB5482	ERS439724	ERR499860	V4	23.933	88.983	Bangladesh.Malnourished.Children.Feces.ERR499860
ERR499870	Bangladesh.Malnourished.Children.Feces	PRJEB5482	ERS439734	ERR499870	V4	23.933	88.983	Bangladesh.Malnourished.Children.Feces.ERR499870
ERR499880	Bangladesh.Malnourished.Children.Feces	PRJEB5482	ERS439744	ERR499880	V4	23.933	88.983	Bangladesh.Malnourished.Children.Feces.ERR499880
ERR499890	Bangladesh.Malnourished.Children.Feces	PRJEB5482	ERS439747	ERR499890	V4	23.933	88.983	Bangladesh.Malnourished.Children.Feces.ERR499890
ERR499900	Bangladesh.Malnourished.Children.Feces	PRJEB5482	ERS439770	ERR499900	V4	23.933	88.983	Bangladesh.Malnourished.Children.Feces.ERR499900
ERR499910	Bangladesh.Malnourished.Children.Feces	PRJEB5482	ERS439773	ERR499910	V4	23.933	88.983	Bangladesh.Malnourished.Children.Feces.ERR499910
ERR499920	Bangladesh.Malnourished.Children.Feces	PRJEB5482	ERS439783	ERR499920	V4	23.933	88.983	Bangladesh.Malnourished.Children.Feces.ERR499920
ERR499930	Bangladesh.Malnourished.Children.Feces	PRJEB5482	ERS439795	ERR499930	V4	23.933	88.983	Bangladesh.Malnourished.Children.Feces.ERR499930
ERR499940	Bangladesh.Malnourished.Children.Feces	PRJEB5482	ERS439377	ERR499940	V4	23.933	88.983	Bangladesh.Malnourished.Children.Feces.ERR499940
ERR499950	Bangladesh.Malnourished.Children.Feces	PRJEB5482	ERS439435	ERR499950	V4	23.933	88.983	Bangladesh.Malnourished.Children.Feces.ERR499950
ERR499960	Bangladesh.Malnourished.Children.Feces	PRJEB5482	ERS439487	ERR499960	V4	23.933	88.983	Bangladesh.Malnourished.Children.Feces.ERR499960
ERR499970	Bangladesh.Malnourished.Children.Feces	PRJEB5482	ERS439497	ERR499970	V4	23.933	88.983	Bangladesh.Malnourished.Children.Feces.ERR499970
ERR499980	Bangladesh.Malnourished.Children.Feces	PRJEB5482	ERS439510	ERR499980	V4	23.933	88.983	Bangladesh.Malnourished.Children.Feces.ERR499980
ERR499990	Bangladesh.Malnourished.Children.Feces	PRJEB5482	ERS439532	ERR499990	V4	23.933	88.983	Bangladesh.Malnourished.Children.Feces.ERR499990
ERR500000	Bangladesh.Malnourished.Children.Feces	PRJEB5482	ERS439531	ERR500000	V4	23.933	88.983	Bangladesh.Malnourished.Children.Feces.ERR500000
ERR500010	Bangladesh.Malnourished.Children.Feces	PRJEB5482	ERS439552	ERR500010	V4	23.933	88.983	Bangladesh.Malnourished.Children.Feces.ERR500010
ERR500020	Bangladesh.Malnourished.Children.Feces	PRJEB5482	ERS439548	ERR500020	V4	23.933	88.983	Bangladesh.Malnourished.Children.Feces.ERR500020
ERR500030	Bangladesh.Malnourished.Children.Feces	PRJEB5482	ERS439560	ERR500030	V4	23.933	88.983	Bangladesh.Malnourished.Children.Feces.ERR500030
ERR500040	Bangladesh.Malnourished.Children.Feces	PRJEB5482	ERS439591	ERR500040	V4	23.933	88.983	Bangladesh.Malnourished.Children.Feces.ERR500040
ERR500050	Bangladesh.Malnourished.Children.Feces	PRJEB5482	ERS439602	ERR500050	V4	23.933	88.983	Bangladesh.Malnourished.Children.Feces.ERR500050
ERR500060	Bangladesh.Malnourished.Children.Feces	PRJEB5482	ERS439605	ERR500060	V4	23.933	88.983	Bangladesh.Malnourished.Children.Feces.ERR500060
ERR500070	Bangladesh.Malnourished.Children.Feces	PRJEB5482	ERS439622	ERR500070	V4	23.933	88.983	Bangladesh.Malnourished.Children.Feces.ERR500070
ERR500080	Bangladesh.Malnourished.Children.Feces	PRJEB5482	ERS439617	ERR500080	V4	23.933	88.983	Bangladesh.Malnourished.Children.Feces.ERR500080
ERR500090	Bangladesh.Malnourished.Children.Feces	PRJEB5482	ERS439628	ERR500090	V4	23.933	88.983	Bangladesh.Malnourished.Children.Feces.ERR500090
ERR500100	Bangladesh.Malnourished.Children.Feces	PRJEB5482	ERS439652	ERR500100	V4	23.933	88.983	Bangladesh.Malnourished.Children.Feces.ERR500100
ERR500110	Bangladesh.Malnourished.Children.Feces	PRJEB5482	ERS439647	ERR500110	V4	23.933	88.983	Bangladesh.Malnourished.Children.Feces.ERR500110
ERR500120	Bangladesh.Malnourished.Children.Feces	PRJEB5482	ERS439661	ERR500120	V4	23.933	88.983	Bangladesh.Malnourished.Children.Feces.ERR500120
ERR500130	Bangladesh.Malnourished.Children.Feces	PRJEB5482	ERS439671	ERR500130	V4	23.933	88.983	Bangladesh.Malnourished.Children.Feces.ERR500130
ERR500140	Bangladesh.Malnourished.Children.Feces	PRJEB5482	ERS439683	ERR500140	V4	23.933	88.983	Bangladesh.Malnourished.Children.Feces.ERR500140
ERR500150	Bangladesh.Malnourished.Children.Feces	PRJEB5482	ERS439714	ERR500150	V4	23.933	88.983	Bangladesh.Malnourished.Children.Feces.ERR500150
ERR500160	Bangladesh.Malnourished.Children.Feces	PRJEB5482	ERS439717	ERR500160	V4	23.933	88.983	Bangladesh.Malnourished.Children.Feces.ERR500160
ERR500170	Bangladesh.Malnourished.Children.Feces	PRJEB5482	ERS439728	ERR500170	V4	23.933	88.983	Bangladesh.Malnourished.Children.Feces.ERR500170
ERR500180	Bangladesh.Malnourished.Children.Feces	PRJEB5482	ERS439735	ERR500180	V4	23.933	88.983	Bangladesh.Malnourished.Children.Feces.ERR500180
ERR500190	Bangladesh.Malnourished.Children.Feces	PRJEB5482	ERS439755	ERR500190	V4	23.933	88.983	Bangladesh.Malnourished.Children.Feces.ERR500190
ERR500200	Bangladesh.Malnourished.Children.Feces	PRJEB5482	ERS439751	ERR500200	V4	23.933	88.983	Bangladesh.Malnourished.Children.Feces.ERR500200
ERR500210	Bangladesh.Malnourished.Children.Feces	PRJEB5482	ERS439762	ERR500210	V4	23.933	88.983	Bangladesh.Malnourished.Children.Feces.ERR500210
ERR500220	Bangladesh.Malnourished.Children.Feces	PRJEB5482	ERS439785	ERR500220	V4	23.933	88.983	Bangladesh.Malnourished.Children.Feces.ERR500220
ERR500230	Bangladesh.Malnourished.Children.Feces	PRJEB5482	ERS439800	ERR500230	V4	23.933	88.983	Bangladesh.Malnourished.Children.Feces.ERR500230
ERR500240	Bangladesh.Malnourished.Children.Feces	PRJEB5482	ERS439809	ERR500240	V4	23.933	88.983	Bangladesh.Malnourished.Children.Feces.ERR500240
ERR500250	Bangladesh.Malnourished.Children.Feces	PRJEB5482	ERS439298	ERR500250	V4	23.933	88.983	Bangladesh.Malnourished.Children.Feces.ERR500250
ERR500260	Bangladesh.Malnourished.Children.Feces	PRJEB5482	ERS439292	ERR500260	V4	23.933	88.983	Bangladesh.Malnourished.Children.Feces.ERR500260
ERR500270	Bangladesh.Malnourished.Children.Feces	PRJEB5482	ERS439307	ERR500270	V4	23.933	88.983	Bangladesh.Malnourished.Children.Feces.ERR500270
ERR500280	Bangladesh.Malnourished.Children.Feces	PRJEB5482	ERS439321	ERR500280	V4	23.933	88.983	Bangladesh.Malnourished.Children.Feces.ERR500280
ERR500290	Bangladesh.Malnourished.Children.Feces	PRJEB5482	ERS439331	ERR500290	V4	23.933	88.983	Bangladesh.Malnourished.Children.Feces.ERR500290
ERR500300	Bangladesh.Malnourished.Children.Feces	PRJEB5482	ERS439341	ERR500300	V4	23.933	88.983	Bangladesh.Malnourished.Children.Feces.ERR500300
ERR500310	Bangladesh.Malnourished.Children.Feces	PRJEB5482	ERS439347	ERR500310	V4	23.933	88.983	Bangladesh.Malnourished.Children.Feces.ERR500310
ERR500320	Bangladesh.Malnourished.Children.Feces	PRJEB5482	ERS439367	ERR500320	V4	23.933	88.983	Bangladesh.Malnourished.Children.Feces.ERR500320
ERR500330	Bangladesh.Malnourished.Children.Feces	PRJEB5482	ERS439369	ERR500330	V4	23.933	88.983	Bangladesh.Malnourished.Children.Feces.ERR500330
ERR500340	Bangladesh.Malnourished.Children.Feces	PRJEB5482	ERS439382	ERR500340	V4	23.933	88.983	Bangladesh.Malnourished.Children.Feces.ERR500340
ERR500350	Bangladesh.Malnourished.Children.Feces	PRJEB5482	ERS439390	ERR500350	V4	23.933	88.983	Bangladesh.Malnourished.Children.Feces.ERR500350
ERR500360	Bangladesh.Malnourished.Children.Feces	PRJEB5482	ERS439400	ERR500360	V4	23.933	88.983	Bangladesh.Malnourished.Children.Feces.ERR500360
ERR500370	Bangladesh.Malnourished.Children.Feces	PRJEB5482	ERS439415	ERR500370	V4	23.933	88.983	Bangladesh.Malnourished.Children.Feces.ERR500370
ERR500380	Bangladesh.Malnourished.Children.Feces	PRJEB5482	ERS439425	ERR500380	V4	23.933	88.983	Bangladesh.Malnourished.Children.Feces.ERR500380
ERR500390	Bangladesh.Malnourished.Children.Feces	PRJEB5482	ERS439443	ERR500390	V4	23.933	88.983	Bangladesh.Malnourished.Children.Feces.ERR500390
ERR500400	Bangladesh.Malnourished.Children.Feces	PRJEB5482	ERS439455	ERR500400	V4	23.933	88.983	Bangladesh.Malnourished.Children.Feces.ERR500400
ERR500410	Bangladesh.Malnourished.Children.Feces	PRJEB5482	ERS439473	ERR500410	V4	23.933	88.983	Bangladesh.Malnourished.Children.Feces.ERR500410
ERR500420	Bangladesh.Malnourished.Children.Feces	PRJEB5482	ERS439470	ERR500420	V4	23.933	88.983	Bangladesh.Malnourished.Children.Feces.ERR500420
ERR500430	Bangladesh.Malnourished.Children.Feces	PRJEB5482	ERS439489	ERR500430	V4	23.933	88.983	Bangladesh.Malnourished.Children.Feces.ERR500430
ERR500440	Bangladesh.Malnourished.Children.Feces	PRJEB5482	ERS439575	ERR500440	V4	23.933	88.983	Bangladesh.Malnourished.Children.Feces.ERR500440
ERR500450	Bangladesh.Malnourished.Children.Feces	PRJEB5482	ERS439701	ERR500450	V4	23.933	88.983	Bangladesh.Malnourished.Children.Feces.ERR500450
ERR500460	Bangladesh.Malnourished.Children.Feces	PRJEB5482	ERS439789	ERR500460	V4	23.933	88.983	Bangladesh.Malnourished.Children.Feces.ERR500460
ERR500470	Bangladesh.Malnourished.Children.Feces	PRJEB5482	ERS439811	ERR500470	V4	23.933	88.983	Bangladesh.Malnourished.Children.Feces.ERR500470
ERR500480	Bangladesh.Malnourished.Children.Feces	PRJEB5482	ERS439823	ERR500480	V4	23.933	88.983	Bangladesh.Malnourished.Children.Feces.ERR500480
ERR500490	Bangladesh.Malnourished.Children.Feces	PRJEB5482	ERS439837	ERR500490	V4	23.933	88.983	Bangladesh.Malnourished.Children.Feces.ERR500490
ERR500500	Bangladesh.Malnourished.Children.Feces	PRJEB5482	ERS439303	ERR500500	V4	23.933	88.983	Bangladesh.Malnourished.Children.Feces.ERR500500
ERR500510	Bangladesh.Malnourished.Children.Feces	PRJEB5482	ERS439313	ERR500510	V4	23.933	88.983	Bangladesh.Malnourished.Children.Feces.ERR500510
ERR500520	Bangladesh.Malnourished.Children.Feces	PRJEB5482	ERS439316	ERR500520	V4	23.933	88.983	Bangladesh.Malnourished.Children.Feces.ERR500520
ERR500530	Bangladesh.Malnourished.Children.Feces	PRJEB5482	ERS439325	ERR500530	V4	23.933	88.983	Bangladesh.Malnourished.Children.Feces.ERR500530
ERR500540	Bangladesh.Malnourished.Children.Feces	PRJEB5482	ERS439336	ERR500540	V4	23.933	88.983	Bangladesh.Malnourished.Children.Feces.ERR500540
ERR500550	Bangladesh.Malnourished.Children.Feces	PRJEB5482	ERS439353	ERR500550	V4	23.933	88.983	Bangladesh.Malnourished.Children.Feces.ERR500550
ERR500560	Bangladesh.Malnourished.Children.Feces	PRJEB5482	ERS439356	ERR500560	V4	23.933	88.983	Bangladesh.Malnourished.Children.Feces.ERR500560
ERR500570	Bangladesh.Malnourished.Children.Feces	PRJEB5482	ERS439365	ERR500570	V4	23.933	88.983	Bangladesh.Malnourished.Children.Feces.ERR500570
ERR500580	Bangladesh.Malnourished.Children.Feces	PRJEB5482	ERS439374	ERR500580	V4	23.933	88.983	Bangladesh.Malnourished.Children.Feces.ERR500580
ERR500590	Bangladesh.Malnourished.Children.Feces	PRJEB5482	ERS439387	ERR500590	V4	23.933	88.983	Bangladesh.Malnourished.Children.Feces.ERR500590
ERR500600	Bangladesh.Malnourished.Children.Feces	PRJEB5482	ERS439395	ERR500600	V4	23.933	88.983	Bangladesh.Malnourished.Children.Feces.ERR500600
ERR500610	Bangladesh.Malnourished.Children.Feces	PRJEB5482	ERS439411	ERR500610	V4	23.933	88.983	Bangladesh.Malnourished.Children.Feces.ERR500610
ERR500620	Bangladesh.Malnourished.Children.Feces	PRJEB5482	ERS439420	ERR500620	V4	23.933	88.983	Bangladesh.Malnourished.Children.Feces.ERR500620
ERR500630	Bangladesh.Malnourished.Children.Feces	PRJEB5482	ERS439438	ERR500630	V4	23.933	88.983	Bangladesh.Malnourished.Children.Feces.ERR500630
ERR500640	Bangladesh.Malnourished.Children.Feces	PRJEB5482	ERS439446	ERR500640	V4	23.933	88.983	Bangladesh.Malnourished.Children.Feces.ERR500640
ERR500650	Bangladesh.Malnourished.Children.Feces	PRJEB5482	ERS439460	ERR500650	V4	23.933	88.983	Bangladesh.Malnourished.Children.Feces.ERR500650
ERR500660	Bangladesh.Malnourished.Children.Feces	PRJEB5482	ERS439465	ERR500660	V4	23.933	88.983	Bangladesh.Malnourished.Children.Feces.ERR500660
ERR500670	Bangladesh.Malnourished.Children.Feces	PRJEB5482	ERS439480	ERR500670	V4	23.933	88.983	Bangladesh.Malnourished.Children.Feces.ERR500670
ERR500680	Bangladesh.Malnourished.Children.Feces	PRJEB5482	ERS439572	ERR500680	V4	23.933	88.983	Bangladesh.Malnourished.Children.Feces.ERR500680
ERR500690	Bangladesh.Malnourished.Children.Feces	PRJEB5482	ERS439696	ERR500690	V4	23.933	88.983	Bangladesh.Malnourished.Children.Feces.ERR500690
ERR500700	Bangladesh.Malnourished.Children.Feces	PRJEB5482	ERS439693	ERR500700	V4	23.933	88.983	Bangladesh.Malnourished.Children.Feces.ERR500700
ERR500710	Bangladesh.Malnourished.Children.Feces	PRJEB5482	ERS439819	ERR500710	V4	23.933	88.983	Bangladesh.Malnourished.Children.Feces.ERR500710
ERR500720	Bangladesh.Malnourished.Children.Feces	PRJEB5482	ERS439816	ERR500720	V4	23.933	88.983	Bangladesh.Malnourished.Children.Feces.ERR500720
ERR500730	Bangladesh.Malnourished.Children.Feces	PRJEB5482	ERS439828	ERR500730	V4	23.933	88.983	Bangladesh.Malnourished.Children.Feces.ERR500730
ERR500740	Bangladesh.Malnourished.Children.Feces	PRJEB5482	ERS441154	ERR500740	V4	-15.383	35.333	Bangladesh.Malnourished.Children.Feces.ERR500740
ERR500750	Bangladesh.Malnourished.Children.Feces	PRJEB5482	ERS441151	ERR500750	V4	-15.383	35.333	Bangladesh.Malnourished.Children.Feces.ERR500750
ERR500760	Bangladesh.Malnourished.Children.Feces	PRJEB5482	ERS441137	ERR500760	V4	-15.383	35.333	Bangladesh.Malnourished.Children.Feces.ERR500760
ERR500770	Bangladesh.Malnourished.Children.Feces	PRJEB5482	ERS441156	ERR500770	V4	-15.383	35.333	Bangladesh.Malnourished.Children.Feces.ERR500770
ERR500780	Bangladesh.Malnourished.Children.Feces	PRJEB5482	ERS441181	ERR500780	V4	-15.383	35.333	Bangladesh.Malnourished.Children.Feces.ERR500780
ERR500790	Bangladesh.Malnourished.Children.Feces	PRJEB5482	ERS440050	ERR500790	V4	23.933	88.983	Bangladesh.Malnourished.Children.Feces.ERR500790
ERR500800	Bangladesh.Malnourished.Children.Feces	PRJEB5482	ERS440224	ERR500800	V4	23.933	88.983	Bangladesh.Malnourished.Children.Feces.ERR500800
ERR500810	Bangladesh.Malnourished.Children.Feces	PRJEB5482	ERS440287	ERR500810	V4	23.933	88.983	Bangladesh.Malnourished.Children.Feces.ERR500810
ERR500820	Bangladesh.Malnourished.Children.Feces	PRJEB5482	ERS440157	ERR500820	V4	23.933	88.983	Bangladesh.Malnourished.Children.Feces.ERR500820
ERR500830	Bangladesh.Malnourished.Children.Feces	PRJEB5482	ERS440156	ERR500830	V4	23.933	88.983	Bangladesh.Malnourished.Children.Feces.ERR500830
ERR500840	Bangladesh.Malnourished.Children.Feces	PRJEB5482	ERS440176	ERR500840	V4	23.933	88.983	Bangladesh.Malnourished.Children.Feces.ERR500840
ERR500850	Bangladesh.Malnourished.Children.Feces	PRJEB5482	ERS440254	ERR500850	V4	23.933	88.983	Bangladesh.Malnourished.Children.Feces.ERR500850
ERR500860	Bangladesh.Malnourished.Children.Feces	PRJEB5482	ERS440277	ERR500860	V4	23.933	88.983	Bangladesh.Malnourished.Children.Feces.ERR500860
ERR500870	Bangladesh.Malnourished.Children.Feces	PRJEB5482	ERS440299	ERR500870	V4	23.933	88.983	Bangladesh.Malnourished.Children.Feces.ERR500870
ERR500880	Bangladesh.Malnourished.Children.Feces	PRJEB5482	ERS440295	ERR500880	V4	23.933	88.983	Bangladesh.Malnourished.Children.Feces.ERR500880
ERR500890	Bangladesh.Malnourished.Children.Feces	PRJEB5482	ERS439932	ERR500890	V4	23.933	88.983	Bangladesh.Malnourished.Children.Feces.ERR500890
ERR500900	Bangladesh.Malnourished.Children.Feces	PRJEB5482	ERS439925	ERR500900	V4	23.933	88.983	Bangladesh.Malnourished.Children.Feces.ERR500900
ERR500910	Bangladesh.Malnourished.Children.Feces	PRJEB5482	ERS440370	ERR500910	V4	23.933	88.983	Bangladesh.Malnourished.Children.Feces.ERR500910
ERR500920	Bangladesh.Malnourished.Children.Feces	PRJEB5482	ERS440160	ERR500920	V4	23.933	88.983	Bangladesh.Malnourished.Children.Feces.ERR500920
ERR500930	Bangladesh.Malnourished.Children.Feces	PRJEB5482	ERS440181	ERR500930	V4	23.933	88.983	Bangladesh.Malnourished.Children.Feces.ERR500930
ERR500940	Bangladesh.Malnourished.Children.Feces	PRJEB5482	ERS440201	ERR500940	V4	23.933	88.983	Bangladesh.Malnourished.Children.Feces.ERR500940
ERR500950	Bangladesh.Malnourished.Children.Feces	PRJEB5482	ERS440193	ERR500950	V4	23.933	88.983	Bangladesh.Malnourished.Children.Feces.ERR500950
ERR500960	Bangladesh.Malnourished.Children.Feces	PRJEB5482	ERS440227	ERR500960	V4	23.933	88.983	Bangladesh.Malnourished.Children.Feces.ERR500960
ERR500970	Bangladesh.Malnourished.Children.Feces	PRJEB5482	ERS440231	ERR500970	V4	23.933	88.983	Bangladesh.Malnourished.Children.Feces.ERR500970
ERR500980	Bangladesh.Malnourished.Children.Feces	PRJEB5482	ERS440260	ERR500980	V4	23.933	88.983	Bangladesh.Malnourished.Children.Feces.ERR500980
ERR500990	Bangladesh.Malnourished.Children.Feces	PRJEB5482	ERS440332	ERR500990	V4	23.933	88.983	Bangladesh.Malnourished.Children.Feces.ERR500990
ERR501000	Bangladesh.Malnourished.Children.Feces	PRJEB5482	ERS440349	ERR501000	V4	23.933	88.983	Bangladesh.Malnourished.Children.Feces.ERR501000
ERR501010	Bangladesh.Malnourished.Children.Feces	PRJEB5482	ERS440339	ERR501010	V4	23.933	88.983	Bangladesh.Malnourished.Children.Feces.ERR501010
ERR501020	Bangladesh.Malnourished.Children.Feces	PRJEB5482	ERS440047	ERR501020	V4	23.933	88.983	Bangladesh.Malnourished.Children.Feces.ERR501020
ERR501030	Bangladesh.Malnourished.Children.Feces	PRJEB5482	ERS439876	ERR501030	V4	23.933	88.983	Bangladesh.Malnourished.Children.Feces.ERR501030
ERR501040	Bangladesh.Malnourished.Children.Feces	PRJEB5482	ERS439877	ERR501040	V4	23.933	88.983	Bangladesh.Malnourished.Children.Feces.ERR501040
ERR501050	Bangladesh.Malnourished.Children.Feces	PRJEB5482	ERS439882	ERR501050	V4	23.933	88.983	Bangladesh.Malnourished.Children.Feces.ERR501050
ERR501060	Bangladesh.Malnourished.Children.Feces	PRJEB5482	ERS439912	ERR501060	V4	23.933	88.983	Bangladesh.Malnourished.Children.Feces.ERR501060
ERR501070	Bangladesh.Malnourished.Children.Feces	PRJEB5482	ERS439904	ERR501070	V4	23.933	88.983	Bangladesh.Malnourished.Children.Feces.ERR501070
ERR501080	Bangladesh.Malnourished.Children.Feces	PRJEB5482	ERS439955	ERR501080	V4	23.933	88.983	Bangladesh.Malnourished.Children.Feces.ERR501080
ERR501090	Bangladesh.Malnourished.Children.Feces	PRJEB5482	ERS439943	ERR501090	V4	23.933	88.983	Bangladesh.Malnourished.Children.Feces.ERR501090
ERR501100	Bangladesh.Malnourished.Children.Feces	PRJEB5482	ERS440322	ERR501100	V4	23.933	88.983	Bangladesh.Malnourished.Children.Feces.ERR501100
ERR501110	Bangladesh.Malnourished.Children.Feces	PRJEB5482	ERS440331	ERR501110	V4	23.933	88.983	Bangladesh.Malnourished.Children.Feces.ERR501110
ERR501120	Bangladesh.Malnourished.Children.Feces	PRJEB5482	ERS439972	ERR501120	V4	23.933	88.983	Bangladesh.Malnourished.Children.Feces.ERR501120
ERR501130	Bangladesh.Malnourished.Children.Feces	PRJEB5482	ERS439981	ERR501130	V4	23.933	88.983	Bangladesh.Malnourished.Children.Feces.ERR501130
ERR501140	Bangladesh.Malnourished.Children.Feces	PRJEB5482	ERS439984	ERR501140	V4	23.933	88.983	Bangladesh.Malnourished.Children.Feces.ERR501140
ERR501150	Bangladesh.Malnourished.Children.Feces	PRJEB5482	ERS440002	ERR501150	V4	23.933	88.983	Bangladesh.Malnourished.Children.Feces.ERR501150
ERR501160	Bangladesh.Malnourished.Children.Feces	PRJEB5482	ERS439989	ERR501160	V4	23.933	88.983	Bangladesh.Malnourished.Children.Feces.ERR501160
ERR501170	Bangladesh.Malnourished.Children.Feces	PRJEB5482	ERS440390	ERR501170	V4	23.933	88.983	Bangladesh.Malnourished.Children.Feces.ERR501170
ERR501180	Bangladesh.Malnourished.Children.Feces	PRJEB5482	ERS440399	ERR501180	V4	23.933	88.983	Bangladesh.Malnourished.Children.Feces.ERR501180
ERR501190	Bangladesh.Malnourished.Children.Feces	PRJEB5482	ERS440018	ERR501190	V4	23.933	88.983	Bangladesh.Malnourished.Children.Feces.ERR501190
ERR501200	Bangladesh.Malnourished.Children.Feces	PRJEB5482	ERS440027	ERR501200	V4	23.933	88.983	Bangladesh.Malnourished.Children.Feces.ERR501200
ERR501210	Bangladesh.Malnourished.Children.Feces	PRJEB5482	ERS440016	ERR501210	V4	23.933	88.983	Bangladesh.Malnourished.Children.Feces.ERR501210
ERR501220	Bangladesh.Malnourished.Children.Feces	PRJEB5482	ERS440417	ERR501220	V4	23.933	88.983	Bangladesh.Malnourished.Children.Feces.ERR501220
ERR501230	Bangladesh.Malnourished.Children.Feces	PRJEB5482	ERS440404	ERR501230	V4	23.933	88.983	Bangladesh.Malnourished.Children.Feces.ERR501230
ERR501240	Bangladesh.Malnourished.Children.Feces	PRJEB5482	ERS440068	ERR501240	V4	23.933	88.983	Bangladesh.Malnourished.Children.Feces.ERR501240
ERR501250	Bangladesh.Malnourished.Children.Feces	PRJEB5482	ERS440077	ERR501250	V4	23.933	88.983	Bangladesh.Malnourished.Children.Feces.ERR501250
ERR501260	Bangladesh.Malnourished.Children.Feces	PRJEB5482	ERS440088	ERR501260	V4	23.933	88.983	Bangladesh.Malnourished.Children.Feces.ERR501260
ERR501270	Bangladesh.Malnourished.Children.Feces	PRJEB5482	ERS440097	ERR501270	V4	23.933	88.983	Bangladesh.Malnourished.Children.Feces.ERR501270
ERR501280	Bangladesh.Malnourished.Children.Feces	PRJEB5482	ERS440085	ERR501280	V4	23.933	88.983	Bangladesh.Malnourished.Children.Feces.ERR501280
ERR501290	Bangladesh.Malnourished.Children.Feces	PRJEB5482	ERS440118	ERR501290	V4	23.933	88.983	Bangladesh.Malnourished.Children.Feces.ERR501290
ERR501300	Bangladesh.Malnourished.Children.Feces	PRJEB5482	ERS440106	ERR501300	V4	23.933	88.983	Bangladesh.Malnourished.Children.Feces.ERR501300
ERR501310	Bangladesh.Malnourished.Children.Feces	PRJEB5482	ERS440137	ERR501310	V4	23.933	88.983	Bangladesh.Malnourished.Children.Feces.ERR501310
ERR501320	Bangladesh.Malnourished.Children.Feces	PRJEB5482	ERS440127	ERR501320	V4	23.933	88.983	Bangladesh.Malnourished.Children.Feces.ERR501320
ERR501330	Bangladesh.Malnourished.Children.Feces	PRJEB5482	ERS440115	ERR501330	V4	23.933	88.983	Bangladesh.Malnourished.Children.Feces.ERR501330
ERR501340	Bangladesh.Malnourished.Children.Feces	PRJEB5482	ERS440125	ERR501340	V4	23.933	88.983	Bangladesh.Malnourished.Children.Feces.ERR501340
ERR501350	Bangladesh.Malnourished.Children.Feces	PRJEB5482	ERS440134	ERR501350	V4	23.933	88.983	Bangladesh.Malnourished.Children.Feces.ERR501350
ERR501360	Bangladesh.Malnourished.Children.Feces	PRJEB5482	ERS440144	ERR501360	V4	23.933	88.983	Bangladesh.Malnourished.Children.Feces.ERR501360
ERR501370	Bangladesh.Malnourished.Children.Feces	PRJEB5482	ERS440290	ERR501370	V4	23.933	88.983	Bangladesh.Malnourished.Children.Feces.ERR501370
ERR501380	Bangladesh.Malnourished.Children.Feces	PRJEB5482	ERS441124	ERR501380	V4	23.933	88.983	Bangladesh.Malnourished.Children.Feces.ERR501380
ERR501390	Bangladesh.Malnourished.Children.Feces	PRJEB5482	ERS441131	ERR501390	V4	23.933	88.983	Bangladesh.Malnourished.Children.Feces.ERR501390
ERR501400	Bangladesh.Malnourished.Children.Feces	PRJEB5482	ERS441122	ERR501400	V4	23.933	88.983	Bangladesh.Malnourished.Children.Feces.ERR501400
ERR522100	Bangladesh.Malnourished.Children.Feces	PRJEB5482	ERS467311	ERR522100	V4	38.62	90.2	Bangladesh.Malnourished.Children.Feces.ERR522100
ERR522110	Bangladesh.Malnourished.Children.Feces	PRJEB5482	ERS467280	ERR522110	V4	38.62	90.2	Bangladesh.Malnourished.Children.Feces.ERR522110
ERR522120	Bangladesh.Malnourished.Children.Feces	PRJEB5482	ERS467276	ERR522120	V4	38.62	90.2	Bangladesh.Malnourished.Children.Feces.ERR522120
ERR522130	Bangladesh.Malnourished.Children.Feces	PRJEB5482	ERS467318	ERR522130	V4	38.62	90.2	Bangladesh.Malnourished.Children.Feces.ERR522130
ERR522140	Bangladesh.Malnourished.Children.Feces	PRJEB5482	ERS467292	ERR522140	V4	38.62	90.2	Bangladesh.Malnourished.Children.Feces.ERR522140
ERR522150	Bangladesh.Malnourished.Children.Feces	PRJEB5482	ERS467289	ERR522150	V4	38.62	90.2	Bangladesh.Malnourished.Children.Feces.ERR522150
SRR1660063	Belgium.Bumblebee.Guts	PRJNA266577	SRS743631	SRR1660063	V4	51.13	-4.89	Belgium.Bumblebee.Guts.SRR1660063
SRR1660064	Belgium.Bumblebee.Guts	PRJNA266577	SRS749976	SRR1660064	V4	51.13	-4.89	Belgium.Bumblebee.Guts.SRR1660064
SRR1660065	Belgium.Bumblebee.Guts	PRJNA266577	SRS749977	SRR1660065	V4	51.13	-4.89	Belgium.Bumblebee.Guts.SRR1660065
SRR1660066	Belgium.Bumblebee.Guts	PRJNA266577	SRS749978	SRR1660066	V4	51.13	-4.89	Belgium.Bumblebee.Guts.SRR1660066
SRR1660067	Belgium.Bumblebee.Guts	PRJNA266577	SRS749979	SRR1660067	V4	51.13	-4.89	Belgium.Bumblebee.Guts.SRR1660067
SRR1660068	Belgium.Bumblebee.Guts	PRJNA266577	SRS749980	SRR1660068	V4	51.13	-4.89	Belgium.Bumblebee.Guts.SRR1660068
SRR1660069	Belgium.Bumblebee.Guts	PRJNA266577	SRS749981	SRR1660069	V4	51.13	-4.89	Belgium.Bumblebee.Guts.SRR1660069
SRR1660070	Belgium.Bumblebee.Guts	PRJNA266577	SRS749982	SRR1660070	V4	51.13	-4.89	Belgium.Bumblebee.Guts.SRR1660070
SRR1660071	Belgium.Bumblebee.Guts	PRJNA266577	SRS749983	SRR1660071	V4	51.13	-4.89	Belgium.Bumblebee.Guts.SRR1660071
SRR1660072	Belgium.Bumblebee.Guts	PRJNA266577	SRS749984	SRR1660072	V4	51.13	-4.89	Belgium.Bumblebee.Guts.SRR1660072
SRR1660073	Belgium.Bumblebee.Guts	PRJNA266577	SRS749985	SRR1660073	V4	51.13	-4.89	Belgium.Bumblebee.Guts.SRR1660073
SRR1660074	Belgium.Bumblebee.Guts	PRJNA266577	SRS749986	SRR1660074	V4	51.13	-4.89	Belgium.Bumblebee.Guts.SRR1660074
SRR1660075	Belgium.Bumblebee.Guts	PRJNA266577	SRS749987	SRR1660075	V4	51.13	-4.89	Belgium.Bumblebee.Guts.SRR1660075
SRR1660076	Belgium.Bumblebee.Guts	PRJNA266577	SRS749988	SRR1660076	V4	51.13	-4.89	Belgium.Bumblebee.Guts.SRR1660076
SRR1660077	Belgium.Bumblebee.Guts	PRJNA266577	SRS749989	SRR1660077	V4	51.13	-4.89	Belgium.Bumblebee.Guts.SRR1660077
SRR1660078	Belgium.Bumblebee.Guts	PRJNA266577	SRS749990	SRR1660078	V4	51.13	-4.89	Belgium.Bumblebee.Guts.SRR1660078
SRR1660079	Belgium.Bumblebee.Guts	PRJNA266577	SRS749991	SRR1660079	V4	51.13	-4.89	Belgium.Bumblebee.Guts.SRR1660079
SRR1660080	Belgium.Bumblebee.Guts	PRJNA266577	SRS749992	SRR1660080	V4	51.13	-4.89	Belgium.Bumblebee.Guts.SRR1660080
SRR1660081	Belgium.Bumblebee.Guts	PRJNA266577	SRS749993	SRR1660081	V4	51.13	-4.89	Belgium.Bumblebee.Guts.SRR1660081
SRR1660082	Belgium.Bumblebee.Guts	PRJNA266577	SRS749994	SRR1660082	V4	51.13	-4.89	Belgium.Bumblebee.Guts.SRR1660082
SRR1660083	Belgium.Bumblebee.Guts	PRJNA266577	SRS749995	SRR1660083	V4	51.13	-4.89	Belgium.Bumblebee.Guts.SRR1660083
SRR1660084	Belgium.Bumblebee.Guts	PRJNA266577	SRS749996	SRR1660084	V4	51.13	-4.89	Belgium.Bumblebee.Guts.SRR1660084
SRR1660085	Belgium.Bumblebee.Guts	PRJNA266577	SRS749997	SRR1660085	V4	51.13	-4.89	Belgium.Bumblebee.Guts.SRR1660085
SRR1660086	Belgium.Bumblebee.Guts	PRJNA266577	SRS749998	SRR1660086	V4	51.13	-4.89	Belgium.Bumblebee.Guts.SRR1660086
SRR1660087	Belgium.Bumblebee.Guts	PRJNA266577	SRS749999	SRR1660087	V4	51.13	-4.89	Belgium.Bumblebee.Guts.SRR1660087
SRR1660088	Belgium.Bumblebee.Guts	PRJNA266577	SRS750000	SRR1660088	V4	51.13	-4.89	Belgium.Bumblebee.Guts.SRR1660088
SRR1660089	Belgium.Bumblebee.Guts	PRJNA266577	SRS750001	SRR1660089	V4	51.13	-4.89	Belgium.Bumblebee.Guts.SRR1660089
SRR1660090	Belgium.Bumblebee.Guts	PRJNA266577	SRS750002	SRR1660090	V4	51.13	-4.89	Belgium.Bumblebee.Guts.SRR1660090
SRR1660091	Belgium.Bumblebee.Guts	PRJNA266577	SRS750003	SRR1660091	V4	51.13	-4.89	Belgium.Bumblebee.Guts.SRR1660091
SRR1660092	Belgium.Bumblebee.Guts	PRJNA266577	SRS750004	SRR1660092	V4	51.13	-4.89	Belgium.Bumblebee.Guts.SRR1660092
SRR1660093	Belgium.Bumblebee.Guts	PRJNA266577	SRS750005	SRR1660093	V4	51.13	-4.89	Belgium.Bumblebee.Guts.SRR1660093
SRR1660094	Belgium.Bumblebee.Guts	PRJNA266577	SRS750006	SRR1660094	V4	51.13	-4.89	Belgium.Bumblebee.Guts.SRR1660094
SRR1660095	Belgium.Bumblebee.Guts	PRJNA266577	SRS750007	SRR1660095	V4	51.13	-4.89	Belgium.Bumblebee.Guts.SRR1660095
SRR1660096	Belgium.Bumblebee.Guts	PRJNA266577	SRS750008	SRR1660096	V4	51.13	-4.89	Belgium.Bumblebee.Guts.SRR1660096
SRR1660097	Belgium.Bumblebee.Guts	PRJNA266577	SRS750009	SRR1660097	V4	51.13	-4.89	Belgium.Bumblebee.Guts.SRR1660097
SRR1660098	Belgium.Bumblebee.Guts	PRJNA266577	SRS750010	SRR1660098	V4	51.13	-4.89	Belgium.Bumblebee.Guts.SRR1660098
SRR1660099	Belgium.Bumblebee.Guts	PRJNA266577	SRS750011	SRR1660099	V4	51.13	-4.89	Belgium.Bumblebee.Guts.SRR1660099
SRR1660100	Belgium.Bumblebee.Guts	PRJNA266577	SRS750012	SRR1660100	V4	51.13	-4.89	Belgium.Bumblebee.Guts.SRR1660100
SRR1660101	Belgium.Bumblebee.Guts	PRJNA266577	SRS750013	SRR1660101	V4	51.13	-4.89	Belgium.Bumblebee.Guts.SRR1660101
SRR1660102	Belgium.Bumblebee.Guts	PRJNA266577	SRS750014	SRR1660102	V4	51.13	-4.89	Belgium.Bumblebee.Guts.SRR1660102
SRR3202913	Belgium.Bumblebee.Nest	PRJNA313530	SRS1321688	SRR3202913	V4	51.01	3.41	Belgium.Bumblebee.Nest.SRR3202913
SRR3202914	Belgium.Bumblebee.Nest	PRJNA313530	SRS1321687	SRR3202914	V4	51.01	3.41	Belgium.Bumblebee.Nest.SRR3202914
SRR3202915	Belgium.Bumblebee.Nest	PRJNA313530	SRS1321686	SRR3202915	V4	51.01	3.41	Belgium.Bumblebee.Nest.SRR3202915
SRR3202916	Belgium.Bumblebee.Nest	PRJNA313530	SRS1321685	SRR3202916	V4	51.01	3.41	Belgium.Bumblebee.Nest.SRR3202916
SRR3202917	Belgium.Bumblebee.Nest	PRJNA313530	SRS1321683	SRR3202917	V4	51.01	3.41	Belgium.Bumblebee.Nest.SRR3202917
SRR3202918	Belgium.Bumblebee.Nest	PRJNA313530	SRS1321682	SRR3202918	V4	51.01	3.41	Belgium.Bumblebee.Nest.SRR3202918
SRR3202919	Belgium.Bumblebee.Nest	PRJNA313530	SRS1321681	SRR3202919	V4	51.01	3.41	Belgium.Bumblebee.Nest.SRR3202919
SRR3202920	Belgium.Bumblebee.Nest	PRJNA313530	SRS1321690	SRR3202920	V4	51.01	3.41	Belgium.Bumblebee.Nest.SRR3202920
SRR3202921	Belgium.Bumblebee.Nest	PRJNA313530	SRS1321680	SRR3202921	V4	51.01	3.41	Belgium.Bumblebee.Nest.SRR3202921
SRR3202922	Belgium.Bumblebee.Nest	PRJNA313530	SRS1321679	SRR3202922	V4	51.01	3.41	Belgium.Bumblebee.Nest.SRR3202922
SRR3202923	Belgium.Bumblebee.Nest	PRJNA313530	SRS1321677	SRR3202923	V4	51.01	3.41	Belgium.Bumblebee.Nest.SRR3202923
SRR3202924	Belgium.Bumblebee.Nest	PRJNA313530	SRS1321678	SRR3202924	V4	51.01	3.41	Belgium.Bumblebee.Nest.SRR3202924
SRR3202925	Belgium.Bumblebee.Nest	PRJNA313530	SRS1321676	SRR3202925	V4	51.01	3.41	Belgium.Bumblebee.Nest.SRR3202925
SRR3202926	Belgium.Bumblebee.Nest	PRJNA313530	SRS1321675	SRR3202926	V4	51.01	3.41	Belgium.Bumblebee.Nest.SRR3202926
SRR3202927	Belgium.Bumblebee.Nest	PRJNA313530	SRS1321674	SRR3202927	V4	51.01	3.41	Belgium.Bumblebee.Nest.SRR3202927
SRR3202928	Belgium.Bumblebee.Nest	PRJNA313530	SRS1321684	SRR3202928	V4	51.01	3.41	Belgium.Bumblebee.Nest.SRR3202928
SRR3202929	Belgium.Bumblebee.Nest	PRJNA313530	SRS1321673	SRR3202929	V4	51.01	3.41	Belgium.Bumblebee.Nest.SRR3202929
SRR3202930	Belgium.Bumblebee.Nest	PRJNA313530	SRS1321672	SRR3202930	V4	51.01	3.41	Belgium.Bumblebee.Nest.SRR3202930
SRR3202931	Belgium.Bumblebee.Nest	PRJNA313530	SRS1321671	SRR3202931	V4	51.01	3.41	Belgium.Bumblebee.Nest.SRR3202931
SRR3202932	Belgium.Bumblebee.Nest	PRJNA313530	SRS1321670	SRR3202932	V4	51.01	3.41	Belgium.Bumblebee.Nest.SRR3202932
SRR3202933	Belgium.Bumblebee.Nest	PRJNA313530	SRS1321669	SRR3202933	V4	51.01	3.41	Belgium.Bumblebee.Nest.SRR3202933
SRR3202934	Belgium.Bumblebee.Nest	PRJNA313530	SRS1321667	SRR3202934	V4	51.01	3.41	Belgium.Bumblebee.Nest.SRR3202934
SRR3202935	Belgium.Bumblebee.Nest	PRJNA313530	SRS1321668	SRR3202935	V4	51.01	3.41	Belgium.Bumblebee.Nest.SRR3202935
SRR3202936	Belgium.Bumblebee.Nest	PRJNA313530	SRS1321665	SRR3202936	V4	51.01	3.41	Belgium.Bumblebee.Nest.SRR3202936
SRR3202937	Belgium.Bumblebee.Nest	PRJNA313530	SRS1321666	SRR3202937	V4	51.01	3.41	Belgium.Bumblebee.Nest.SRR3202937
SRR3202938	Belgium.Bumblebee.Nest	PRJNA313530	SRS1321664	SRR3202938	V4	51.01	3.41	Belgium.Bumblebee.Nest.SRR3202938
SRR3202939	Belgium.Bumblebee.Nest	PRJNA313530	SRS1321663	SRR3202939	V4	51.01	3.41	Belgium.Bumblebee.Nest.SRR3202939
SRR3202940	Belgium.Bumblebee.Nest	PRJNA313530	SRS1321662	SRR3202940	V4	51.01	3.41	Belgium.Bumblebee.Nest.SRR3202940
SRR3202941	Belgium.Bumblebee.Nest	PRJNA313530	SRS1321660	SRR3202941	V4	51.01	3.41	Belgium.Bumblebee.Nest.SRR3202941
SRR3202942	Belgium.Bumblebee.Nest	PRJNA313530	SRS1321661	SRR3202942	V4	51.01	3.41	Belgium.Bumblebee.Nest.SRR3202942
SRR3202943	Belgium.Bumblebee.Nest	PRJNA313530	SRS1321659	SRR3202943	V4	51.01	3.41	Belgium.Bumblebee.Nest.SRR3202943
SRR3202944	Belgium.Bumblebee.Nest	PRJNA313530	SRS1321658	SRR3202944	V4	51.01	3.41	Belgium.Bumblebee.Nest.SRR3202944
SRR3202945	Belgium.Bumblebee.Nest	PRJNA313530	SRS1321657	SRR3202945	V4	51.01	3.41	Belgium.Bumblebee.Nest.SRR3202945
SRR3202946	Belgium.Bumblebee.Nest	PRJNA313530	SRS1321691	SRR3202946	V4	51.01	3.41	Belgium.Bumblebee.Nest.SRR3202946
SRR3202947	Belgium.Bumblebee.Nest	PRJNA313530	SRS1321692	SRR3202947	V4	51.01	3.41	Belgium.Bumblebee.Nest.SRR3202947
SRR3202948	Belgium.Bumblebee.Nest	PRJNA313530	SRS1321689	SRR3202948	V4	51.01	3.41	Belgium.Bumblebee.Nest.SRR3202948
SRR3202949	Belgium.Bumblebee.Nest	PRJNA313530	SRS1321656	SRR3202949	V4	51.01	3.41	Belgium.Bumblebee.Nest.SRR3202949
SRR3202950	Belgium.Bumblebee.Nest	PRJNA313530	SRS1321655	SRR3202950	V4	51.01	3.41	Belgium.Bumblebee.Nest.SRR3202950
SRR3202951	Belgium.Bumblebee.Nest	PRJNA313530	SRS1321654	SRR3202951	V4	51.01	3.41	Belgium.Bumblebee.Nest.SRR3202951
SRR3202952	Belgium.Bumblebee.Nest	PRJNA313530	SRS1321653	SRR3202952	V4	51.01	3.41	Belgium.Bumblebee.Nest.SRR3202952
SRR3202953	Belgium.Bumblebee.Nest	PRJNA313530	SRS1321652	SRR3202953	V4	51.01	3.41	Belgium.Bumblebee.Nest.SRR3202953
SRR3202954	Belgium.Bumblebee.Nest	PRJNA313530	SRS1321650	SRR3202954	V4	51.01	3.41	Belgium.Bumblebee.Nest.SRR3202954
SRR3202955	Belgium.Bumblebee.Nest	PRJNA313530	SRS1321649	SRR3202955	V4	51.01	3.41	Belgium.Bumblebee.Nest.SRR3202955
SRR3202956	Belgium.Bumblebee.Nest	PRJNA313530	SRS1321648	SRR3202956	V4	51.01	3.41	Belgium.Bumblebee.Nest.SRR3202956
SRR3202957	Belgium.Bumblebee.Nest	PRJNA313530	SRS1321651	SRR3202957	V4	51.01	3.41	Belgium.Bumblebee.Nest.SRR3202957
SRR3202958	Belgium.Bumblebee.Nest	PRJNA313530	SRS1321647	SRR3202958	V4	51.01	3.41	Belgium.Bumblebee.Nest.SRR3202958
SRR3202959	Belgium.Bumblebee.Nest	PRJNA313530	SRS1321646	SRR3202959	V4	51.01	3.41	Belgium.Bumblebee.Nest.SRR3202959
SRR3202960	Belgium.Bumblebee.Nest	PRJNA313530	SRS1321645	SRR3202960	V4	51.01	3.41	Belgium.Bumblebee.Nest.SRR3202960
SRR3202961	Belgium.Bumblebee.Nest	PRJNA313530	SRS1321644	SRR3202961	V4	51.01	3.41	Belgium.Bumblebee.Nest.SRR3202961
SRR3202962	Belgium.Bumblebee.Nest	PRJNA313530	SRS1321638	SRR3202962	V4	51.01	3.41	Belgium.Bumblebee.Nest.SRR3202962
SRR3202963	Belgium.Bumblebee.Nest	PRJNA313530	SRS1321637	SRR3202963	V4	51.01	3.41	Belgium.Bumblebee.Nest.SRR3202963
SRR3202964	Belgium.Bumblebee.Nest	PRJNA313530	SRS1321636	SRR3202964	V4	51.01	3.41	Belgium.Bumblebee.Nest.SRR3202964
SRR3202965	Belgium.Bumblebee.Nest	PRJNA313530	SRS1321635	SRR3202965	V4	51.01	3.41	Belgium.Bumblebee.Nest.SRR3202965
SRR3202966	Belgium.Bumblebee.Nest	PRJNA313530	SRS1321634	SRR3202966	V4	51.01	3.41	Belgium.Bumblebee.Nest.SRR3202966
SRR3202967	Belgium.Bumblebee.Nest	PRJNA313530	SRS1321633	SRR3202967	V4	51.01	3.41	Belgium.Bumblebee.Nest.SRR3202967
SRR3202968	Belgium.Bumblebee.Nest	PRJNA313530	SRS1321632	SRR3202968	V4	51.01	3.41	Belgium.Bumblebee.Nest.SRR3202968
SRR3202969	Belgium.Bumblebee.Nest	PRJNA313530	SRS1321631	SRR3202969	V4	51.01	3.41	Belgium.Bumblebee.Nest.SRR3202969
SRR3202970	Belgium.Bumblebee.Nest	PRJNA313530	SRS1321630	SRR3202970	V4	51.01	3.41	Belgium.Bumblebee.Nest.SRR3202970
SRR3202971	Belgium.Bumblebee.Nest	PRJNA313530	SRS1321629	SRR3202971	V4	51.01	3.41	Belgium.Bumblebee.Nest.SRR3202971
SRR3202972	Belgium.Bumblebee.Nest	PRJNA313530	SRS1321628	SRR3202972	V4	51.01	3.41	Belgium.Bumblebee.Nest.SRR3202972
SRR3202973	Belgium.Bumblebee.Nest	PRJNA313530	SRS1321627	SRR3202973	V4	51.01	3.41	Belgium.Bumblebee.Nest.SRR3202973
SRR3202974	Belgium.Bumblebee.Nest	PRJNA313530	SRS1321626	SRR3202974	V4	51.01	3.41	Belgium.Bumblebee.Nest.SRR3202974
SRR3202975	Belgium.Bumblebee.Nest	PRJNA313530	SRS1321625	SRR3202975	V4	51.01	3.41	Belgium.Bumblebee.Nest.SRR3202975
SRR3202976	Belgium.Bumblebee.Nest	PRJNA313530	SRS1321624	SRR3202976	V4	51.01	3.41	Belgium.Bumblebee.Nest.SRR3202976
SRR3202977	Belgium.Bumblebee.Nest	PRJNA313530	SRS1321623	SRR3202977	V4	51.01	3.41	Belgium.Bumblebee.Nest.SRR3202977
SRR3202978	Belgium.Bumblebee.Nest	PRJNA313530	SRS1321622	SRR3202978	V4	51.01	3.41	Belgium.Bumblebee.Nest.SRR3202978
SRR3202979	Belgium.Bumblebee.Nest	PRJNA313530	SRS1321621	SRR3202979	V4	51.01	3.41	Belgium.Bumblebee.Nest.SRR3202979
SRR3202980	Belgium.Bumblebee.Nest	PRJNA313530	SRS1321620	SRR3202980	V4	51.01	3.41	Belgium.Bumblebee.Nest.SRR3202980
SRR3202981	Belgium.Bumblebee.Nest	PRJNA313530	SRS1321619	SRR3202981	V4	51.01	3.41	Belgium.Bumblebee.Nest.SRR3202981
SRR3202982	Belgium.Bumblebee.Nest	PRJNA313530	SRS1321618	SRR3202982	V4	51.01	3.41	Belgium.Bumblebee.Nest.SRR3202982
SRR3202983	Belgium.Bumblebee.Nest	PRJNA313530	SRS1321617	SRR3202983	V4	51.01	3.41	Belgium.Bumblebee.Nest.SRR3202983
SRR3202984	Belgium.Bumblebee.Nest	PRJNA313530	SRS1321616	SRR3202984	V4	51.01	3.41	Belgium.Bumblebee.Nest.SRR3202984
SRR3202985	Belgium.Bumblebee.Nest	PRJNA313530	SRS1321615	SRR3202985	V4	51.01	3.41	Belgium.Bumblebee.Nest.SRR3202985
SRR3202986	Belgium.Bumblebee.Nest	PRJNA313530	SRS1321614	SRR3202986	V4	51.01	3.41	Belgium.Bumblebee.Nest.SRR3202986
SRR3202987	Belgium.Bumblebee.Nest	PRJNA313530	SRS1321613	SRR3202987	V4	51.01	3.41	Belgium.Bumblebee.Nest.SRR3202987
SRR3202988	Belgium.Bumblebee.Nest	PRJNA313530	SRS1321612	SRR3202988	V4	51.01	3.41	Belgium.Bumblebee.Nest.SRR3202988
SRR3202989	Belgium.Bumblebee.Nest	PRJNA313530	SRS1321611	SRR3202989	V4	51.01	3.41	Belgium.Bumblebee.Nest.SRR3202989
SRR3202990	Belgium.Bumblebee.Nest	PRJNA313530	SRS1321610	SRR3202990	V4	51.01	3.41	Belgium.Bumblebee.Nest.SRR3202990
SRR3202991	Belgium.Bumblebee.Nest	PRJNA313530	SRS1321609	SRR3202991	V4	51.01	3.41	Belgium.Bumblebee.Nest.SRR3202991
SRR3202992	Belgium.Bumblebee.Nest	PRJNA313530	SRS1321608	SRR3202992	V4	51.01	3.41	Belgium.Bumblebee.Nest.SRR3202992
SRR3202993	Belgium.Bumblebee.Nest	PRJNA313530	SRS1321607	SRR3202993	V4	51.01	3.41	Belgium.Bumblebee.Nest.SRR3202993
SRR3202994	Belgium.Bumblebee.Nest	PRJNA313530	SRS1321606	SRR3202994	V4	51.01	3.41	Belgium.Bumblebee.Nest.SRR3202994
SRR3202995	Belgium.Bumblebee.Nest	PRJNA313530	SRS1321605	SRR3202995	V4	51.01	3.41	Belgium.Bumblebee.Nest.SRR3202995
SRR3202996	Belgium.Bumblebee.Nest	PRJNA313530	SRS1321604	SRR3202996	V4	51.01	3.41	Belgium.Bumblebee.Nest.SRR3202996
SRR3202997	Belgium.Bumblebee.Nest	PRJNA313530	SRS1321603	SRR3202997	V4	51.01	3.41	Belgium.Bumblebee.Nest.SRR3202997
SRR3202998	Belgium.Bumblebee.Nest	PRJNA313530	SRS1321602	SRR3202998	V4	51.01	3.41	Belgium.Bumblebee.Nest.SRR3202998
SRR3202999	Belgium.Bumblebee.Nest	PRJNA313530	SRS1321601	SRR3202999	V4	51.01	3.41	Belgium.Bumblebee.Nest.SRR3202999
SRR3203000	Belgium.Bumblebee.Nest	PRJNA313530	SRS1321600	SRR3203000	V4	51.01	3.41	Belgium.Bumblebee.Nest.SRR3203000
SRR3203001	Belgium.Bumblebee.Nest	PRJNA313530	SRS1321599	SRR3203001	V4	51.01	3.41	Belgium.Bumblebee.Nest.SRR3203001
SRR3203002	Belgium.Bumblebee.Nest	PRJNA313530	SRS1321598	SRR3203002	V4	51.01	3.41	Belgium.Bumblebee.Nest.SRR3203002
SRR3203003	Belgium.Bumblebee.Nest	PRJNA313530	SRS1321597	SRR3203003	V4	51.01	3.41	Belgium.Bumblebee.Nest.SRR3203003
SRR3203004	Belgium.Bumblebee.Nest	PRJNA313530	SRS1321596	SRR3203004	V4	51.01	3.41	Belgium.Bumblebee.Nest.SRR3203004
SRR3203005	Belgium.Bumblebee.Nest	PRJNA313530	SRS1321595	SRR3203005	V4	51.01	3.41	Belgium.Bumblebee.Nest.SRR3203005
SRR3203006	Belgium.Bumblebee.Nest	PRJNA313530	SRS1321594	SRR3203006	V4	51.01	3.41	Belgium.Bumblebee.Nest.SRR3203006
SRR3203007	Belgium.Bumblebee.Nest	PRJNA313530	SRS1321593	SRR3203007	V4	51.01	3.41	Belgium.Bumblebee.Nest.SRR3203007
SRR3203008	Belgium.Bumblebee.Nest	PRJNA313530	SRS1321592	SRR3203008	V4	51.01	3.41	Belgium.Bumblebee.Nest.SRR3203008
SRR3203009	Belgium.Bumblebee.Nest	PRJNA313530	SRS1321591	SRR3203009	V4	51.01	3.41	Belgium.Bumblebee.Nest.SRR3203009
SRR3203010	Belgium.Bumblebee.Nest	PRJNA313530	SRS1321590	SRR3203010	V4	51.01	3.41	Belgium.Bumblebee.Nest.SRR3203010
SRR3203011	Belgium.Bumblebee.Nest	PRJNA313530	SRS1321589	SRR3203011	V4	51.01	3.41	Belgium.Bumblebee.Nest.SRR3203011
SRR3203012	Belgium.Bumblebee.Nest	PRJNA313530	SRS1321588	SRR3203012	V4	51.01	3.41	Belgium.Bumblebee.Nest.SRR3203012
SRR3203013	Belgium.Bumblebee.Nest	PRJNA313530	SRS1321587	SRR3203013	V4	51.01	3.41	Belgium.Bumblebee.Nest.SRR3203013
SRR3203014	Belgium.Bumblebee.Nest	PRJNA313530	SRS1321643	SRR3203014	V4	51.01	3.41	Belgium.Bumblebee.Nest.SRR3203014
SRR3203015	Belgium.Bumblebee.Nest	PRJNA313530	SRS1321641	SRR3203015	V4	51.01	3.41	Belgium.Bumblebee.Nest.SRR3203015
SRR3203016	Belgium.Bumblebee.Nest	PRJNA313530	SRS1321642	SRR3203016	V4	51.01	3.41	Belgium.Bumblebee.Nest.SRR3203016
SRR3203017	Belgium.Bumblebee.Nest	PRJNA313530	SRS1321639	SRR3203017	V4	51.01	3.41	Belgium.Bumblebee.Nest.SRR3203017
SRR3203018	Belgium.Bumblebee.Nest	PRJNA313530	SRS1321640	SRR3203018	V4	51.01	3.41	Belgium.Bumblebee.Nest.SRR3203018
ERR2174430	Belgium.Human.Upper-Respiratory.Tract	PRJEB23057	ERS1978665	ERR2174430	V4	NA	NA	Belgium.Human.Upper-Respiratory.Tract.ERR2174430
ERR2174431	Belgium.Human.Upper-Respiratory.Tract	PRJEB23057	ERS1978666	ERR2174431	V4	NA	NA	Belgium.Human.Upper-Respiratory.Tract.ERR2174431
ERR2174432	Belgium.Human.Upper-Respiratory.Tract	PRJEB23057	ERS1978667	ERR2174432	V4	NA	NA	Belgium.Human.Upper-Respiratory.Tract.ERR2174432
ERR2174433	Belgium.Human.Upper-Respiratory.Tract	PRJEB23057	ERS1978668	ERR2174433	V4	NA	NA	Belgium.Human.Upper-Respiratory.Tract.ERR2174433
ERR2174434	Belgium.Human.Upper-Respiratory.Tract	PRJEB23057	ERS1978669	ERR2174434	V4	NA	NA	Belgium.Human.Upper-Respiratory.Tract.ERR2174434
ERR2174435	Belgium.Human.Upper-Respiratory.Tract	PRJEB23057	ERS1978670	ERR2174435	V4	NA	NA	Belgium.Human.Upper-Respiratory.Tract.ERR2174435
ERR2174436	Belgium.Human.Upper-Respiratory.Tract	PRJEB23057	ERS1978671	ERR2174436	V4	NA	NA	Belgium.Human.Upper-Respiratory.Tract.ERR2174436
ERR2174437	Belgium.Human.Upper-Respiratory.Tract	PRJEB23057	ERS1978672	ERR2174437	V4	NA	NA	Belgium.Human.Upper-Respiratory.Tract.ERR2174437
ERR2174438	Belgium.Human.Upper-Respiratory.Tract	PRJEB23057	ERS1978673	ERR2174438	V4	NA	NA	Belgium.Human.Upper-Respiratory.Tract.ERR2174438
ERR2174439	Belgium.Human.Upper-Respiratory.Tract	PRJEB23057	ERS1978674	ERR2174439	V4	NA	NA	Belgium.Human.Upper-Respiratory.Tract.ERR2174439
ERR2174440	Belgium.Human.Upper-Respiratory.Tract	PRJEB23057	ERS1978675	ERR2174440	V4	NA	NA	Belgium.Human.Upper-Respiratory.Tract.ERR2174440
ERR2174441	Belgium.Human.Upper-Respiratory.Tract	PRJEB23057	ERS1978676	ERR2174441	V4	NA	NA	Belgium.Human.Upper-Respiratory.Tract.ERR2174441
ERR2174442	Belgium.Human.Upper-Respiratory.Tract	PRJEB23057	ERS1978677	ERR2174442	V4	NA	NA	Belgium.Human.Upper-Respiratory.Tract.ERR2174442
ERR2174443	Belgium.Human.Upper-Respiratory.Tract	PRJEB23057	ERS1978678	ERR2174443	V4	NA	NA	Belgium.Human.Upper-Respiratory.Tract.ERR2174443
ERR2174444	Belgium.Human.Upper-Respiratory.Tract	PRJEB23057	ERS1978679	ERR2174444	V4	NA	NA	Belgium.Human.Upper-Respiratory.Tract.ERR2174444
ERR2174445	Belgium.Human.Upper-Respiratory.Tract	PRJEB23057	ERS1978680	ERR2174445	V4	NA	NA	Belgium.Human.Upper-Respiratory.Tract.ERR2174445
ERR2174446	Belgium.Human.Upper-Respiratory.Tract	PRJEB23057	ERS1978681	ERR2174446	V4	NA	NA	Belgium.Human.Upper-Respiratory.Tract.ERR2174446
ERR2174447	Belgium.Human.Upper-Respiratory.Tract	PRJEB23057	ERS1978682	ERR2174447	V4	NA	NA	Belgium.Human.Upper-Respiratory.Tract.ERR2174447
ERR2174448	Belgium.Human.Upper-Respiratory.Tract	PRJEB23057	ERS1978683	ERR2174448	V4	NA	NA	Belgium.Human.Upper-Respiratory.Tract.ERR2174448
ERR2174449	Belgium.Human.Upper-Respiratory.Tract	PRJEB23057	ERS1978684	ERR2174449	V4	NA	NA	Belgium.Human.Upper-Respiratory.Tract.ERR2174449
ERR2174450	Belgium.Human.Upper-Respiratory.Tract	PRJEB23057	ERS1978685	ERR2174450	V4	NA	NA	Belgium.Human.Upper-Respiratory.Tract.ERR2174450
ERR2174451	Belgium.Human.Upper-Respiratory.Tract	PRJEB23057	ERS1978686	ERR2174451	V4	NA	NA	Belgium.Human.Upper-Respiratory.Tract.ERR2174451
ERR2174452	Belgium.Human.Upper-Respiratory.Tract	PRJEB23057	ERS1978687	ERR2174452	V4	NA	NA	Belgium.Human.Upper-Respiratory.Tract.ERR2174452
ERR2174453	Belgium.Human.Upper-Respiratory.Tract	PRJEB23057	ERS1978688	ERR2174453	V4	NA	NA	Belgium.Human.Upper-Respiratory.Tract.ERR2174453
ERR2174454	Belgium.Human.Upper-Respiratory.Tract	PRJEB23057	ERS1978689	ERR2174454	V4	NA	NA	Belgium.Human.Upper-Respiratory.Tract.ERR2174454
ERR2174455	Belgium.Human.Upper-Respiratory.Tract	PRJEB23057	ERS1978690	ERR2174455	V4	NA	NA	Belgium.Human.Upper-Respiratory.Tract.ERR2174455
ERR2174456	Belgium.Human.Upper-Respiratory.Tract	PRJEB23057	ERS1978691	ERR2174456	V4	NA	NA	Belgium.Human.Upper-Respiratory.Tract.ERR2174456
ERR2174457	Belgium.Human.Upper-Respiratory.Tract	PRJEB23057	ERS1978692	ERR2174457	V4	NA	NA	Belgium.Human.Upper-Respiratory.Tract.ERR2174457
ERR2174458	Belgium.Human.Upper-Respiratory.Tract	PRJEB23057	ERS1978693	ERR2174458	V4	NA	NA	Belgium.Human.Upper-Respiratory.Tract.ERR2174458
ERR2174459	Belgium.Human.Upper-Respiratory.Tract	PRJEB23057	ERS1978694	ERR2174459	V4	NA	NA	Belgium.Human.Upper-Respiratory.Tract.ERR2174459
ERR2174460	Belgium.Human.Upper-Respiratory.Tract	PRJEB23057	ERS1978695	ERR2174460	V4	NA	NA	Belgium.Human.Upper-Respiratory.Tract.ERR2174460
ERR2174461	Belgium.Human.Upper-Respiratory.Tract	PRJEB23057	ERS1978696	ERR2174461	V4	NA	NA	Belgium.Human.Upper-Respiratory.Tract.ERR2174461
ERR2174462	Belgium.Human.Upper-Respiratory.Tract	PRJEB23057	ERS1978697	ERR2174462	V4	NA	NA	Belgium.Human.Upper-Respiratory.Tract.ERR2174462
ERR2174463	Belgium.Human.Upper-Respiratory.Tract	PRJEB23057	ERS1978698	ERR2174463	V4	NA	NA	Belgium.Human.Upper-Respiratory.Tract.ERR2174463
ERR2174464	Belgium.Human.Upper-Respiratory.Tract	PRJEB23057	ERS1978699	ERR2174464	V4	NA	NA	Belgium.Human.Upper-Respiratory.Tract.ERR2174464
ERR2174465	Belgium.Human.Upper-Respiratory.Tract	PRJEB23057	ERS1978700	ERR2174465	V4	NA	NA	Belgium.Human.Upper-Respiratory.Tract.ERR2174465
ERR2174466	Belgium.Human.Upper-Respiratory.Tract	PRJEB23057	ERS1978701	ERR2174466	V4	NA	NA	Belgium.Human.Upper-Respiratory.Tract.ERR2174466
ERR2174467	Belgium.Human.Upper-Respiratory.Tract	PRJEB23057	ERS1978702	ERR2174467	V4	NA	NA	Belgium.Human.Upper-Respiratory.Tract.ERR2174467
ERR2174468	Belgium.Human.Upper-Respiratory.Tract	PRJEB23057	ERS1978703	ERR2174468	V4	NA	NA	Belgium.Human.Upper-Respiratory.Tract.ERR2174468
ERR2174469	Belgium.Human.Upper-Respiratory.Tract	PRJEB23057	ERS1978704	ERR2174469	V4	NA	NA	Belgium.Human.Upper-Respiratory.Tract.ERR2174469
ERR2174470	Belgium.Human.Upper-Respiratory.Tract	PRJEB23057	ERS1978705	ERR2174470	V4	NA	NA	Belgium.Human.Upper-Respiratory.Tract.ERR2174470
ERR2174471	Belgium.Human.Upper-Respiratory.Tract	PRJEB23057	ERS1978706	ERR2174471	V4	NA	NA	Belgium.Human.Upper-Respiratory.Tract.ERR2174471
ERR2174472	Belgium.Human.Upper-Respiratory.Tract	PRJEB23057	ERS1978707	ERR2174472	V4	NA	NA	Belgium.Human.Upper-Respiratory.Tract.ERR2174472
ERR2174473	Belgium.Human.Upper-Respiratory.Tract	PRJEB23057	ERS1978708	ERR2174473	V4	NA	NA	Belgium.Human.Upper-Respiratory.Tract.ERR2174473
ERR2174474	Belgium.Human.Upper-Respiratory.Tract	PRJEB23057	ERS1978709	ERR2174474	V4	NA	NA	Belgium.Human.Upper-Respiratory.Tract.ERR2174474
ERR2174475	Belgium.Human.Upper-Respiratory.Tract	PRJEB23057	ERS1978710	ERR2174475	V4	NA	NA	Belgium.Human.Upper-Respiratory.Tract.ERR2174475
ERR2174476	Belgium.Human.Upper-Respiratory.Tract	PRJEB23057	ERS1978711	ERR2174476	V4	NA	NA	Belgium.Human.Upper-Respiratory.Tract.ERR2174476
ERR2174477	Belgium.Human.Upper-Respiratory.Tract	PRJEB23057	ERS1978712	ERR2174477	V4	NA	NA	Belgium.Human.Upper-Respiratory.Tract.ERR2174477
ERR2174478	Belgium.Human.Upper-Respiratory.Tract	PRJEB23057	ERS1978713	ERR2174478	V4	NA	NA	Belgium.Human.Upper-Respiratory.Tract.ERR2174478
ERR2174479	Belgium.Human.Upper-Respiratory.Tract	PRJEB23057	ERS1978714	ERR2174479	V4	NA	NA	Belgium.Human.Upper-Respiratory.Tract.ERR2174479
ERR2174480	Belgium.Human.Upper-Respiratory.Tract	PRJEB23057	ERS1978715	ERR2174480	V4	NA	NA	Belgium.Human.Upper-Respiratory.Tract.ERR2174480
ERR2174481	Belgium.Human.Upper-Respiratory.Tract	PRJEB23057	ERS1978716	ERR2174481	V4	NA	NA	Belgium.Human.Upper-Respiratory.Tract.ERR2174481
ERR2174482	Belgium.Human.Upper-Respiratory.Tract	PRJEB23057	ERS1978717	ERR2174482	V4	NA	NA	Belgium.Human.Upper-Respiratory.Tract.ERR2174482
ERR2174483	Belgium.Human.Upper-Respiratory.Tract	PRJEB23057	ERS1978718	ERR2174483	V4	NA	NA	Belgium.Human.Upper-Respiratory.Tract.ERR2174483
ERR2174484	Belgium.Human.Upper-Respiratory.Tract	PRJEB23057	ERS1978719	ERR2174484	V4	NA	NA	Belgium.Human.Upper-Respiratory.Tract.ERR2174484
ERR2174485	Belgium.Human.Upper-Respiratory.Tract	PRJEB23057	ERS1978720	ERR2174485	V4	NA	NA	Belgium.Human.Upper-Respiratory.Tract.ERR2174485
ERR2174486	Belgium.Human.Upper-Respiratory.Tract	PRJEB23057	ERS1978721	ERR2174486	V4	NA	NA	Belgium.Human.Upper-Respiratory.Tract.ERR2174486
ERR2174487	Belgium.Human.Upper-Respiratory.Tract	PRJEB23057	ERS1978722	ERR2174487	V4	NA	NA	Belgium.Human.Upper-Respiratory.Tract.ERR2174487
ERR2174488	Belgium.Human.Upper-Respiratory.Tract	PRJEB23057	ERS1978723	ERR2174488	V4	NA	NA	Belgium.Human.Upper-Respiratory.Tract.ERR2174488
ERR2174489	Belgium.Human.Upper-Respiratory.Tract	PRJEB23057	ERS1978724	ERR2174489	V4	NA	NA	Belgium.Human.Upper-Respiratory.Tract.ERR2174489
ERR2174490	Belgium.Human.Upper-Respiratory.Tract	PRJEB23057	ERS1978725	ERR2174490	V4	NA	NA	Belgium.Human.Upper-Respiratory.Tract.ERR2174490
ERR2174491	Belgium.Human.Upper-Respiratory.Tract	PRJEB23057	ERS1978726	ERR2174491	V4	NA	NA	Belgium.Human.Upper-Respiratory.Tract.ERR2174491
ERR2174492	Belgium.Human.Upper-Respiratory.Tract	PRJEB23057	ERS1978727	ERR2174492	V4	NA	NA	Belgium.Human.Upper-Respiratory.Tract.ERR2174492
ERR2174493	Belgium.Human.Upper-Respiratory.Tract	PRJEB23057	ERS1978728	ERR2174493	V4	NA	NA	Belgium.Human.Upper-Respiratory.Tract.ERR2174493
ERR2174494	Belgium.Human.Upper-Respiratory.Tract	PRJEB23057	ERS1978729	ERR2174494	V4	NA	NA	Belgium.Human.Upper-Respiratory.Tract.ERR2174494
ERR2174495	Belgium.Human.Upper-Respiratory.Tract	PRJEB23057	ERS1978730	ERR2174495	V4	NA	NA	Belgium.Human.Upper-Respiratory.Tract.ERR2174495
ERR2174496	Belgium.Human.Upper-Respiratory.Tract	PRJEB23057	ERS1978731	ERR2174496	V4	NA	NA	Belgium.Human.Upper-Respiratory.Tract.ERR2174496
ERR2174497	Belgium.Human.Upper-Respiratory.Tract	PRJEB23057	ERS1978732	ERR2174497	V4	NA	NA	Belgium.Human.Upper-Respiratory.Tract.ERR2174497
ERR2174498	Belgium.Human.Upper-Respiratory.Tract	PRJEB23057	ERS1978733	ERR2174498	V4	NA	NA	Belgium.Human.Upper-Respiratory.Tract.ERR2174498
ERR2174499	Belgium.Human.Upper-Respiratory.Tract	PRJEB23057	ERS1978734	ERR2174499	V4	NA	NA	Belgium.Human.Upper-Respiratory.Tract.ERR2174499
ERR2174500	Belgium.Human.Upper-Respiratory.Tract	PRJEB23057	ERS1978735	ERR2174500	V4	NA	NA	Belgium.Human.Upper-Respiratory.Tract.ERR2174500
ERR2174501	Belgium.Human.Upper-Respiratory.Tract	PRJEB23057	ERS1978736	ERR2174501	V4	NA	NA	Belgium.Human.Upper-Respiratory.Tract.ERR2174501
ERR2174502	Belgium.Human.Upper-Respiratory.Tract	PRJEB23057	ERS1978737	ERR2174502	V4	NA	NA	Belgium.Human.Upper-Respiratory.Tract.ERR2174502
ERR2174503	Belgium.Human.Upper-Respiratory.Tract	PRJEB23057	ERS1978738	ERR2174503	V4	NA	NA	Belgium.Human.Upper-Respiratory.Tract.ERR2174503
ERR2174504	Belgium.Human.Upper-Respiratory.Tract	PRJEB23057	ERS1978739	ERR2174504	V4	NA	NA	Belgium.Human.Upper-Respiratory.Tract.ERR2174504
ERR2174505	Belgium.Human.Upper-Respiratory.Tract	PRJEB23057	ERS1978740	ERR2174505	V4	NA	NA	Belgium.Human.Upper-Respiratory.Tract.ERR2174505
ERR2174506	Belgium.Human.Upper-Respiratory.Tract	PRJEB23057	ERS1978741	ERR2174506	V4	NA	NA	Belgium.Human.Upper-Respiratory.Tract.ERR2174506
ERR2174507	Belgium.Human.Upper-Respiratory.Tract	PRJEB23057	ERS1978742	ERR2174507	V4	NA	NA	Belgium.Human.Upper-Respiratory.Tract.ERR2174507
ERR2174508	Belgium.Human.Upper-Respiratory.Tract	PRJEB23057	ERS1978743	ERR2174508	V4	NA	NA	Belgium.Human.Upper-Respiratory.Tract.ERR2174508
ERR2174509	Belgium.Human.Upper-Respiratory.Tract	PRJEB23057	ERS1978744	ERR2174509	V4	NA	NA	Belgium.Human.Upper-Respiratory.Tract.ERR2174509
ERR2174510	Belgium.Human.Upper-Respiratory.Tract	PRJEB23057	ERS1978745	ERR2174510	V4	NA	NA	Belgium.Human.Upper-Respiratory.Tract.ERR2174510
ERR2174511	Belgium.Human.Upper-Respiratory.Tract	PRJEB23057	ERS1978746	ERR2174511	V4	NA	NA	Belgium.Human.Upper-Respiratory.Tract.ERR2174511
ERR2174512	Belgium.Human.Upper-Respiratory.Tract	PRJEB23057	ERS1978747	ERR2174512	V4	NA	NA	Belgium.Human.Upper-Respiratory.Tract.ERR2174512
ERR2174513	Belgium.Human.Upper-Respiratory.Tract	PRJEB23057	ERS1978748	ERR2174513	V4	NA	NA	Belgium.Human.Upper-Respiratory.Tract.ERR2174513
ERR2174514	Belgium.Human.Upper-Respiratory.Tract	PRJEB23057	ERS1978749	ERR2174514	V4	NA	NA	Belgium.Human.Upper-Respiratory.Tract.ERR2174514
ERR2174515	Belgium.Human.Upper-Respiratory.Tract	PRJEB23057	ERS1978750	ERR2174515	V4	NA	NA	Belgium.Human.Upper-Respiratory.Tract.ERR2174515
ERR2174516	Belgium.Human.Upper-Respiratory.Tract	PRJEB23057	ERS1978751	ERR2174516	V4	NA	NA	Belgium.Human.Upper-Respiratory.Tract.ERR2174516
ERR2174517	Belgium.Human.Upper-Respiratory.Tract	PRJEB23057	ERS1978752	ERR2174517	V4	NA	NA	Belgium.Human.Upper-Respiratory.Tract.ERR2174517
ERR2174518	Belgium.Human.Upper-Respiratory.Tract	PRJEB23057	ERS1978753	ERR2174518	V4	NA	NA	Belgium.Human.Upper-Respiratory.Tract.ERR2174518
ERR2174519	Belgium.Human.Upper-Respiratory.Tract	PRJEB23057	ERS1978754	ERR2174519	V4	NA	NA	Belgium.Human.Upper-Respiratory.Tract.ERR2174519
ERR2174520	Belgium.Human.Upper-Respiratory.Tract	PRJEB23057	ERS1978755	ERR2174520	V4	NA	NA	Belgium.Human.Upper-Respiratory.Tract.ERR2174520
ERR2174521	Belgium.Human.Upper-Respiratory.Tract	PRJEB23057	ERS1978756	ERR2174521	V4	NA	NA	Belgium.Human.Upper-Respiratory.Tract.ERR2174521
ERR2174522	Belgium.Human.Upper-Respiratory.Tract	PRJEB23057	ERS1978757	ERR2174522	V4	NA	NA	Belgium.Human.Upper-Respiratory.Tract.ERR2174522
ERR2174523	Belgium.Human.Upper-Respiratory.Tract	PRJEB23057	ERS1978758	ERR2174523	V4	NA	NA	Belgium.Human.Upper-Respiratory.Tract.ERR2174523
ERR2174524	Belgium.Human.Upper-Respiratory.Tract	PRJEB23057	ERS1978759	ERR2174524	V4	NA	NA	Belgium.Human.Upper-Respiratory.Tract.ERR2174524
ERR2174525	Belgium.Human.Upper-Respiratory.Tract	PRJEB23057	ERS1978760	ERR2174525	V4	NA	NA	Belgium.Human.Upper-Respiratory.Tract.ERR2174525
ERR2174526	Belgium.Human.Upper-Respiratory.Tract	PRJEB23057	ERS1978761	ERR2174526	V4	NA	NA	Belgium.Human.Upper-Respiratory.Tract.ERR2174526
ERR2174527	Belgium.Human.Upper-Respiratory.Tract	PRJEB23057	ERS1978762	ERR2174527	V4	NA	NA	Belgium.Human.Upper-Respiratory.Tract.ERR2174527
ERR2174528	Belgium.Human.Upper-Respiratory.Tract	PRJEB23057	ERS1978763	ERR2174528	V4	NA	NA	Belgium.Human.Upper-Respiratory.Tract.ERR2174528
ERR2174529	Belgium.Human.Upper-Respiratory.Tract	PRJEB23057	ERS1978764	ERR2174529	V4	NA	NA	Belgium.Human.Upper-Respiratory.Tract.ERR2174529
ERR2174530	Belgium.Human.Upper-Respiratory.Tract	PRJEB23057	ERS1978765	ERR2174530	V4	NA	NA	Belgium.Human.Upper-Respiratory.Tract.ERR2174530
ERR2174531	Belgium.Human.Upper-Respiratory.Tract	PRJEB23057	ERS1978766	ERR2174531	V4	NA	NA	Belgium.Human.Upper-Respiratory.Tract.ERR2174531
ERR2174532	Belgium.Human.Upper-Respiratory.Tract	PRJEB23057	ERS1978767	ERR2174532	V4	NA	NA	Belgium.Human.Upper-Respiratory.Tract.ERR2174532
ERR2174533	Belgium.Human.Upper-Respiratory.Tract	PRJEB23057	ERS1978768	ERR2174533	V4	NA	NA	Belgium.Human.Upper-Respiratory.Tract.ERR2174533
ERR2174534	Belgium.Human.Upper-Respiratory.Tract	PRJEB23057	ERS1978769	ERR2174534	V4	NA	NA	Belgium.Human.Upper-Respiratory.Tract.ERR2174534
ERR2174535	Belgium.Human.Upper-Respiratory.Tract	PRJEB23057	ERS1978770	ERR2174535	V4	NA	NA	Belgium.Human.Upper-Respiratory.Tract.ERR2174535
ERR2174536	Belgium.Human.Upper-Respiratory.Tract	PRJEB23057	ERS1978771	ERR2174536	V4	NA	NA	Belgium.Human.Upper-Respiratory.Tract.ERR2174536
ERR2174537	Belgium.Human.Upper-Respiratory.Tract	PRJEB23057	ERS1978772	ERR2174537	V4	NA	NA	Belgium.Human.Upper-Respiratory.Tract.ERR2174537
ERR2174538	Belgium.Human.Upper-Respiratory.Tract	PRJEB23057	ERS1978773	ERR2174538	V4	NA	NA	Belgium.Human.Upper-Respiratory.Tract.ERR2174538
ERR2174539	Belgium.Human.Upper-Respiratory.Tract	PRJEB23057	ERS1978774	ERR2174539	V4	NA	NA	Belgium.Human.Upper-Respiratory.Tract.ERR2174539
ERR2174540	Belgium.Human.Upper-Respiratory.Tract	PRJEB23057	ERS1978775	ERR2174540	V4	NA	NA	Belgium.Human.Upper-Respiratory.Tract.ERR2174540
ERR2174541	Belgium.Human.Upper-Respiratory.Tract	PRJEB23057	ERS1978776	ERR2174541	V4	NA	NA	Belgium.Human.Upper-Respiratory.Tract.ERR2174541
ERR2174542	Belgium.Human.Upper-Respiratory.Tract	PRJEB23057	ERS1978777	ERR2174542	V4	NA	NA	Belgium.Human.Upper-Respiratory.Tract.ERR2174542
ERR2174543	Belgium.Human.Upper-Respiratory.Tract	PRJEB23057	ERS1978778	ERR2174543	V4	NA	NA	Belgium.Human.Upper-Respiratory.Tract.ERR2174543
ERR2174544	Belgium.Human.Upper-Respiratory.Tract	PRJEB23057	ERS1978779	ERR2174544	V4	NA	NA	Belgium.Human.Upper-Respiratory.Tract.ERR2174544
ERR2174545	Belgium.Human.Upper-Respiratory.Tract	PRJEB23057	ERS1978780	ERR2174545	V4	NA	NA	Belgium.Human.Upper-Respiratory.Tract.ERR2174545
ERR2174546	Belgium.Human.Upper-Respiratory.Tract	PRJEB23057	ERS1978781	ERR2174546	V4	NA	NA	Belgium.Human.Upper-Respiratory.Tract.ERR2174546
ERR2174547	Belgium.Human.Upper-Respiratory.Tract	PRJEB23057	ERS1978782	ERR2174547	V4	NA	NA	Belgium.Human.Upper-Respiratory.Tract.ERR2174547
ERR2174548	Belgium.Human.Upper-Respiratory.Tract	PRJEB23057	ERS1978783	ERR2174548	V4	NA	NA	Belgium.Human.Upper-Respiratory.Tract.ERR2174548
ERR2174549	Belgium.Human.Upper-Respiratory.Tract	PRJEB23057	ERS1978784	ERR2174549	V4	NA	NA	Belgium.Human.Upper-Respiratory.Tract.ERR2174549
ERR2174550	Belgium.Human.Upper-Respiratory.Tract	PRJEB23057	ERS1978785	ERR2174550	V4	NA	NA	Belgium.Human.Upper-Respiratory.Tract.ERR2174550
ERR2174551	Belgium.Human.Upper-Respiratory.Tract	PRJEB23057	ERS1978786	ERR2174551	V4	NA	NA	Belgium.Human.Upper-Respiratory.Tract.ERR2174551
ERR2174552	Belgium.Human.Upper-Respiratory.Tract	PRJEB23057	ERS1978787	ERR2174552	V4	NA	NA	Belgium.Human.Upper-Respiratory.Tract.ERR2174552
ERR2174553	Belgium.Human.Upper-Respiratory.Tract	PRJEB23057	ERS1978788	ERR2174553	V4	NA	NA	Belgium.Human.Upper-Respiratory.Tract.ERR2174553
ERR2174554	Belgium.Human.Upper-Respiratory.Tract	PRJEB23057	ERS1978789	ERR2174554	V4	NA	NA	Belgium.Human.Upper-Respiratory.Tract.ERR2174554
ERR2174555	Belgium.Human.Upper-Respiratory.Tract	PRJEB23057	ERS1978790	ERR2174555	V4	NA	NA	Belgium.Human.Upper-Respiratory.Tract.ERR2174555
ERR2174556	Belgium.Human.Upper-Respiratory.Tract	PRJEB23057	ERS1978791	ERR2174556	V4	NA	NA	Belgium.Human.Upper-Respiratory.Tract.ERR2174556
ERR2174557	Belgium.Human.Upper-Respiratory.Tract	PRJEB23057	ERS1978792	ERR2174557	V4	NA	NA	Belgium.Human.Upper-Respiratory.Tract.ERR2174557
ERR2174558	Belgium.Human.Upper-Respiratory.Tract	PRJEB23057	ERS1978793	ERR2174558	V4	NA	NA	Belgium.Human.Upper-Respiratory.Tract.ERR2174558
ERR2174559	Belgium.Human.Upper-Respiratory.Tract	PRJEB23057	ERS1978794	ERR2174559	V4	NA	NA	Belgium.Human.Upper-Respiratory.Tract.ERR2174559
ERR2174560	Belgium.Human.Upper-Respiratory.Tract	PRJEB23057	ERS1978795	ERR2174560	V4	NA	NA	Belgium.Human.Upper-Respiratory.Tract.ERR2174560
ERR2174561	Belgium.Human.Upper-Respiratory.Tract	PRJEB23057	ERS1978796	ERR2174561	V4	NA	NA	Belgium.Human.Upper-Respiratory.Tract.ERR2174561
ERR2174562	Belgium.Human.Upper-Respiratory.Tract	PRJEB23057	ERS1978797	ERR2174562	V4	NA	NA	Belgium.Human.Upper-Respiratory.Tract.ERR2174562
ERR2174563	Belgium.Human.Upper-Respiratory.Tract	PRJEB23057	ERS1978798	ERR2174563	V4	NA	NA	Belgium.Human.Upper-Respiratory.Tract.ERR2174563
ERR2174564	Belgium.Human.Upper-Respiratory.Tract	PRJEB23057	ERS1978799	ERR2174564	V4	NA	NA	Belgium.Human.Upper-Respiratory.Tract.ERR2174564
ERR2174565	Belgium.Human.Upper-Respiratory.Tract	PRJEB23057	ERS1978800	ERR2174565	V4	NA	NA	Belgium.Human.Upper-Respiratory.Tract.ERR2174565
ERR2174566	Belgium.Human.Upper-Respiratory.Tract	PRJEB23057	ERS1978801	ERR2174566	V4	NA	NA	Belgium.Human.Upper-Respiratory.Tract.ERR2174566
ERR2174567	Belgium.Human.Upper-Respiratory.Tract	PRJEB23057	ERS1978802	ERR2174567	V4	NA	NA	Belgium.Human.Upper-Respiratory.Tract.ERR2174567
ERR2174568	Belgium.Human.Upper-Respiratory.Tract	PRJEB23057	ERS1978803	ERR2174568	V4	NA	NA	Belgium.Human.Upper-Respiratory.Tract.ERR2174568
ERR2174569	Belgium.Human.Upper-Respiratory.Tract	PRJEB23057	ERS1978804	ERR2174569	V4	NA	NA	Belgium.Human.Upper-Respiratory.Tract.ERR2174569
ERR2174570	Belgium.Human.Upper-Respiratory.Tract	PRJEB23057	ERS1978805	ERR2174570	V4	NA	NA	Belgium.Human.Upper-Respiratory.Tract.ERR2174570
ERR2174571	Belgium.Human.Upper-Respiratory.Tract	PRJEB23057	ERS1978806	ERR2174571	V4	NA	NA	Belgium.Human.Upper-Respiratory.Tract.ERR2174571
ERR2174572	Belgium.Human.Upper-Respiratory.Tract	PRJEB23057	ERS1978807	ERR2174572	V4	NA	NA	Belgium.Human.Upper-Respiratory.Tract.ERR2174572
ERR2174573	Belgium.Human.Upper-Respiratory.Tract	PRJEB23057	ERS1978808	ERR2174573	V4	NA	NA	Belgium.Human.Upper-Respiratory.Tract.ERR2174573
ERR2174574	Belgium.Human.Upper-Respiratory.Tract	PRJEB23057	ERS1978809	ERR2174574	V4	NA	NA	Belgium.Human.Upper-Respiratory.Tract.ERR2174574
ERR2174575	Belgium.Human.Upper-Respiratory.Tract	PRJEB23057	ERS1978810	ERR2174575	V4	NA	NA	Belgium.Human.Upper-Respiratory.Tract.ERR2174575
ERR2174576	Belgium.Human.Upper-Respiratory.Tract	PRJEB23057	ERS1978811	ERR2174576	V4	NA	NA	Belgium.Human.Upper-Respiratory.Tract.ERR2174576
ERR2174577	Belgium.Human.Upper-Respiratory.Tract	PRJEB23057	ERS1978812	ERR2174577	V4	NA	NA	Belgium.Human.Upper-Respiratory.Tract.ERR2174577
ERR2174578	Belgium.Human.Upper-Respiratory.Tract	PRJEB23057	ERS1978813	ERR2174578	V4	NA	NA	Belgium.Human.Upper-Respiratory.Tract.ERR2174578
ERR2174579	Belgium.Human.Upper-Respiratory.Tract	PRJEB23057	ERS1978814	ERR2174579	V4	NA	NA	Belgium.Human.Upper-Respiratory.Tract.ERR2174579
ERR2174580	Belgium.Human.Upper-Respiratory.Tract	PRJEB23057	ERS1978815	ERR2174580	V4	NA	NA	Belgium.Human.Upper-Respiratory.Tract.ERR2174580
ERR2174581	Belgium.Human.Upper-Respiratory.Tract	PRJEB23057	ERS1978816	ERR2174581	V4	NA	NA	Belgium.Human.Upper-Respiratory.Tract.ERR2174581
ERR2174582	Belgium.Human.Upper-Respiratory.Tract	PRJEB23057	ERS1978817	ERR2174582	V4	NA	NA	Belgium.Human.Upper-Respiratory.Tract.ERR2174582
ERR2174583	Belgium.Human.Upper-Respiratory.Tract	PRJEB23057	ERS1978818	ERR2174583	V4	NA	NA	Belgium.Human.Upper-Respiratory.Tract.ERR2174583
ERR2174584	Belgium.Human.Upper-Respiratory.Tract	PRJEB23057	ERS1978819	ERR2174584	V4	NA	NA	Belgium.Human.Upper-Respiratory.Tract.ERR2174584
ERR2174585	Belgium.Human.Upper-Respiratory.Tract	PRJEB23057	ERS1978820	ERR2174585	V4	NA	NA	Belgium.Human.Upper-Respiratory.Tract.ERR2174585
ERR2174586	Belgium.Human.Upper-Respiratory.Tract	PRJEB23057	ERS1978821	ERR2174586	V4	NA	NA	Belgium.Human.Upper-Respiratory.Tract.ERR2174586
ERR2174587	Belgium.Human.Upper-Respiratory.Tract	PRJEB23057	ERS1978822	ERR2174587	V4	NA	NA	Belgium.Human.Upper-Respiratory.Tract.ERR2174587
ERR2174588	Belgium.Human.Upper-Respiratory.Tract	PRJEB23057	ERS1978823	ERR2174588	V4	NA	NA	Belgium.Human.Upper-Respiratory.Tract.ERR2174588
ERR2174589	Belgium.Human.Upper-Respiratory.Tract	PRJEB23057	ERS1978824	ERR2174589	V4	NA	NA	Belgium.Human.Upper-Respiratory.Tract.ERR2174589
ERR2174590	Belgium.Human.Upper-Respiratory.Tract	PRJEB23057	ERS1978825	ERR2174590	V4	NA	NA	Belgium.Human.Upper-Respiratory.Tract.ERR2174590
ERR2174591	Belgium.Human.Upper-Respiratory.Tract	PRJEB23057	ERS1978826	ERR2174591	V4	NA	NA	Belgium.Human.Upper-Respiratory.Tract.ERR2174591
ERR2174592	Belgium.Human.Upper-Respiratory.Tract	PRJEB23057	ERS1978827	ERR2174592	V4	NA	NA	Belgium.Human.Upper-Respiratory.Tract.ERR2174592
ERR2174593	Belgium.Human.Upper-Respiratory.Tract	PRJEB23057	ERS1978828	ERR2174593	V4	NA	NA	Belgium.Human.Upper-Respiratory.Tract.ERR2174593
ERR2174594	Belgium.Human.Upper-Respiratory.Tract	PRJEB23057	ERS1978829	ERR2174594	V4	NA	NA	Belgium.Human.Upper-Respiratory.Tract.ERR2174594
ERR2174595	Belgium.Human.Upper-Respiratory.Tract	PRJEB23057	ERS1978830	ERR2174595	V4	NA	NA	Belgium.Human.Upper-Respiratory.Tract.ERR2174595
ERR2174596	Belgium.Human.Upper-Respiratory.Tract	PRJEB23057	ERS1978831	ERR2174596	V4	NA	NA	Belgium.Human.Upper-Respiratory.Tract.ERR2174596
ERR2174597	Belgium.Human.Upper-Respiratory.Tract	PRJEB23057	ERS1978832	ERR2174597	V4	NA	NA	Belgium.Human.Upper-Respiratory.Tract.ERR2174597
ERR2174598	Belgium.Human.Upper-Respiratory.Tract	PRJEB23057	ERS1978833	ERR2174598	V4	NA	NA	Belgium.Human.Upper-Respiratory.Tract.ERR2174598
ERR2174599	Belgium.Human.Upper-Respiratory.Tract	PRJEB23057	ERS1978834	ERR2174599	V4	NA	NA	Belgium.Human.Upper-Respiratory.Tract.ERR2174599
ERR2174600	Belgium.Human.Upper-Respiratory.Tract	PRJEB23057	ERS1978835	ERR2174600	V4	NA	NA	Belgium.Human.Upper-Respiratory.Tract.ERR2174600
ERR2174601	Belgium.Human.Upper-Respiratory.Tract	PRJEB23057	ERS1978836	ERR2174601	V4	NA	NA	Belgium.Human.Upper-Respiratory.Tract.ERR2174601
ERR2174602	Belgium.Human.Upper-Respiratory.Tract	PRJEB23057	ERS1978837	ERR2174602	V4	NA	NA	Belgium.Human.Upper-Respiratory.Tract.ERR2174602
ERR2174603	Belgium.Human.Upper-Respiratory.Tract	PRJEB23057	ERS1978838	ERR2174603	V4	NA	NA	Belgium.Human.Upper-Respiratory.Tract.ERR2174603
ERR2174604	Belgium.Human.Upper-Respiratory.Tract	PRJEB23057	ERS1978839	ERR2174604	V4	NA	NA	Belgium.Human.Upper-Respiratory.Tract.ERR2174604
ERR2174605	Belgium.Human.Upper-Respiratory.Tract	PRJEB23057	ERS1978840	ERR2174605	V4	NA	NA	Belgium.Human.Upper-Respiratory.Tract.ERR2174605
ERR2174606	Belgium.Human.Upper-Respiratory.Tract	PRJEB23057	ERS1978841	ERR2174606	V4	NA	NA	Belgium.Human.Upper-Respiratory.Tract.ERR2174606
ERR2174607	Belgium.Human.Upper-Respiratory.Tract	PRJEB23057	ERS1978842	ERR2174607	V4	NA	NA	Belgium.Human.Upper-Respiratory.Tract.ERR2174607
ERR2174608	Belgium.Human.Upper-Respiratory.Tract	PRJEB23057	ERS1978843	ERR2174608	V4	NA	NA	Belgium.Human.Upper-Respiratory.Tract.ERR2174608
ERR2174609	Belgium.Human.Upper-Respiratory.Tract	PRJEB23057	ERS1978844	ERR2174609	V4	NA	NA	Belgium.Human.Upper-Respiratory.Tract.ERR2174609
ERR2174610	Belgium.Human.Upper-Respiratory.Tract	PRJEB23057	ERS1978845	ERR2174610	V4	NA	NA	Belgium.Human.Upper-Respiratory.Tract.ERR2174610
ERR2174611	Belgium.Human.Upper-Respiratory.Tract	PRJEB23057	ERS1978846	ERR2174611	V4	NA	NA	Belgium.Human.Upper-Respiratory.Tract.ERR2174611
ERR2174612	Belgium.Human.Upper-Respiratory.Tract	PRJEB23057	ERS1978847	ERR2174612	V4	NA	NA	Belgium.Human.Upper-Respiratory.Tract.ERR2174612
ERR2174613	Belgium.Human.Upper-Respiratory.Tract	PRJEB23057	ERS1978848	ERR2174613	V4	NA	NA	Belgium.Human.Upper-Respiratory.Tract.ERR2174613
ERR2174614	Belgium.Human.Upper-Respiratory.Tract	PRJEB23057	ERS1978849	ERR2174614	V4	NA	NA	Belgium.Human.Upper-Respiratory.Tract.ERR2174614
ERR2174615	Belgium.Human.Upper-Respiratory.Tract	PRJEB23057	ERS1978850	ERR2174615	V4	NA	NA	Belgium.Human.Upper-Respiratory.Tract.ERR2174615
ERR2174617	Belgium.Human.Upper-Respiratory.Tract	PRJEB23057	ERS1978852	ERR2174617	V4	NA	NA	Belgium.Human.Upper-Respiratory.Tract.ERR2174617
ERR2174618	Belgium.Human.Upper-Respiratory.Tract	PRJEB23057	ERS1978853	ERR2174618	V4	NA	NA	Belgium.Human.Upper-Respiratory.Tract.ERR2174618
ERR2174619	Belgium.Human.Upper-Respiratory.Tract	PRJEB23057	ERS1978854	ERR2174619	V4	NA	NA	Belgium.Human.Upper-Respiratory.Tract.ERR2174619
ERR2174620	Belgium.Human.Upper-Respiratory.Tract	PRJEB23057	ERS1978855	ERR2174620	V4	NA	NA	Belgium.Human.Upper-Respiratory.Tract.ERR2174620
ERR2174621	Belgium.Human.Upper-Respiratory.Tract	PRJEB23057	ERS1978856	ERR2174621	V4	NA	NA	Belgium.Human.Upper-Respiratory.Tract.ERR2174621
ERR2174622	Belgium.Human.Upper-Respiratory.Tract	PRJEB23057	ERS1978857	ERR2174622	V4	NA	NA	Belgium.Human.Upper-Respiratory.Tract.ERR2174622
ERR2174623	Belgium.Human.Upper-Respiratory.Tract	PRJEB23057	ERS1978858	ERR2174623	V4	NA	NA	Belgium.Human.Upper-Respiratory.Tract.ERR2174623
ERR2174624	Belgium.Human.Upper-Respiratory.Tract	PRJEB23057	ERS1978859	ERR2174624	V4	NA	NA	Belgium.Human.Upper-Respiratory.Tract.ERR2174624
ERR2174625	Belgium.Human.Upper-Respiratory.Tract	PRJEB23057	ERS1978860	ERR2174625	V4	NA	NA	Belgium.Human.Upper-Respiratory.Tract.ERR2174625
ERR2174626	Belgium.Human.Upper-Respiratory.Tract	PRJEB23057	ERS1978861	ERR2174626	V4	NA	NA	Belgium.Human.Upper-Respiratory.Tract.ERR2174626
ERR2174627	Belgium.Human.Upper-Respiratory.Tract	PRJEB23057	ERS1978862	ERR2174627	V4	NA	NA	Belgium.Human.Upper-Respiratory.Tract.ERR2174627
ERR2174628	Belgium.Human.Upper-Respiratory.Tract	PRJEB23057	ERS1978863	ERR2174628	V4	NA	NA	Belgium.Human.Upper-Respiratory.Tract.ERR2174628
ERR2174629	Belgium.Human.Upper-Respiratory.Tract	PRJEB23057	ERS1978864	ERR2174629	V4	NA	NA	Belgium.Human.Upper-Respiratory.Tract.ERR2174629
ERR2174630	Belgium.Human.Upper-Respiratory.Tract	PRJEB23057	ERS1978865	ERR2174630	V4	NA	NA	Belgium.Human.Upper-Respiratory.Tract.ERR2174630
ERR2174631	Belgium.Human.Upper-Respiratory.Tract	PRJEB23057	ERS1978866	ERR2174631	V4	NA	NA	Belgium.Human.Upper-Respiratory.Tract.ERR2174631
SRR1693309	Belgium.Indoor.Outdoor.Bred.Bombus.Terrestris.Guts	PRJNA266278	SRS779601	SRR1693309	V4	51.13	4.89	Belgium.Indoor.Outdoor.Bred.Bombus.Terrestris.Guts.SRR1693309
SRR1693310	Belgium.Indoor.Outdoor.Bred.Bombus.Terrestris.Guts	PRJNA266278	SRS779602	SRR1693310	V4	51.13	4.89	Belgium.Indoor.Outdoor.Bred.Bombus.Terrestris.Guts.SRR1693310
SRR1693311	Belgium.Indoor.Outdoor.Bred.Bombus.Terrestris.Guts	PRJNA266278	SRS779603	SRR1693311	V4	51.13	4.89	Belgium.Indoor.Outdoor.Bred.Bombus.Terrestris.Guts.SRR1693311
SRR1693312	Belgium.Indoor.Outdoor.Bred.Bombus.Terrestris.Guts	PRJNA266278	SRS779604	SRR1693312	V4	51.13	4.89	Belgium.Indoor.Outdoor.Bred.Bombus.Terrestris.Guts.SRR1693312
SRR1693313	Belgium.Indoor.Outdoor.Bred.Bombus.Terrestris.Guts	PRJNA266278	SRS779605	SRR1693313	V4	51.13	4.89	Belgium.Indoor.Outdoor.Bred.Bombus.Terrestris.Guts.SRR1693313
SRR1693314	Belgium.Indoor.Outdoor.Bred.Bombus.Terrestris.Guts	PRJNA266278	SRS779606	SRR1693314	V4	51.13	4.89	Belgium.Indoor.Outdoor.Bred.Bombus.Terrestris.Guts.SRR1693314
SRR1693315	Belgium.Indoor.Outdoor.Bred.Bombus.Terrestris.Guts	PRJNA266278	SRS779607	SRR1693315	V4	51.13	4.89	Belgium.Indoor.Outdoor.Bred.Bombus.Terrestris.Guts.SRR1693315
SRR1693316	Belgium.Indoor.Outdoor.Bred.Bombus.Terrestris.Guts	PRJNA266278	SRS779608	SRR1693316	V4	51.13	4.89	Belgium.Indoor.Outdoor.Bred.Bombus.Terrestris.Guts.SRR1693316
SRR1693317	Belgium.Indoor.Outdoor.Bred.Bombus.Terrestris.Guts	PRJNA266278	SRS779609	SRR1693317	V4	51.13	4.89	Belgium.Indoor.Outdoor.Bred.Bombus.Terrestris.Guts.SRR1693317
SRR1693318	Belgium.Indoor.Outdoor.Bred.Bombus.Terrestris.Guts	PRJNA266278	SRS779610	SRR1693318	V4	51.13	4.89	Belgium.Indoor.Outdoor.Bred.Bombus.Terrestris.Guts.SRR1693318
SRR1693319	Belgium.Indoor.Outdoor.Bred.Bombus.Terrestris.Guts	PRJNA266278	SRS779611	SRR1693319	V4	51.13	4.89	Belgium.Indoor.Outdoor.Bred.Bombus.Terrestris.Guts.SRR1693319
SRR1693320	Belgium.Indoor.Outdoor.Bred.Bombus.Terrestris.Guts	PRJNA266278	SRS779612	SRR1693320	V4	51.13	4.89	Belgium.Indoor.Outdoor.Bred.Bombus.Terrestris.Guts.SRR1693320
SRR1693321	Belgium.Indoor.Outdoor.Bred.Bombus.Terrestris.Guts	PRJNA266278	SRS779613	SRR1693321	V4	51.13	4.89	Belgium.Indoor.Outdoor.Bred.Bombus.Terrestris.Guts.SRR1693321
SRR1693322	Belgium.Indoor.Outdoor.Bred.Bombus.Terrestris.Guts	PRJNA266278	SRS779614	SRR1693322	V4	51.13	4.89	Belgium.Indoor.Outdoor.Bred.Bombus.Terrestris.Guts.SRR1693322
SRR1693323	Belgium.Indoor.Outdoor.Bred.Bombus.Terrestris.Guts	PRJNA266278	SRS779615	SRR1693323	V4	51.13	4.89	Belgium.Indoor.Outdoor.Bred.Bombus.Terrestris.Guts.SRR1693323
SRR1693324	Belgium.Indoor.Outdoor.Bred.Bombus.Terrestris.Guts	PRJNA266278	SRS779616	SRR1693324	V4	51.026	3.715	Belgium.Indoor.Outdoor.Bred.Bombus.Terrestris.Guts.SRR1693324
SRR1693325	Belgium.Indoor.Outdoor.Bred.Bombus.Terrestris.Guts	PRJNA266278	SRS779617	SRR1693325	V4	51.026	3.715	Belgium.Indoor.Outdoor.Bred.Bombus.Terrestris.Guts.SRR1693325
SRR1693326	Belgium.Indoor.Outdoor.Bred.Bombus.Terrestris.Guts	PRJNA266278	SRS779618	SRR1693326	V4	51.026	3.715	Belgium.Indoor.Outdoor.Bred.Bombus.Terrestris.Guts.SRR1693326
SRR1693327	Belgium.Indoor.Outdoor.Bred.Bombus.Terrestris.Guts	PRJNA266278	SRS779620	SRR1693327	V4	51.026	3.715	Belgium.Indoor.Outdoor.Bred.Bombus.Terrestris.Guts.SRR1693327
SRR1693328	Belgium.Indoor.Outdoor.Bred.Bombus.Terrestris.Guts	PRJNA266278	SRS779619	SRR1693328	V4	51.026	3.715	Belgium.Indoor.Outdoor.Bred.Bombus.Terrestris.Guts.SRR1693328
SRR1693329	Belgium.Indoor.Outdoor.Bred.Bombus.Terrestris.Guts	PRJNA266278	SRS779621	SRR1693329	V4	51.026	3.715	Belgium.Indoor.Outdoor.Bred.Bombus.Terrestris.Guts.SRR1693329
SRR1693330	Belgium.Indoor.Outdoor.Bred.Bombus.Terrestris.Guts	PRJNA266278	SRS779622	SRR1693330	V4	51.026	3.715	Belgium.Indoor.Outdoor.Bred.Bombus.Terrestris.Guts.SRR1693330
SRR1693331	Belgium.Indoor.Outdoor.Bred.Bombus.Terrestris.Guts	PRJNA266278	SRS779623	SRR1693331	V4	51.026	3.715	Belgium.Indoor.Outdoor.Bred.Bombus.Terrestris.Guts.SRR1693331
SRR1693332	Belgium.Indoor.Outdoor.Bred.Bombus.Terrestris.Guts	PRJNA266278	SRS779624	SRR1693332	V4	50.974	3.807	Belgium.Indoor.Outdoor.Bred.Bombus.Terrestris.Guts.SRR1693332
SRR1693333	Belgium.Indoor.Outdoor.Bred.Bombus.Terrestris.Guts	PRJNA266278	SRS779625	SRR1693333	V4	50.978	3.806	Belgium.Indoor.Outdoor.Bred.Bombus.Terrestris.Guts.SRR1693333
SRR1693334	Belgium.Indoor.Outdoor.Bred.Bombus.Terrestris.Guts	PRJNA266278	SRS779626	SRR1693334	V4	50.978	3.806	Belgium.Indoor.Outdoor.Bred.Bombus.Terrestris.Guts.SRR1693334
SRR1693335	Belgium.Indoor.Outdoor.Bred.Bombus.Terrestris.Guts	PRJNA266278	SRS779627	SRR1693335	V4	50.978	3.806	Belgium.Indoor.Outdoor.Bred.Bombus.Terrestris.Guts.SRR1693335
SRR1693336	Belgium.Indoor.Outdoor.Bred.Bombus.Terrestris.Guts	PRJNA266278	SRS779628	SRR1693336	V4	50.978	3.806	Belgium.Indoor.Outdoor.Bred.Bombus.Terrestris.Guts.SRR1693336
SRR1693337	Belgium.Indoor.Outdoor.Bred.Bombus.Terrestris.Guts	PRJNA266278	SRS779629	SRR1693337	V4	50.978	3.806	Belgium.Indoor.Outdoor.Bred.Bombus.Terrestris.Guts.SRR1693337
SRR1693338	Belgium.Indoor.Outdoor.Bred.Bombus.Terrestris.Guts	PRJNA266278	SRS779630	SRR1693338	V4	50.978	3.806	Belgium.Indoor.Outdoor.Bred.Bombus.Terrestris.Guts.SRR1693338
SRR1693339	Belgium.Indoor.Outdoor.Bred.Bombus.Terrestris.Guts	PRJNA266278	SRS779631	SRR1693339	V4	51.152	3.787	Belgium.Indoor.Outdoor.Bred.Bombus.Terrestris.Guts.SRR1693339
SRR1693340	Belgium.Indoor.Outdoor.Bred.Bombus.Terrestris.Guts	PRJNA266278	SRS779632	SRR1693340	V4	51.152	3.787	Belgium.Indoor.Outdoor.Bred.Bombus.Terrestris.Guts.SRR1693340
SRR1693341	Belgium.Indoor.Outdoor.Bred.Bombus.Terrestris.Guts	PRJNA266278	SRS779633	SRR1693341	V4	51.152	3.787	Belgium.Indoor.Outdoor.Bred.Bombus.Terrestris.Guts.SRR1693341
SRR1693342	Belgium.Indoor.Outdoor.Bred.Bombus.Terrestris.Guts	PRJNA266278	SRS779634	SRR1693342	V4	51.152	3.787	Belgium.Indoor.Outdoor.Bred.Bombus.Terrestris.Guts.SRR1693342
SRR1693343	Belgium.Indoor.Outdoor.Bred.Bombus.Terrestris.Guts	PRJNA266278	SRS779635	SRR1693343	V4	51.152	3.787	Belgium.Indoor.Outdoor.Bred.Bombus.Terrestris.Guts.SRR1693343
SRR1693344	Belgium.Indoor.Outdoor.Bred.Bombus.Terrestris.Guts	PRJNA266278	SRS779637	SRR1693344	V4	51.152	3.787	Belgium.Indoor.Outdoor.Bred.Bombus.Terrestris.Guts.SRR1693344
SRR1693345	Belgium.Indoor.Outdoor.Bred.Bombus.Terrestris.Guts	PRJNA266278	SRS779636	SRR1693345	V4	51.152	3.787	Belgium.Indoor.Outdoor.Bred.Bombus.Terrestris.Guts.SRR1693345
SRR1693346	Belgium.Indoor.Outdoor.Bred.Bombus.Terrestris.Guts	PRJNA266278	SRS779638	SRR1693346	V4	51.152	3.787	Belgium.Indoor.Outdoor.Bred.Bombus.Terrestris.Guts.SRR1693346
ERR1442932	Belgium.Ivy.Phyllosphere	PRJEB14262	ERS1197918	ERR1442932	V4	51.19318	4.42154	Belgium.Ivy.Phyllosphere.ERR1442932
ERR1442933	Belgium.Ivy.Phyllosphere	PRJEB14262	ERS1197919	ERR1442933	V4	51.19318	4.42154	Belgium.Ivy.Phyllosphere.ERR1442933
ERR1442934	Belgium.Ivy.Phyllosphere	PRJEB14262	ERS1197920	ERR1442934	V4	51.19318	4.42154	Belgium.Ivy.Phyllosphere.ERR1442934
ERR1442935	Belgium.Ivy.Phyllosphere	PRJEB14262	ERS1197921	ERR1442935	V4	51.19318	4.42154	Belgium.Ivy.Phyllosphere.ERR1442935
ERR1442936	Belgium.Ivy.Phyllosphere	PRJEB14262	ERS1197922	ERR1442936	V4	51.19318	4.42154	Belgium.Ivy.Phyllosphere.ERR1442936
ERR1442937	Belgium.Ivy.Phyllosphere	PRJEB14262	ERS1197923	ERR1442937	V4	51.19318	4.42154	Belgium.Ivy.Phyllosphere.ERR1442937
ERR1442938	Belgium.Ivy.Phyllosphere	PRJEB14262	ERS1197924	ERR1442938	V4	51.20903	4.43729	Belgium.Ivy.Phyllosphere.ERR1442938
ERR1442939	Belgium.Ivy.Phyllosphere	PRJEB14262	ERS1197925	ERR1442939	V4	51.20903	4.43729	Belgium.Ivy.Phyllosphere.ERR1442939
ERR1442940	Belgium.Ivy.Phyllosphere	PRJEB14262	ERS1197926	ERR1442940	V4	51.20903	4.43729	Belgium.Ivy.Phyllosphere.ERR1442940
ERR1442941	Belgium.Ivy.Phyllosphere	PRJEB14262	ERS1197927	ERR1442941	V4	51.20903	4.43729	Belgium.Ivy.Phyllosphere.ERR1442941
ERR1442942	Belgium.Ivy.Phyllosphere	PRJEB14262	ERS1197928	ERR1442942	V4	51.20903	4.43729	Belgium.Ivy.Phyllosphere.ERR1442942
ERR1442943	Belgium.Ivy.Phyllosphere	PRJEB14262	ERS1197929	ERR1442943	V4	51.20903	4.43729	Belgium.Ivy.Phyllosphere.ERR1442943
[truncated: 32,373 more rows]
