# Supplementary material for: A census-based estimate of Earth's bacterial and archaeal diversity
Source: PLoS Biol. 2019 Feb 4;17(2):e3000106. doi: 10.1371/journal.pbio.3000106 (PMC6361415; doi:10.1371/journal.pbio.3000106)
Supplement: S2 Data — (ZIP) [file pbio.3000106.s002.zip]

Archive with 42 entries (27 files):
- S2_Data/
- S2_Data/bacteria 97sim/
- S2_Data/bacteria 97sim/Nsamples_per_OTU_frequencies.tsv
- __MACOSX/
- __MACOSX/S2_Data/
- __MACOSX/S2_Data/bacteria 97sim/
- __MACOSX/S2_Data/bacteria 97sim/._Nsamples_per_OTU_frequencies.tsv
- S2_Data/bacteria 97sim/Nstudies_per_OTU_frequencies.tsv
- S2_Data/archaea 97sim/
- S2_Data/archaea 97sim/.DS_Store
- __MACOSX/S2_Data/archaea 97sim/
- __MACOSX/S2_Data/archaea 97sim/._.DS_Store
- S2_Data/archaea 97sim/Nsamples_per_OTU_frequencies.tsv
- __MACOSX/S2_Data/archaea 97sim/._Nsamples_per_OTU_frequencies.tsv
- S2_Data/archaea 97sim/Nstudies_per_OTU_frequencies.tsv
- S2_Data/.DS_Store
- __MACOSX/S2_Data/._.DS_Store
- S2_Data/bacteria 99sim/
- S2_Data/bacteria 99sim/Nsamples_per_OTU_frequencies.tsv
- __MACOSX/S2_Data/bacteria 99sim/
- __MACOSX/S2_Data/bacteria 99sim/._Nsamples_per_OTU_frequencies.tsv
- S2_Data/bacteria 99sim/Nstudies_per_OTU_frequencies.tsv
- __MACOSX/S2_Data/bacteria 99sim/._Nstudies_per_OTU_frequencies.tsv
- S2_Data/archaea 99sim/
- S2_Data/archaea 99sim/Nsamples_per_OTU_frequencies.tsv
- S2_Data/archaea 99sim/Nstudies_per_OTU_frequencies.tsv
- S2_Data/README.txt
- __MACOSX/S2_Data/._README.txt
- S2_Data/bacteria 95sim/
- S2_Data/bacteria 95sim/Nsamples_per_OTU_frequencies.tsv
- S2_Data/bacteria 95sim/Nstudies_per_OTU_frequencies.tsv
- S2_Data/archaea 90sim/
- S2_Data/archaea 90sim/Nsamples_per_OTU_frequencies.tsv
- S2_Data/archaea 90sim/Nstudies_per_OTU_frequencies.tsv
- S2_Data/bacteria 90sim/
- S2_Data/bacteria 90sim/Nsamples_per_OTU_frequencies.tsv
- S2_Data/bacteria 90sim/Nstudies_per_OTU_frequencies.tsv
- S2_Data/archaea 95sim/
- S2_Data/archaea 95sim/Nsamples_per_OTU_frequencies.tsv
- __MACOSX/S2_Data/archaea 95sim/
- __MACOSX/S2_Data/archaea 95sim/._Nsamples_per_OTU_frequencies.tsv
- S2_Data/archaea 95sim/Nstudies_per_OTU_frequencies.tsv
