# Supplementary material for: A census-based estimate of Earth's bacterial and archaeal diversity
Source: PLoS Biol. 2019 Feb 4;17(2):e3000106. doi: 10.1371/journal.pbio.3000106 (PMC6361415; doi:10.1371/journal.pbio.3000106)
Supplement: S2 Data — (ZIP) [file pbio.3000106.s002.zip › S2_Data/bacteria 97sim/Nsamples_per_OTU_frequencies.tsv]

# Frequency distribution of the number of incidences (non-zero samples) per OTU
# Frequency = number of samples
# Based on input table: ./output/EMBL_97/collectors_curves/bacteria/otu_subtable.biom.gz
# Generated on: 2018.09.20 16:30:34
# Used command:
# ./dependencies/summarize_OTU_biom_table.py -v -i ./output/EMBL_97/collectors_curves/bacteria/otu_subtable.biom.gz -r ./output/EMBL_97/collectors_curves/bacteria/otu_subtable_summary.txt --out_nnz_per_row ./output/EMBL_97/collectors_curves/bacteria/Nsamples_per_OTU.tsv --nnz_per_row_title Nsamples --out_row_frequency_distribution ./output/EMBL_97/collectors_curves/bacteria/Nsamples_per_OTU_frequ…
#
# Note: Table may be filtered prior to statistics (see command used)
#
#frequency	NOTUs
2	128452
3	60707
4	58773
5	36254
6	33382
7	24055
8	22187
9	17370
10	15887
11	13235
12	12585
13	11044
14	10194
15	8979
16	8539
17	7749
18	7551
19	6867
20	8176
21	5672
22	5559
23	4948
24	4932
25	4322
26	4255
27	3956
28	3738
29	3511
30	3427
31	3170
32	3184
33	2915
34	2945
35	2783
36	2617
37	2437
38	2377
39	2272
40	2189
41	2096
42	2104
43	1937
44	1921
45	1833
46	1823
47	1723
48	1658
49	1578
50	1622
51	1541
52	1530
53	1546
54	1395
55	1395
56	1363
57	1364
58	1213
59	1245
60	1235
61	1184
62	1212
63	1111
64	1118
65	1064
66	1014
67	1036
68	1009
69	945
70	981
71	911
72	951
73	951
74	915
75	786
76	897
77	796
78	855
79	789
80	802
81	723
82	735
83	753
84	708
85	736
86	664
87	685
88	680
89	654
90	677
91	625
92	605
93	592
94	573
95	625
96	620
97	622
98	564
99	531
100	546
101	519
102	505
103	504
104	539
105	507
106	483
107	498
108	480
109	476
110	454
111	422
112	462
113	431
114	447
115	411
116	410
117	404
118	439
119	363
120	403
121	375
122	375
123	376
124	359
125	358
126	377
127	340
128	372
129	350
130	355
131	325
132	347
133	358
134	322
135	331
136	313
137	360
138	313
139	280
140	299
141	299
142	322
143	331
144	279
145	276
146	282
147	278
148	293
149	271
150	264
151	283
152	239
153	236
154	272
155	248
156	225
157	246
158	249
159	221
160	218
161	228
162	261
163	232
164	221
165	240
166	210
167	257
168	221
169	218
170	201
171	199
172	224
173	204
174	254
175	214
176	211
177	211
178	193
179	191
180	173
181	199
182	189
183	199
184	199
185	188
186	192
187	147
188	177
189	185
190	185
191	172
192	188
193	174
194	177
195	172
196	170
197	165
198	160
199	152
200	176
201	186
202	171
203	163
204	155
205	143
206	158
207	167
208	147
209	169
210	148
211	139
212	131
213	142
214	126
215	128
216	152
217	143
218	155
219	151
220	118
221	157
222	149
223	145
224	137
225	134
226	122
227	122
228	144
229	113
230	131
231	125
232	133
233	135
234	120
235	133
236	115
237	114
238	120
239	108
240	119
241	116
242	112
243	113
244	123
245	106
246	126
247	95
248	122
249	105
250	104
251	106
252	102
253	95
254	109
255	107
256	114
257	104
258	124
259	89
260	110
261	121
262	99
263	125
264	95
265	90
266	107
267	89
268	102
269	95
270	100
271	95
272	86
273	99
274	88
275	99
276	91
277	87
278	94
279	72
280	99
281	74
282	103
283	97
284	85
285	78
286	93
287	95
288	90
289	81
290	90
291	65
292	89
293	76
294	76
295	74
296	82
297	68
298	78
299	87
300	94
301	88
302	78
303	70
304	79
305	89
306	71
307	67
308	81
309	73
310	44
311	65
312	69
313	57
314	75
315	88
316	69
317	73
318	71
319	59
320	62
321	88
322	67
323	56
324	82
325	57
326	59
327	74
328	71
329	65
330	75
331	64
332	60
333	68
334	68
335	66
336	69
337	50
338	58
339	59
340	61
341	64
342	57
343	67
344	56
345	68
346	65
347	65
348	63
349	57
350	47
351	41
352	61
353	55
354	60
355	59
356	64
357	49
358	58
359	61
360	57
361	68
362	51
363	57
364	57
365	53
366	42
367	60
368	61
369	67
370	57
371	48
372	48
373	54
374	53
375	45
376	48
377	49
378	44
379	49
380	52
381	46
382	59
383	54
384	47
385	50
386	42
387	56
388	39
389	45
390	50
391	41
392	39
393	46
394	50
395	53
396	43
397	44
398	46
399	53
400	35
401	52
402	55
403	54
404	53
405	37
406	50
407	42
408	48
409	32
410	42
411	42
412	37
413	43
414	40
415	44
416	37
417	37
418	36
419	39
420	36
421	41
422	43
423	37
424	44
425	56
426	41
427	32
428	34
429	41
430	40
431	35
432	30
433	32
434	46
435	35
436	43
437	35
438	35
439	44
440	28
441	52
442	34
443	37
444	37
445	38
446	42
447	35
448	30
449	35
450	40
451	23
452	47
453	36
454	31
455	29
456	33
457	28
458	45
459	39
460	44
461	21
462	33
463	27
464	38
465	38
466	37
467	25
468	25
469	35
470	24
471	43
472	32
473	34
474	35
475	38
476	41
477	28
478	40
479	21
480	21
481	33
482	25
483	31
484	31
485	29
486	40
487	26
488	37
489	26
490	35
491	34
492	22
493	27
494	25
495	27
496	39
497	23
498	28
499	44
500	26
501	27
502	26
503	43
504	39
505	26
506	27
507	25
508	32
509	32
510	27
511	22
512	28
513	23
514	29
515	32
516	30
517	26
518	35
519	34
520	24
521	29
522	21
523	22
524	28
525	35
526	23
527	28
528	23
529	21
530	31
531	25
532	34
533	32
534	26
535	33
536	26
537	21
538	22
539	29
540	24
541	28
542	35
543	27
544	24
545	22
546	23
547	39
548	27
549	19
550	19
551	31
552	16
553	18
554	23
555	27
556	29
557	23
558	22
559	22
560	15
561	23
562	21
563	23
564	29
565	21
566	21
567	20
568	28
569	29
570	26
571	25
572	24
573	12
574	20
575	15
576	16
577	21
578	25
579	16
580	17
581	17
582	15
583	22
584	13
585	28
586	22
587	22
588	28
589	24
590	22
591	21
592	22
593	17
594	18
595	24
596	17
597	19
598	18
599	16
600	25
601	14
602	22
603	23
604	18
605	18
606	18
607	21
608	26
609	19
610	24
611	18
612	23
613	27
614	29
615	25
616	17
617	22
618	27
619	14
620	21
621	18
622	12
623	18
624	19
625	17
626	23
627	22
628	17
629	9
630	13
631	14
632	13
633	19
634	16
635	13
636	14
637	16
638	20
639	18
640	15
641	20
642	19
643	23
644	15
645	20
646	15
647	22
648	20
649	13
650	22
651	16
652	19
653	16
654	22
655	15
656	17
657	14
658	15
659	19
660	12
661	12
662	15
663	14
664	18
665	14
666	21
667	25
668	16
669	20
670	20
671	17
672	21
673	11
674	13
675	15
676	19
677	20
678	15
679	12
680	11
681	11
682	23
683	14
684	18
685	15
686	17
687	14
688	15
689	11
690	10
691	8
692	17
693	6
694	16
695	20
696	15
697	19
698	20
699	16
700	21
701	16
702	13
703	11
704	13
705	12
706	21
707	12
708	16
709	12
710	10
711	6
712	13
713	6
714	9
715	11
716	10
717	11
718	9
719	29
720	11
721	14
722	12
723	14
724	9
725	11
726	15
727	13
728	8
729	19
730	13
731	15
732	10
733	11
734	17
735	10
736	10
737	16
738	12
739	11
740	15
741	11
742	14
743	13
744	18
745	10
746	14
747	13
748	7
749	13
750	14
751	15
752	17
753	13
754	9
755	10
756	11
757	10
758	12
759	9
760	9
761	12
762	16
763	10
764	12
765	17
766	18
767	8
768	9
769	14
770	8
771	13
772	11
773	15
774	11
775	4
776	13
777	11
778	12
779	14
780	14
781	13
782	16
783	11
784	15
785	14
786	16
787	19
788	13
789	13
790	16
791	17
792	15
793	12
794	11
795	9
796	12
797	14
798	10
799	6
800	10
801	12
802	12
803	9
804	13
805	20
806	10
807	10
808	15
809	8
810	10
811	8
812	10
813	8
814	21
815	7
816	11
817	7
818	7
819	10
820	13
821	8
822	10
823	17
824	8
825	12
826	11
827	12
828	11
829	13
830	12
831	9
832	10
833	5
834	13
835	4
836	13
837	8
838	11
839	7
840	10
841	7
842	8
843	5
844	12
845	9
846	7
847	6
848	8
849	10
850	9
851	14
852	5
853	18
854	17
855	13
856	8
857	12
858	12
859	10
860	10
861	6
862	14
863	9
864	11
865	7
866	4
867	6
868	5
869	14
870	9
871	13
872	13
873	6
874	14
875	20
876	17
877	7
878	11
879	9
880	12
881	13
882	6
883	5
884	7
885	10
886	14
887	9
888	9
889	12
890	9
891	3
892	9
893	10
894	10
895	11
896	10
897	11
898	7
899	12
900	5
901	9
902	6
903	10
904	6
905	4
906	2
907	16
908	12
909	10
910	14
911	8
912	11
913	8
914	4
915	9
916	8
917	9
918	4
919	7
920	10
921	6
922	11
923	8
924	7
925	11
926	4
927	7
928	1
929	8
930	13
931	8
932	8
933	6
934	16
935	8
936	16
937	8
938	7
939	11
940	7
941	12
942	9
943	5
944	5
945	7
946	9
947	4
948	10
949	3
950	7
951	4
952	5
953	4
954	10
955	11
956	9
957	6
958	8
959	12
960	13
961	6
962	8
963	10
964	7
965	8
966	6
967	5
968	11
969	5
970	7
971	1
972	10
973	8
974	6
975	7
976	5
977	4
978	4
979	5
980	7
981	5
982	10
983	3
984	7
985	5
986	9
987	8
988	6
989	5
990	4
991	4
992	8
993	5
994	5
995	4
996	5
997	10
998	4
999	8
1000	7
1001	8
1002	12
1003	9
1004	2
1005	7
1006	8
1007	9
1008	8
1009	10
1010	6
1011	10
1012	3
1013	12
1014	6
1015	3
1016	5
1017	6
1018	8
1019	7
1020	4
1021	6
1022	3
1023	7
1024	8
1025	7
1026	4
1027	11
1028	7
1029	7
1030	6
1031	3
1032	8
1033	5
1034	5
1035	2
1036	7
1037	3
1038	6
1039	3
1040	8
1041	8
1042	4
1043	2
1044	8
1045	11
1046	6
1047	6
1048	5
1049	8
1050	7
1051	10
1052	5
1053	3
1054	4
1055	7
1056	9
1057	9
1058	12
1059	4
1060	10
1061	4
1062	7
1063	5
1064	7
1065	4
1066	6
1067	3
1068	7
1069	8
1070	9
1071	5
1072	5
1073	6
1074	7
1075	7
1076	5
1077	7
1078	7
1079	6
1080	11
1081	4
1082	6
1083	6
1084	5
1085	11
1086	9
1087	6
1088	6
1089	10
1090	6
1091	5
1092	4
1093	7
1094	3
1095	5
1096	5
1097	7
1098	6
1099	7
1100	4
1101	6
1102	5
1103	8
1104	4
1105	2
1106	6
1107	7
1108	3
1109	9
1110	6
1111	6
1112	3
1113	8
1114	6
1115	8
1116	7
1117	5
1118	8
1119	3
1120	4
1121	4
1122	9
1123	5
1124	7
1125	1
1126	4
1127	8
1128	7
1129	5
1130	2
1131	9
1132	7
1133	9
1134	9
1135	4
1136	4
1137	7
1138	3
1139	10
1140	4
1141	4
1142	6
1143	7
1144	8
1145	10
1146	8
1147	5
1148	7
1149	7
1150	7
1151	3
1152	6
1153	7
1154	6
1155	6
1156	5
1157	7
1158	5
1159	7
1160	6
1161	9
1162	8
1163	6
1165	5
1166	2
1167	4
1168	7
1169	5
1170	3
1171	5
1172	5
1173	8
1174	8
1175	2
1176	4
1177	6
1178	3
1179	3
1180	5
1181	7
1182	8
1183	1
1184	2
1185	7
1186	2
1187	3
1188	12
1189	4
1190	5
1191	6
1192	5
1193	6
1194	4
1195	4
1196	4
1197	5
1198	6
1199	6
1200	3
1201	5
1202	1
1203	6
1204	1
1205	1
1206	7
1207	5
1208	6
1209	3
1210	5
1211	11
1212	4
1213	7
1214	3
1215	5
1216	3
1217	8
1218	6
1219	3
1220	5
1221	4
1222	6
1223	2
1224	6
1225	4
1226	6
1227	7
1228	3
1229	3
1230	4
1231	2
1232	5
1233	6
1234	3
1235	3
1236	8
1237	5
1238	7
1239	2
1240	7
1241	5
1243	6
1244	4
1245	3
1246	4
1247	3
1248	5
1249	3
1250	5
1251	2
1252	1
1253	5
1254	3
1255	4
1256	8
1257	4
1258	7
1259	6
1260	6
1261	2
1262	7
1263	6
1264	5
1265	5
1266	7
1267	5
1268	4
1269	10
1270	7
1271	5
1272	6
1273	8
1274	2
1275	5
1276	2
1277	7
1278	6
1279	6
1280	1
1281	3
1282	5
1283	8
1284	7
1285	3
1286	3
1287	9
1288	3
1289	8
1290	2
1291	5
1292	2
1293	2
1294	8
1295	4
1296	1
1297	4
1298	7
1299	4
1300	3
1301	4
1302	5
1303	2
1304	6
1306	5
1307	7
1308	3
1309	2
1310	4
1311	7
1312	3
1313	1
1314	3
1315	3
1316	2
1317	6
1318	4
1319	2
1320	7
1321	4
1322	5
1323	5
1324	4
1325	3
1326	4
1327	2
1328	7
1329	3
1330	2
1331	2
1332	4
1333	6
1334	5
1335	3
1336	2
1337	2
1339	5
1340	1
1341	4
1342	5
1343	1
1344	3
1345	6
1346	5
1347	4
1348	3
1349	2
1350	6
1351	7
1352	3
1353	2
1354	3
1355	2
1356	5
1357	6
1358	3
1359	2
1360	3
1361	5
1362	5
1363	3
1364	4
1365	3
1366	3
1367	4
1368	4
1369	4
1370	2
1372	4
1373	8
1374	2
1375	1
1376	1
1377	2
1379	3
1380	6
1381	4
1382	3
1383	4
1384	3
1386	2
1387	1
1388	2
1389	4
1390	3
1391	2
1392	1
1393	3
1394	5
1395	5
1397	4
1398	2
1399	9
1400	3
1401	1
1402	5
1403	4
1404	6
1405	7
1406	2
1407	3
1408	2
1409	3
1410	5
1411	6
1412	5
1413	7
1414	6
1415	2
1416	3
1417	3
1418	2
1419	1
1420	5
1421	2
1422	5
1423	3
1424	3
1425	6
1426	2
1427	4
1428	3
1429	3
1430	5
1431	4
1432	5
1433	4
1434	2
1435	1
1436	2
1437	6
1438	1
1439	6
1440	5
1441	9
1442	5
1443	5
1444	3
1445	5
1446	1
1447	3
1448	3
1449	5
1450	3
1451	1
1452	8
1453	3
1454	4
1455	2
1456	2
1457	2
1458	3
1459	2
1460	2
1461	4
1463	1
1464	2
1465	1
1466	2
1467	3
1468	4
1469	4
1470	2
1471	3
1472	2
1473	7
1474	2
1475	2
1476	3
1477	5
1478	3
1479	3
1480	3
1481	4
1482	4
1483	3
1484	2
1485	2
1486	2
1489	3
1490	2
1492	3
1493	3
1494	3
1495	5
1496	6
1497	1
1498	1
1499	6
1500	3
1501	3
1502	3
1503	5
1504	3
1505	3
1506	2
1507	5
1508	5
1509	5
1510	8
1511	2
1512	3
1513	4
1514	2
1515	4
1516	4
1517	3
1518	4
1519	1
1521	4
1522	5
1523	3
1524	2
1525	1
1526	4
1527	7
1528	2
1529	4
1530	5
1531	1
1532	6
1533	2
1534	2
1535	4
1536	6
1537	4
1538	5
1539	2
1540	1
1541	2
1543	5
1544	4
1545	6
1546	3
1547	2
1548	1
1549	4
1550	1
1551	3
1552	1
1554	2
1555	1
1556	4
1557	3
1558	1
1559	2
1560	1
1561	3
1562	3
1563	1
1566	1
1567	3
1568	6
1569	5
1570	2
1571	9
1572	1
1573	1
1574	2
1577	4
1578	3
1579	4
1580	3
1581	4
1582	2
1583	2
1585	2
1587	3
1588	1
1589	2
1590	1
1591	2
1592	3
1593	5
1594	2
1595	2
1596	3
1597	8
1598	3
1599	1
1600	1
1601	2
1602	3
1603	3
1604	5
1605	2
1606	4
1608	2
1609	3
1610	5
1611	1
1612	3
1613	4
1614	3
1616	2
1617	2
1618	2
1619	2
1620	2
1622	4
1623	2
1625	4
1626	4
1628	3
1629	2
1631	2
1632	1
1633	2
1635	3
1636	2
1637	2
1638	2
1639	2
1640	4
1641	4
1642	4
1644	2
1645	3
1646	1
1647	3
1648	2
1649	2
1650	1
1651	5
1652	4
1653	3
1654	2
1655	2
1656	1
1657	4
1658	1
1659	1
1660	1
1661	5
1662	2
1663	1
1664	2
1665	2
1666	1
1667	4
1668	2
1669	3
1670	4
1671	2
1672	3
1673	2
1674	6
1675	5
1676	3
1677	6
1678	2
1679	1
1680	2
1682	6
1683	1
1684	2
1685	1
1687	2
1688	2
1689	3
1690	4
1691	3
1693	1
1695	3
1696	2
1697	2
1698	1
1699	1
1700	3
1701	2
1702	3
1703	3
1704	5
1705	4
1706	3
1707	3
1708	3
1709	5
1710	1
1711	5
1713	4
1714	5
1715	3
1716	1
1717	2
1718	5
1719	1
1721	1
1722	1
1723	2
1726	2
1727	2
1728	5
1729	1
1730	3
1731	2
1732	2
1733	1
1734	4
1735	1
1736	3
1737	5
1739	3
1740	4
1741	1
1743	1
1744	1
1746	5
1747	6
1748	3
1749	1
1750	1
1752	2
1753	3
1754	1
1755	1
1756	4
1757	1
1758	1
1759	2
1760	4
1762	3
1763	2
1764	1
1765	2
1766	3
1767	1
1768	1
1769	3
1770	2
1771	2
1772	2
1773	4
1774	4
1775	1
1776	4
1779	3
1780	2
1781	1
1782	3
1784	3
1785	1
1786	1
1787	4
1789	3
1790	1
1791	1
1793	1
1794	1
1795	1
1797	3
1798	4
1799	2
1800	2
1801	2
1802	3
1803	3
1804	2
1806	1
1807	3
1808	3
1809	5
1810	3
1811	2
1812	1
1813	3
1814	1
1815	1
1816	2
1817	2
1818	1
1819	5
1821	3
1822	1
1824	3
1825	3
1826	3
1827	1
1830	5
1831	3
1832	1
1833	1
1834	2
1835	4
1837	4
1838	3
1839	2
1840	2
1841	3
1842	3
1843	4
1844	3
1845	6
1846	2
1847	3
1850	3
1851	2
1852	3
1853	1
1854	1
1855	1
1856	3
1858	2
1859	2
1860	6
1861	4
1862	3
1863	1
1864	3
1865	1
1866	1
1867	4
1868	1
1869	3
1870	3
1871	3
1872	1
1873	4
1875	1
1876	4
1877	2
1878	3
1879	1
1880	2
1881	1
1882	4
1883	2
1884	1
1886	1
1887	2
1888	4
1889	2
1890	6
1891	2
1892	1
1893	2
1894	3
1895	2
1896	1
1897	4
1899	2
1900	2
1901	2
1903	2
1904	2
1905	2
1906	1
1907	1
1908	3
1910	1
1911	6
1912	2
1913	4
1914	2
1915	2
1916	2
1917	5
1918	2
1919	4
1920	6
1921	1
1922	2
1923	1
1924	2
1926	3
1928	2
1930	3
1931	2
1932	1
1933	2
1934	1
1935	2
1936	1
1938	3
1939	1
1941	3
1942	6
1943	7
1944	2
1946	1
1947	3
1948	2
1949	1
1950	2
1951	3
1954	3
1956	2
1957	2
1958	2
1959	2
1960	3
1961	1
1962	2
1965	1
1968	1
1970	3
1971	2
1972	3
1973	1
1975	1
1976	3
1977	1
1978	2
1979	1
1981	1
1982	1
1984	1
1985	1
1986	2
1987	2
1988	2
1990	2
1991	3
1992	2
1993	4
1994	2
1995	4
1997	2
1998	2
1999	1
2000	1
2001	2
2002	2
2003	1
2004	2
2006	2
2007	1
2008	2
2009	1
2010	3
2013	2
2014	3
2015	3
2016	1
2018	2
2019	1
2020	2
2021	3
2022	3
2023	2
2025	4
2027	3
2029	2
2031	1
2032	2
2033	1
2034	3
2036	4
2037	2
2038	2
2039	3
2040	6
2041	2
2042	6
2043	2
2044	2
2045	2
2046	2
2048	1
2049	2
2050	2
2051	1
2052	2
2053	2
2054	2
2055	3
2056	2
2057	1
2059	1
2060	3
2061	1
2062	1
2063	1
2064	2
2065	4
2067	1
2068	4
2070	2
2071	3
2072	3
2075	1
2076	1
2078	4
2079	3
2080	1
2081	3
2082	2
2083	1
2084	1
2085	3
2086	5
2087	1
2088	3
[truncated: 1,436 more rows]
