# Supplementary material for: A census-based estimate of Earth's bacterial and archaeal diversity
Source: PLoS Biol. 2019 Feb 4;17(2):e3000106. doi: 10.1371/journal.pbio.3000106 (PMC6361415; doi:10.1371/journal.pbio.3000106)
Supplement: S2 Data — (ZIP) [file pbio.3000106.s002.zip › S2_Data/bacteria 97sim/Nstudies_per_OTU_frequencies.tsv]

# Frequency distribution of the number of incidences (non-zero samples) per OTU
# Frequency = number of samples
# Based on input table: ./output/EMBL_97/collectors_curves/bacteria/otu_subtable_collapsed_by_study.biom.gz
# Generated on: 2018.09.21 20:22:01
# Used command:
# ./dependencies/summarize_OTU_table.py -i ./output/EMBL_97/collectors_curves/bacteria/otu_subtable_collapsed_by_study.biom.gz -r ./output/EMBL_97/collectors_curves/bacteria/otu_subtable_collapsed_by_study_summary.txt --out_nnz_per_row ./output/EMBL_97/collectors_curves/bacteria/Nstudies_per_OTU.tsv --nnz_per_row_title Nstudies --out_nnz_per_column ./output/EMBL_97/collectors_curves/bacteria/NOTU…
#
# Note: Table may be filtered prior to statistics (see command used)
#
#frequency	NOTUs
1	272452
2	122013
3	68261
4	43063
5	29691
6	21942
7	16989
8	13359
9	11102
10	9030
11	7698
12	6422
13	5693
14	4887
15	4326
16	3838
17	3484
18	2947
19	2643
20	2571
21	2203
22	2044
23	1820
24	1687
25	1601
26	1424
27	1386
28	1226
29	1174
30	1079
31	1025
32	955
33	881
34	862
35	727
36	721
37	698
38	645
39	596
40	579
41	547
42	546
43	505
44	461
45	449
46	427
47	383
48	422
49	345
50	340
51	307
52	321
53	297
54	276
55	281
56	264
57	276
58	211
59	258
60	232
61	240
62	213
63	224
64	182
65	174
66	174
67	182
68	163
69	150
70	147
71	168
72	160
73	148
74	128
75	128
76	119
77	117
78	122
79	116
80	99
81	106
82	106
83	97
84	89
85	93
86	91
87	104
88	100
89	94
90	97
91	71
92	78
93	64
94	72
95	75
96	68
97	80
98	73
99	59
100	65
101	75
102	54
103	65
104	54
105	44
106	49
107	56
108	51
109	45
110	49
111	60
112	44
113	43
114	41
115	44
116	37
117	35
118	39
119	44
120	42
121	38
122	33
123	28
124	22
125	24
126	38
127	25
128	35
129	32
130	29
131	41
132	24
133	32
134	21
135	30
136	22
137	21
138	25
139	28
140	24
141	19
142	16
143	25
144	21
145	20
146	29
147	27
148	15
149	17
150	14
151	18
152	22
153	16
154	22
155	16
156	23
157	17
158	22
159	18
160	18
161	8
162	12
163	12
164	14
165	14
166	4
167	17
168	13
169	15
170	12
171	7
172	15
173	15
174	26
175	14
176	14
177	12
178	7
179	11
180	8
181	14
182	4
183	10
184	9
185	10
186	8
187	8
188	8
189	3
190	5
191	5
192	7
193	6
194	5
195	5
196	4
197	3
198	7
199	6
200	7
201	10
202	6
203	8
204	8
205	6
206	5
207	4
208	9
209	7
210	6
211	11
212	8
213	3
214	5
215	6
216	5
217	7
218	7
219	4
220	3
221	6
222	6
223	4
224	4
225	5
226	2
227	5
228	4
229	3
230	3
231	4
232	2
233	4
234	6
235	5
236	3
237	2
238	2
239	5
240	5
241	2
242	2
243	1
244	7
245	6
246	4
247	4
248	3
249	4
250	2
251	3
252	1
253	6
254	2
255	1
257	5
258	4
259	2
260	1
261	3
262	1
263	4
264	1
265	2
266	2
267	2
268	1
269	4
270	2
271	2
272	2
273	1
274	1
275	4
276	1
277	2
278	1
279	2
280	1
281	2
282	3
283	2
284	3
285	2
286	1
287	2
288	1
289	2
290	2
292	2
293	4
294	3
295	1
296	2
298	2
299	2
300	1
301	2
302	2
303	1
304	3
305	2
306	3
307	3
309	1
310	1
313	1
314	1
315	1
316	1
318	2
319	1
320	1
322	2
323	1
327	2
328	2
329	1
330	2
333	1
334	2
335	1
337	2
338	1
340	1
341	1
344	1
345	2
348	1
349	1
350	1
351	2
355	1
358	1
361	1
363	1
364	1
367	1
369	2
371	1
373	1
374	1
378	1
380	1
388	1
389	1
392	1
393	1
394	2
395	2
403	1
407	2
414	1
420	1
423	1
