# Supplementary material for: A census-based estimate of Earth's bacterial and archaeal diversity
Source: PLoS Biol. 2019 Feb 4;17(2):e3000106. doi: 10.1371/journal.pbio.3000106 (PMC6361415; doi:10.1371/journal.pbio.3000106)
Supplement: S2 Data — (ZIP) [file pbio.3000106.s002.zip › S2_Data/archaea 97sim/Nsamples_per_OTU_frequencies.tsv]

# Frequency distribution of the number of incidences (non-zero samples) per OTU
# Frequency = number of samples
# Based on input table: ./output/EMBL_97/collectors_curves/archaea/otu_subtable.biom.gz
# Generated on: 2018.09.20 16:24:45
# Used command:
# ./dependencies/summarize_OTU_biom_table.py -v -i ./output/EMBL_97/collectors_curves/archaea/otu_subtable.biom.gz -r ./output/EMBL_97/collectors_curves/archaea/otu_subtable_summary.txt --out_nnz_per_row ./output/EMBL_97/collectors_curves/archaea/Nsamples_per_OTU.tsv --nnz_per_row_title Nsamples --out_row_frequency_distribution ./output/EMBL_97/collectors_curves/archaea/Nsamples_per_OTU_frequenci…
#
# Note: Table may be filtered prior to statistics (see command used)
#
#frequency	NOTUs
2	10194
3	5922
4	4527
5	3220
6	2620
7	2099
8	1667
9	1412
10	1208
11	1096
12	975
13	807
14	752
15	698
16	634
17	588
18	531
19	462
20	621
21	366
22	373
23	324
24	317
25	328
26	293
27	265
28	244
29	241
30	214
31	208
32	194
33	200
34	176
35	165
36	161
37	152
38	166
39	146
40	148
41	133
42	128
43	115
44	98
45	101
46	100
47	96
48	107
49	86
50	98
51	70
52	76
53	84
54	71
55	59
56	62
57	70
58	64
59	58
60	52
61	61
62	54
63	50
64	56
65	54
66	49
67	45
68	36
69	54
70	42
71	54
72	35
73	30
74	41
75	47
76	39
77	31
78	21
79	43
80	39
81	28
82	34
83	28
84	42
85	19
86	32
87	17
88	26
89	22
90	31
91	17
92	21
93	25
94	26
95	18
96	29
97	21
98	22
99	13
100	26
101	25
102	22
103	15
104	26
105	20
106	20
107	21
108	18
109	17
110	18
111	21
112	21
113	19
114	21
115	13
116	19
117	19
118	15
119	14
120	13
121	12
122	16
123	19
124	20
125	18
126	12
127	13
128	8
129	11
130	9
131	13
132	14
133	15
134	6
135	13
136	9
137	12
138	9
139	7
140	10
141	11
142	13
143	8
144	12
145	8
146	6
147	9
148	10
149	7
150	14
151	14
152	7
153	8
154	11
155	5
156	5
157	6
158	5
159	2
160	8
161	12
162	7
163	9
164	6
165	8
166	6
167	11
168	5
169	4
170	2
171	8
172	8
173	6
174	3
175	11
176	5
177	8
178	4
179	4
180	6
181	3
182	11
183	7
184	4
185	5
186	6
187	5
188	3
189	2
190	3
191	5
192	4
193	2
194	1
195	4
196	4
197	3
198	4
199	4
200	7
201	5
202	3
203	4
204	1
205	7
206	7
207	6
208	2
209	2
210	1
211	4
212	3
213	6
214	5
215	5
216	5
217	4
218	5
219	4
220	6
221	3
222	3
223	2
224	2
225	2
226	5
227	3
228	3
229	4
230	4
231	3
232	2
234	7
235	3
236	6
237	5
238	4
239	2
240	1
241	1
242	6
243	1
244	2
245	3
246	4
247	2
248	2
249	3
250	2
252	3
253	6
254	4
255	1
256	4
257	1
258	2
259	1
262	2
263	2
264	5
265	3
266	4
267	3
270	1
272	3
273	3
274	2
275	6
276	1
278	3
280	1
281	1
282	1
283	1
284	2
285	3
286	3
287	1
288	2
290	3
291	2
292	2
293	1
294	2
296	3
297	2
298	1
301	2
302	1
303	1
305	1
306	1
307	1
309	2
310	2
312	2
313	2
314	1
316	1
317	2
318	2
319	1
320	1
322	2
323	2
324	1
325	1
326	1
327	1
328	2
329	3
330	1
332	1
333	1
334	1
335	1
337	1
338	3
340	1
342	2
343	2
345	2
346	1
347	4
349	1
350	1
351	1
352	1
353	1
354	1
355	1
357	2
358	1
359	1
361	1
362	1
364	1
365	1
367	6
368	1
369	3
371	2
373	2
374	1
378	1
381	1
383	1
384	1
388	1
389	1
392	3
393	2
398	1
399	1
403	1
409	2
410	1
411	1
415	2
416	2
417	1
419	1
421	1
422	1
424	1
425	1
426	1
427	2
428	1
430	1
433	1
436	2
439	1
440	1
443	2
447	1
448	2
449	1
450	1
451	1
455	1
456	1
458	1
459	1
461	1
464	1
465	1
467	1
469	1
471	1
472	1
475	1
476	2
478	1
479	1
483	1
487	1
489	1
490	1
495	1
497	1
507	2
509	2
511	1
513	1
514	2
516	1
522	1
523	1
531	1
533	1
535	1
542	1
548	1
552	1
556	1
562	1
563	1
567	1
570	1
571	1
578	1
579	1
583	1
587	2
589	1
593	1
595	1
599	1
601	1
602	1
604	1
605	1
614	1
618	1
623	2
624	2
629	1
630	1
632	1
638	1
639	1
646	1
654	1
655	1
658	1
660	1
662	1
666	1
683	1
693	1
702	1
705	1
706	1
707	1
718	1
719	1
720	2
740	1
743	1
751	2
753	1
755	1
768	1
776	1
791	2
796	1
797	1
799	1
802	1
807	2
810	1
826	1
829	1
850	1
866	1
883	1
892	1
893	1
896	1
905	1
907	1
928	1
936	1
938	1
960	1
978	1
985	1
997	1
1008	1
1019	1
1027	1
1037	1
1064	1
1098	1
1119	1
1147	1
1156	1
1167	1
1189	1
1191	1
1205	1
1227	1
1244	1
1250	1
1251	1
1258	1
1279	1
1288	1
1297	1
1306	1
1310	1
1338	1
1356	1
1394	1
1419	1
1426	1
1484	1
1522	1
1577	1
1670	1
1838	1
1914	1
1963	1
2098	1
2178	1
2209	1
2274	1
2303	1
2369	1
2443	1
2547	1
2610	1
2746	1
2880	1
2914	1
2968	1
2998	1
3087	1
3337	1
3819	1
4134	1
4809	1
7267	1
