# Supplementary material for: A census-based estimate of Earth's bacterial and archaeal diversity
Source: PLoS Biol. 2019 Feb 4;17(2):e3000106. doi: 10.1371/journal.pbio.3000106 (PMC6361415; doi:10.1371/journal.pbio.3000106)
Supplement: S2 Data — (ZIP) [file pbio.3000106.s002.zip › S2_Data/archaea 97sim/Nstudies_per_OTU_frequencies.tsv]

# Frequency distribution of the number of incidences (non-zero samples) per OTU
# Frequency = number of samples
# Based on input table: ./output/EMBL_97/collectors_curves/archaea/otu_subtable_collapsed_by_study.biom.gz
# Generated on: 2018.09.21 20:18:33
# Used command:
# ./dependencies/summarize_OTU_table.py -i ./output/EMBL_97/collectors_curves/archaea/otu_subtable_collapsed_by_study.biom.gz -r ./output/EMBL_97/collectors_curves/archaea/otu_subtable_collapsed_by_study_summary.txt --out_nnz_per_row ./output/EMBL_97/collectors_curves/archaea/Nstudies_per_OTU.tsv --nnz_per_row_title Nstudies --out_nnz_per_column ./output/EMBL_97/collectors_curves/archaea/NOTUs_pe…
#
# Note: Table may be filtered prior to statistics (see command used)
#
#frequency	NOTUs
1	23824
2	9564
3	5223
4	3047
5	1980
6	1301
7	969
8	688
9	495
10	396
11	305
12	259
13	172
14	149
15	149
16	113
17	91
18	56
19	68
20	60
21	42
22	47
23	31
24	31
25	34
26	15
27	21
28	21
29	14
30	23
31	13
32	12
33	10
34	10
35	5
36	10
37	8
38	4
39	10
40	11
41	5
42	5
43	6
44	6
45	4
46	5
47	4
48	5
49	6
50	1
51	1
52	1
53	4
54	4
56	2
57	3
58	4
59	2
60	1
61	2
63	1
65	4
66	1
68	1
69	2
70	3
71	1
75	2
79	2
80	2
83	2
84	1
86	1
88	1
89	1
91	1
92	1
95	3
96	3
100	1
107	1
111	1
113	1
115	1
118	1
120	1
123	2
128	1
129	1
131	2
132	1
133	1
139	1
143	1
153	1
173	1
218	1
256	1
