# Supplementary material for: A census-based estimate of Earth's bacterial and archaeal diversity
Source: PLoS Biol. 2019 Feb 4;17(2):e3000106. doi: 10.1371/journal.pbio.3000106 (PMC6361415; doi:10.1371/journal.pbio.3000106)
Supplement: S2 Data — (ZIP) [file pbio.3000106.s002.zip › S2_Data/bacteria 99sim/Nsamples_per_OTU_frequencies.tsv]

# Frequency distribution of the number of incidences (non-zero samples) per OTU
# Frequency = number of samples
# Based on input table: ./output/EMBL_99/collectors_curves/bacteria/otu_subtable.biom.gz
# Generated on: 2018.09.20 18:50:47
# Used command:
# ./dependencies/summarize_OTU_biom_table.py -v -i ./output/EMBL_99/collectors_curves/bacteria/otu_subtable.biom.gz -r ./output/EMBL_99/collectors_curves/bacteria/otu_subtable_summary.txt --out_nnz_per_row ./output/EMBL_99/collectors_curves/bacteria/Nsamples_per_OTU.tsv --nnz_per_row_title Nsamples --out_row_frequency_distribution ./output/EMBL_99/collectors_curves/bacteria/Nsamples_per_OTU_frequ…
#
# Note: Table may be filtered prior to statistics (see command used)
#
#frequency	NOTUs
2	668502
3	226610
4	212758
5	121618
6	103285
7	72141
8	62995
9	48351
10	43275
11	35126
12	32311
13	27613
14	25423
15	22121
16	20647
17	18378
18	17421
19	15922
20	18192
21	12777
22	11900
23	10902
24	10488
25	9410
26	9264
27	8483
28	8042
29	7510
30	7131
31	6586
32	6501
33	6064
34	5752
35	5700
36	5427
37	5044
38	4839
39	4557
40	4457
41	4213
42	4099
43	3892
44	3861
45	3629
46	3487
47	3366
48	3195
49	3087
50	3013
51	2894
52	2833
53	2741
54	2645
55	2600
56	2491
57	2428
58	2340
59	2197
60	2215
61	2143
62	2048
63	2027
64	1973
65	1893
66	1895
67	1787
68	1718
69	1727
70	1654
71	1626
72	1622
73	1550
74	1509
75	1507
76	1408
77	1453
78	1350
79	1378
80	1356
81	1337
82	1319
83	1215
84	1253
85	1184
86	1180
87	1173
88	1065
89	1102
90	1070
91	1057
92	1033
93	1038
94	998
95	983
96	963
97	927
98	899
99	850
100	878
101	882
102	793
103	799
104	772
105	784
106	737
107	775
108	734
109	745
110	739
111	724
112	718
113	710
114	648
115	688
116	690
117	674
118	631
119	655
120	599
121	598
122	596
123	635
124	563
125	579
126	570
127	543
128	574
129	541
130	533
131	505
132	561
133	488
134	513
135	501
136	500
137	519
138	427
139	465
140	470
141	492
142	390
143	462
144	421
145	433
146	435
147	427
148	445
149	372
150	372
151	394
152	361
153	411
154	380
155	412
156	358
157	360
158	359
159	383
160	362
161	323
162	302
163	321
164	327
165	336
166	358
167	307
168	349
169	342
170	321
171	317
172	311
173	306
174	305
175	293
176	292
177	307
178	325
179	313
180	286
181	289
182	258
183	302
184	262
185	295
186	307
187	261
188	267
189	264
190	246
191	213
192	266
193	240
194	246
195	255
196	233
197	240
198	239
199	268
200	243
201	241
202	228
203	221
204	250
205	217
206	244
207	218
208	218
209	205
210	203
211	203
212	219
213	211
214	201
215	183
216	180
217	188
218	204
219	179
220	208
221	207
222	197
223	196
224	203
225	177
226	183
227	208
228	189
229	171
230	175
231	177
232	173
233	187
234	134
235	158
236	165
237	153
238	171
239	172
240	177
241	150
242	147
243	166
244	159
245	149
246	170
247	136
248	170
249	127
250	171
251	145
252	139
253	148
254	162
255	149
256	127
257	127
258	150
259	138
260	145
261	129
262	119
263	138
264	154
265	139
266	119
267	130
268	133
269	122
270	133
271	121
272	128
273	118
274	140
275	141
276	121
277	124
278	124
279	120
280	132
281	134
282	123
283	122
284	106
285	111
286	116
287	100
288	106
289	100
290	103
291	113
292	118
293	113
294	99
295	78
296	93
297	108
298	110
299	103
300	104
301	91
302	129
303	110
304	93
305	96
306	106
307	83
308	104
309	100
310	103
311	84
312	99
313	120
314	103
315	94
316	98
317	89
318	86
319	107
320	85
321	91
322	88
323	108
324	87
325	106
326	90
327	102
328	94
329	76
330	75
331	73
332	82
333	85
334	80
335	93
336	78
337	102
338	87
339	83
340	73
341	88
342	83
343	103
344	85
345	93
346	76
347	97
348	78
349	74
350	83
351	86
352	64
353	70
354	72
355	65
356	68
357	83
358	80
359	76
360	73
361	74
362	62
363	67
364	71
365	58
366	92
367	77
368	66
369	61
370	70
371	70
372	70
373	79
374	83
375	57
376	66
377	76
378	70
379	60
380	64
381	57
382	65
383	49
384	73
385	63
386	61
387	64
388	68
389	60
390	55
391	61
392	67
393	58
394	67
395	64
396	53
397	62
398	60
399	48
400	60
401	52
402	50
403	60
404	74
405	57
406	48
407	55
408	78
409	50
410	62
411	45
412	50
413	40
414	55
415	53
416	43
417	52
418	52
419	57
420	57
421	62
422	54
423	66
424	43
425	55
426	45
427	45
428	45
429	53
430	49
431	55
432	46
433	44
434	49
435	36
436	57
437	41
438	48
439	59
440	39
441	49
442	46
443	54
444	43
445	58
446	46
447	37
448	50
449	46
450	28
451	50
452	42
453	33
454	47
455	44
456	44
457	55
458	35
459	39
460	47
461	35
462	42
463	52
464	42
465	50
466	49
467	40
468	40
469	38
470	48
471	44
472	33
473	41
474	48
475	36
476	35
477	33
478	38
479	40
480	26
481	35
482	40
483	36
484	29
485	25
486	36
487	35
488	39
489	34
490	33
491	44
492	45
493	35
494	45
495	43
496	27
497	38
498	37
499	46
500	35
501	35
502	43
503	31
504	30
505	36
506	31
507	32
508	48
509	33
510	53
511	31
512	39
513	28
514	35
515	36
516	34
517	29
518	30
519	39
520	30
521	29
522	24
523	32
524	25
525	29
526	32
527	36
528	41
529	26
530	41
531	25
532	43
533	35
534	31
535	34
536	28
537	31
538	27
539	30
540	42
541	25
542	35
543	41
544	26
545	35
546	26
547	38
548	24
549	25
550	25
551	35
552	22
553	27
554	25
555	34
556	24
557	32
558	32
559	33
560	23
561	22
562	25
563	25
564	25
565	27
566	30
567	30
568	24
569	19
570	29
571	41
572	27
573	22
574	28
575	34
576	32
577	27
578	23
579	35
580	25
581	28
582	27
583	38
584	22
585	30
586	28
587	41
588	24
589	22
590	30
591	16
592	27
593	20
594	31
595	23
596	30
597	24
598	26
599	31
600	28
601	22
602	28
603	38
604	28
605	25
606	26
607	26
608	27
609	20
610	23
611	26
612	29
613	29
614	14
615	21
616	24
617	29
618	23
619	21
620	18
621	26
622	22
623	21
624	18
625	26
626	22
627	16
628	18
629	27
630	30
631	22
632	28
633	27
634	23
635	26
636	21
637	15
638	19
639	22
640	21
641	23
642	14
643	25
644	33
645	22
646	22
647	18
648	24
649	27
650	22
651	24
652	22
653	25
654	18
655	17
656	20
657	21
658	19
659	16
660	16
661	22
662	18
663	29
664	11
665	21
666	23
667	21
668	18
669	12
670	16
671	25
672	12
673	17
674	25
675	21
676	21
677	19
678	14
679	17
680	17
681	20
682	19
683	21
684	15
685	19
686	18
687	13
688	20
689	21
690	17
691	16
692	20
693	14
694	21
695	17
696	29
697	18
698	23
699	11
700	11
701	20
702	21
703	16
704	14
705	17
706	18
707	16
708	18
709	8
710	18
711	15
712	14
713	16
714	15
715	17
716	13
717	27
718	20
719	16
720	14
721	15
722	21
723	22
724	24
725	21
726	22
727	18
728	14
729	12
730	22
731	17
732	17
733	14
734	16
735	11
736	10
737	21
738	13
739	24
740	8
741	21
742	11
743	15
744	15
745	11
746	14
747	24
748	20
749	11
750	18
751	11
752	14
753	14
754	19
755	22
756	15
757	20
758	10
759	21
760	13
761	19
762	11
763	12
764	16
765	14
766	12
767	13
768	19
769	12
770	16
771	9
772	11
773	14
774	8
775	15
776	10
777	11
778	22
779	11
780	18
781	18
782	17
783	17
784	18
785	11
786	20
787	12
788	17
789	17
790	18
791	11
792	11
793	13
794	17
795	12
796	14
797	16
798	8
799	12
800	18
801	16
802	9
803	13
804	11
805	4
806	20
807	8
808	10
809	14
810	11
811	15
812	11
813	17
814	15
815	17
816	11
817	18
818	17
819	12
820	15
821	11
822	8
823	11
824	18
825	9
826	14
827	16
828	15
829	15
830	12
831	10
832	9
833	17
834	12
835	11
836	6
837	13
838	10
839	17
840	9
841	12
842	17
843	14
844	15
845	15
846	15
847	10
848	16
849	12
850	12
851	7
852	7
853	17
854	14
855	14
856	9
857	13
858	8
859	12
860	12
861	9
862	10
863	9
864	13
865	12
866	4
867	18
868	7
869	13
870	7
871	13
872	11
873	5
874	10
875	11
876	6
877	15
878	9
879	8
880	13
881	11
882	9
883	13
884	7
885	8
886	14
887	8
888	20
889	11
890	12
891	6
892	13
893	9
894	16
895	12
896	9
897	6
898	9
899	11
900	13
901	10
902	5
903	15
904	14
905	10
906	8
907	9
908	13
909	6
910	7
911	14
912	8
913	16
914	9
915	12
916	7
917	8
918	9
919	7
920	13
921	14
922	15
923	7
924	14
925	10
926	11
927	9
928	7
929	9
930	9
931	15
932	9
933	8
934	9
935	6
936	6
937	11
938	6
939	15
940	13
941	13
942	12
943	9
944	14
945	10
946	7
947	9
948	6
949	5
950	8
951	9
952	9
953	15
954	17
955	8
956	11
957	12
958	10
959	8
960	8
961	9
962	9
963	6
964	11
965	9
966	6
967	12
968	10
969	12
970	10
971	7
972	6
973	8
974	10
975	14
976	10
977	9
978	11
979	10
980	5
981	8
982	5
983	8
984	11
985	6
986	12
987	6
988	6
989	7
990	8
991	5
992	9
993	6
994	8
995	8
996	5
997	2
998	8
999	8
1000	6
1001	7
1002	9
1003	9
1004	7
1005	6
1006	13
1007	7
1008	14
1009	7
1010	5
1011	8
1012	3
1013	10
1014	9
1015	12
1016	11
1017	13
1018	8
1019	8
1020	4
1021	11
1022	5
1023	7
1024	10
1025	6
1026	7
1027	5
1028	10
1029	8
1030	11
1031	11
1032	9
1033	8
1034	9
1035	9
1036	6
1037	5
1038	6
1039	10
1040	5
1041	5
1042	10
1043	3
1044	11
1045	15
1046	7
1047	5
1048	9
1049	6
1050	9
1051	8
1052	11
1053	8
1054	5
1055	10
1056	6
1057	13
1058	6
1059	6
1060	7
1061	6
1062	10
1063	9
1064	11
1065	4
1066	4
1067	9
1068	5
1069	8
1070	6
1071	8
1072	5
1073	5
1074	4
1075	9
1076	7
1077	8
1078	4
1079	7
1080	4
1081	10
1082	5
1083	6
1084	8
1085	5
1086	10
1087	6
1088	5
1089	5
1090	9
1091	10
1092	6
1093	6
1094	7
1095	7
1096	5
1097	5
1098	6
1099	2
1100	5
1101	10
1102	5
1103	4
1104	11
1105	10
1106	6
1107	10
1108	5
1109	12
1110	9
1111	10
1112	5
1113	6
1114	6
1115	4
1116	4
1117	7
1118	9
1119	2
1120	4
1121	5
1122	7
1123	7
1124	2
1125	13
1126	11
1127	7
1128	6
1129	3
1130	6
1131	7
1132	5
1133	8
1134	6
1135	6
1136	3
1137	5
1138	7
1139	1
1140	8
1141	7
1142	7
1143	4
1144	7
1145	6
1146	3
1147	8
1148	1
1149	4
1150	6
1151	9
1152	5
1153	3
1154	3
1155	5
1156	5
1157	4
1158	1
1159	9
1160	7
1161	10
1162	5
1163	5
1164	3
1165	8
1166	7
1167	8
1168	5
1169	7
1170	8
1171	7
1172	7
1173	9
1174	7
1175	6
1176	6
1177	7
1178	6
1179	3
1180	4
1181	8
1182	6
1183	7
1184	5
1185	2
1186	9
1187	5
1188	2
1189	11
1190	6
1191	3
1192	6
1193	7
1194	5
1195	6
1196	5
1197	6
1198	2
1199	5
1200	6
1201	5
1202	7
1203	4
1204	8
1205	9
1206	3
1207	6
1208	7
1209	3
1210	5
1211	5
1212	12
1213	4
1214	6
1215	6
1216	10
1217	1
1218	3
1219	6
1220	10
1221	5
1222	5
1223	6
1224	7
1225	7
1226	9
1227	9
1228	3
1229	9
1230	3
1231	5
1232	8
1233	2
1234	5
1235	3
1236	3
1237	5
1238	7
1239	6
1240	5
1241	8
1242	1
1243	4
1244	6
1245	7
1246	6
1247	6
1248	5
1249	9
1250	2
1251	7
1252	3
1253	7
1254	6
1255	7
1256	3
1257	6
1258	2
1259	4
1260	3
1261	5
1262	5
1263	2
1264	4
1265	8
1266	4
1267	3
1268	3
1269	5
1270	3
1271	5
1272	5
1273	5
1274	1
1275	6
1276	6
1277	3
1278	3
1279	3
1280	3
1281	4
1282	3
1283	8
1284	4
1285	3
1286	4
1287	3
1288	5
1289	4
1290	4
1291	8
1292	6
1293	3
1294	5
1295	3
1296	6
1297	5
1298	4
1299	5
1300	4
1301	4
1302	4
1303	2
1304	2
1305	4
1306	4
1307	5
1308	3
1309	2
1310	2
1311	4
1312	5
1313	11
1314	4
1315	3
1316	3
1317	8
1318	6
1319	8
1320	2
1321	2
1322	5
1323	6
1324	3
1325	9
1326	5
1327	5
1328	4
1329	4
1330	2
1331	1
1332	6
1333	4
1334	3
1335	8
1336	2
1337	5
1338	6
1339	4
1340	5
1341	2
1342	5
1343	4
1344	2
1345	3
1346	3
1347	6
1348	6
1349	6
1350	3
1352	4
1353	5
1354	3
1355	3
1356	3
1357	8
1358	4
1359	5
1360	4
1361	5
1362	5
1363	1
1364	5
1365	1
1366	1
1367	3
1368	1
1369	3
1370	5
1371	4
1372	5
1373	5
1374	2
1375	3
1376	3
1377	3
1378	2
1379	7
1380	7
1381	3
1382	1
1383	1
1384	10
1385	4
1386	6
1387	4
1388	4
1389	6
1390	4
1391	5
1393	2
1394	3
1395	2
1396	1
1397	2
1398	1
1399	4
1400	4
1401	3
1402	4
1403	1
1404	5
1405	4
1406	3
1407	5
1408	2
1409	7
1410	3
1411	1
1412	5
1413	3
1414	4
1415	4
1416	4
1417	2
1418	3
1419	5
1420	3
1421	5
1423	4
1424	3
1425	5
1426	6
1427	2
1428	4
1429	5
1430	4
1431	4
1432	4
1433	7
1434	2
1435	4
1436	5
1437	4
1438	1
1439	2
1440	1
1441	5
1442	8
1443	4
1444	4
1445	1
1446	2
1447	7
1448	6
1449	3
1450	6
1451	3
1452	5
1453	3
1454	2
1455	3
1456	4
1457	4
1458	6
1459	4
1460	4
1461	2
1462	4
1463	4
1464	2
1465	7
1466	4
1467	7
1468	1
1469	4
1470	2
1471	2
1472	4
1473	4
1474	6
1475	3
1476	2
1477	3
1478	4
1479	3
1480	5
1481	2
1482	2
1483	6
1484	6
1485	3
1486	5
1487	4
1488	4
1489	5
1490	5
1491	5
1493	4
1494	3
1495	3
1496	3
1497	3
1498	4
1500	2
1501	4
1502	1
1503	1
1504	3
1506	2
1507	2
1509	3
1510	2
1511	1
1512	5
1513	3
1514	2
1515	3
1516	6
1517	5
1518	2
1519	6
1520	2
1521	3
1522	8
1523	4
1524	4
1525	2
1526	2
1527	7
1528	6
1529	4
1530	4
1531	2
1532	2
1533	1
1534	3
1535	5
1536	2
1537	4
1538	4
1539	1
1540	7
1541	4
1542	4
1543	3
1544	2
1545	4
1546	7
1547	6
1548	2
1549	2
1550	4
1551	3
1552	1
1553	3
1555	1
1556	7
1557	2
1558	2
1559	4
1560	2
1561	3
1562	1
1563	4
1564	2
1565	4
1566	1
1567	3
1568	4
1569	4
1570	2
1571	4
1572	6
1573	2
1574	4
1575	3
1577	2
1578	4
1579	2
1580	3
1581	3
1582	1
1583	2
1584	3
1585	2
1586	2
1587	3
1588	2
1589	1
1590	5
1591	1
1592	2
1593	2
1594	2
1595	4
1596	4
1597	3
1598	2
1599	6
1600	6
1601	7
1602	2
1603	6
1604	3
1605	1
1606	1
1607	3
1608	3
1609	5
1610	2
1611	6
1612	3
1613	4
1614	2
1615	3
1616	5
1617	5
1618	3
1619	3
1620	2
1621	3
1622	4
1623	4
1624	4
1625	3
1626	2
1627	4
1628	3
1629	4
1630	3
1631	4
1632	4
1633	2
1634	1
1635	5
1636	3
1637	3
1638	2
1639	2
1640	6
1641	3
1642	6
1643	3
1644	3
1645	1
1646	5
1647	5
1648	3
1649	3
1650	2
1651	2
1652	6
1653	2
1654	7
1655	3
1656	2
1657	7
1658	2
1659	8
1660	3
1662	4
1664	4
1665	1
1666	1
1667	1
1668	3
1669	3
1670	1
1672	4
1673	2
1674	4
1675	3
1676	1
1677	1
1678	2
1679	2
1680	5
1681	2
1683	4
1684	3
1685	4
1686	2
1687	2
1688	5
1689	1
1690	1
1691	3
1692	1
1693	3
1694	2
1695	5
1696	2
1698	2
1699	5
1700	1
1701	2
1702	8
1703	4
1704	4
1705	1
1706	7
1707	1
1709	1
1710	1
1711	3
1712	3
1714	3
1715	1
1716	2
1717	2
1718	4
1719	2
1720	2
1721	3
1722	3
1723	3
1724	3
1725	1
1726	1
1727	3
1728	2
1729	3
1730	4
1731	1
1732	1
1733	1
1734	3
1735	3
1736	4
1739	2
1740	3
1742	1
1743	1
1744	5
1745	5
1746	1
1747	1
1748	3
1749	1
1750	2
1751	2
1752	3
1753	4
1754	2
1755	5
1756	3
1757	1
1758	3
1759	3
1761	3
1762	6
1763	3
1764	5
1765	3
1767	1
1768	1
1770	4
1771	6
1772	1
1773	1
1774	3
1776	5
1777	5
1778	4
1779	1
1780	5
1781	6
1782	1
1783	2
1784	2
1785	1
1786	3
1787	2
1788	3
1789	3
1790	3
1791	2
1792	1
1794	4
1795	1
1797	3
1799	3
1801	1
1802	3
1803	3
1804	5
1805	3
1806	1
1808	3
1809	3
1810	3
1811	1
1813	2
1814	3
1815	1
1816	1
1818	1
1819	2
1820	1
1821	1
1822	4
1823	2
1824	1
1825	5
1826	2
1827	4
1828	1
1829	1
1830	1
1831	1
1832	3
1833	1
1834	1
1835	3
1836	4
1837	3
1838	4
1839	3
1840	3
1841	2
1842	4
1843	5
1844	3
1845	1
1846	2
1847	2
1848	6
1849	1
1850	2
1851	2
1852	2
1853	2
1855	1
1856	2
1858	2
1859	4
1860	2
1861	1
1862	3
1863	2
1864	1
1866	2
1867	3
1869	2
1871	3
1872	2
1873	2
1874	3
1876	1
1877	4
1878	1
1879	3
1880	2
1881	1
1882	3
1884	1
1885	2
1886	2
1887	4
1888	5
1890	1
1891	2
1892	4
1893	2
1894	2
1895	2
1896	2
1897	4
1898	1
1899	3
1900	2
1902	2
1903	3
1904	3
1906	2
1907	4
1908	1
1910	3
1912	2
1913	4
1914	2
1916	4
1917	1
1918	1
1919	2
1920	4
1921	5
1922	2
1923	2
1924	1
1925	6
1926	1
1929	3
1930	2
1931	5
1934	1
1935	3
1938	2
1939	3
1940	2
1941	1
1942	1
1943	4
1944	5
1945	1
1946	4
1947	3
1948	2
1949	4
1950	3
1951	2
1952	2
1953	2
1955	1
1956	1
1957	2
1959	2
1960	1
1961	3
1962	3
1963	1
1964	2
1965	4
1966	2
1967	1
1970	1
1971	3
1972	2
1973	1
1975	3
1976	3
1977	1
1978	1
1979	3
1980	1
1981	2
1982	6
1983	3
1984	2
1985	3
1986	1
1988	2
1989	3
1990	4
1991	3
1992	1
1993	1
1994	3
1995	3
1996	4
1997	1
1998	3
1999	2
2000	1
2001	1
2002	2
2003	2
2004	5
2005	4
2006	4
2007	1
2009	2
2010	1
2012	3
2013	2
2014	2
2015	5
2016	3
2017	1
2019	1
2020	2
2021	1
2022	1
2023	1
2024	1
2025	3
2026	2
2027	2
2028	3
2032	1
2036	2
2039	1
2041	2
2042	2
2043	1
2044	2
2047	3
2049	2
2050	2
2051	1
2052	1
2054	3
2056	2
2058	3
2059	3
2061	1
2063	1
2064	2
2065	2
2067	2
[truncated: 1,183 more rows]
