# Supplementary material for: A census-based estimate of Earth's bacterial and archaeal diversity
Source: PLoS Biol. 2019 Feb 4;17(2):e3000106. doi: 10.1371/journal.pbio.3000106 (PMC6361415; doi:10.1371/journal.pbio.3000106)
Supplement: S2 Data — (ZIP) [file pbio.3000106.s002.zip › S2_Data/bacteria 99sim/Nstudies_per_OTU_frequencies.tsv]

# Frequency distribution of the number of incidences (non-zero samples) per OTU
# Frequency = number of samples
# Based on input table: ./output/EMBL_99/collectors_curves/bacteria/otu_subtable_collapsed_by_study.biom.gz
# Generated on: 2018.09.21 13:07:30
# Used command:
# ./dependencies/summarize_OTU_table.py -i ./output/EMBL_99/collectors_curves/bacteria/otu_subtable_collapsed_by_study.biom.gz -r ./output/EMBL_99/collectors_curves/bacteria/otu_subtable_collapsed_by_study_summary.txt --out_nnz_per_row ./output/EMBL_99/collectors_curves/bacteria/Nstudies_per_OTU.tsv --nnz_per_row_title Nstudies --out_nnz_per_column ./output/EMBL_99/collectors_curves/bacteria/NOTU…
#
# Note: Table may be filtered prior to statistics (see command used)
#
#frequency	NOTUs
1	1259306
2	331452
3	162149
4	92350
5	60534
6	41996
7	31156
8	23338
9	18574
10	14769
11	12031
12	10052
13	8487
14	7275
15	6303
16	5457
17	4893
18	4233
19	3762
20	3287
21	3044
22	2713
23	2379
24	2228
25	2055
26	1831
27	1707
28	1513
29	1495
30	1310
31	1255
32	1144
33	1128
34	1033
35	1001
36	869
37	849
38	757
39	736
40	734
41	638
42	659
43	557
44	545
45	523
46	488
47	479
48	440
49	440
50	381
51	399
52	341
53	346
54	355
55	302
56	289
57	295
58	261
59	292
60	257
61	252
62	251
63	257
64	196
65	197
66	199
67	185
68	164
69	173
70	183
71	178
72	133
73	134
74	127
75	156
76	118
77	129
78	125
79	119
80	126
81	102
82	116
83	100
84	83
85	108
86	74
87	107
88	77
89	84
90	85
91	101
92	82
93	67
94	76
95	80
96	60
97	71
98	62
99	57
100	59
101	57
102	70
103	50
104	64
105	49
106	54
107	49
108	49
109	51
110	53
111	33
112	44
113	43
114	40
115	33
116	35
117	35
118	32
119	31
120	32
121	33
122	38
123	40
124	41
125	29
126	26
127	25
128	30
129	28
130	26
131	22
132	26
133	23
134	30
135	23
136	31
137	19
138	16
139	21
140	21
141	18
142	20
143	16
144	14
145	23
146	21
147	21
148	11
149	14
150	14
151	10
152	15
153	18
154	14
155	16
156	16
157	10
158	18
159	19
160	18
161	17
162	14
163	10
164	15
165	11
166	9
167	14
168	6
169	12
170	7
171	10
172	8
173	9
174	15
175	13
176	7
177	6
178	11
179	4
180	9
181	6
182	9
183	8
184	6
185	6
186	5
187	9
188	7
189	11
190	8
191	3
192	7
193	6
194	7
195	8
196	2
197	5
198	8
199	6
200	5
201	8
202	7
203	8
204	4
205	4
206	5
207	8
208	3
209	4
210	5
211	8
212	2
213	2
214	11
215	3
216	3
217	4
218	2
219	2
220	4
221	4
222	4
223	3
224	3
225	3
226	6
227	1
228	5
229	2
230	4
231	6
232	2
233	4
234	3
236	5
237	6
238	3
239	3
240	1
241	3
242	2
243	3
244	7
245	5
246	2
247	3
248	4
249	1
250	2
251	2
252	2
253	1
254	1
255	1
257	1
258	2
259	1
260	1
262	2
263	1
264	3
265	1
266	4
267	2
268	4
269	1
270	3
271	1
272	2
273	2
274	2
275	2
276	2
277	1
278	2
279	3
281	1
282	2
283	1
285	2
286	1
288	1
289	2
290	1
291	1
292	3
293	2
294	1
296	2
298	1
299	1
301	1
303	2
304	1
305	3
306	1
307	2
308	1
311	1
312	1
313	1
315	1
316	3
318	1
320	2
321	2
322	2
323	1
324	1
328	1
330	1
331	1
335	2
336	1
341	1
343	1
344	1
347	1
348	1
350	1
353	1
357	1
360	3
364	1
373	1
375	1
376	1
397	1
410	1
420	1
