# Supplementary material for: A census-based estimate of Earth's bacterial and archaeal diversity
Source: PLoS Biol. 2019 Feb 4;17(2):e3000106. doi: 10.1371/journal.pbio.3000106 (PMC6361415; doi:10.1371/journal.pbio.3000106)
Supplement: S2 Data — (ZIP) [file pbio.3000106.s002.zip › S2_Data/archaea 99sim/Nsamples_per_OTU_frequencies.tsv]

# Frequency distribution of the number of incidences (non-zero samples) per OTU
# Frequency = number of samples
# Based on input table: ./output/EMBL_99/collectors_curves/archaea/otu_subtable.biom.gz
# Generated on: 2018.09.20 18:38:56
# Used command:
# ./dependencies/summarize_OTU_biom_table.py -v -i ./output/EMBL_99/collectors_curves/archaea/otu_subtable.biom.gz -r ./output/EMBL_99/collectors_curves/archaea/otu_subtable_summary.txt --out_nnz_per_row ./output/EMBL_99/collectors_curves/archaea/Nsamples_per_OTU.tsv --nnz_per_row_title Nsamples --out_row_frequency_distribution ./output/EMBL_99/collectors_curves/archaea/Nsamples_per_OTU_frequenci…
#
# Note: Table may be filtered prior to statistics (see command used)
#
#frequency	NOTUs
2	32365
3	16828
4	12539
5	8841
6	6509
7	4821
8	3725
9	3006
10	2614
11	2234
12	1892
13	1588
14	1438
15	1230
16	1155
17	1037
18	965
19	820
20	1054
21	651
22	579
23	559
24	517
25	475
26	426
27	387
28	393
29	397
30	324
31	305
32	298
33	271
34	284
35	263
36	229
37	220
38	193
39	198
40	184
41	195
42	148
43	154
44	144
45	136
46	145
47	129
48	112
49	126
50	123
51	114
52	108
53	97
54	113
55	78
56	100
57	89
58	80
59	77
60	73
61	59
62	60
63	70
64	79
65	63
66	63
67	52
68	53
69	53
70	56
71	61
72	42
73	54
74	48
75	55
76	43
77	33
78	29
79	37
80	37
81	30
82	44
83	28
84	32
85	37
86	40
87	47
88	34
89	35
90	29
91	23
92	25
93	43
94	23
95	29
96	21
97	31
98	28
99	19
100	24
101	30
102	29
103	22
104	17
105	21
106	28
107	17
108	17
109	18
110	22
111	15
112	16
113	12
114	19
115	29
116	21
117	14
118	22
119	15
120	10
121	16
122	14
123	13
124	19
125	13
126	14
127	22
128	22
129	20
130	21
131	13
132	9
133	15
134	9
135	8
136	9
137	16
138	14
139	15
140	8
141	13
142	13
143	7
144	10
145	14
146	10
147	11
148	6
149	7
150	8
151	6
152	8
153	3
154	8
155	13
156	13
157	8
158	8
159	6
160	4
161	14
162	10
163	7
164	11
165	12
166	4
167	10
168	12
169	4
170	8
171	4
172	3
173	7
174	8
175	6
176	4
177	5
178	9
179	7
180	7
181	10
182	6
183	6
184	4
185	7
186	3
187	5
188	5
189	5
190	7
191	3
192	3
193	2
194	5
195	10
196	5
197	3
198	4
199	4
200	5
201	3
202	4
203	2
204	5
205	4
206	4
207	6
208	4
209	4
210	2
211	4
212	4
213	3
214	3
215	6
216	4
217	3
218	7
219	5
220	8
221	3
223	3
224	4
225	4
226	4
228	8
229	5
230	1
231	4
232	2
233	1
234	3
235	2
236	3
237	3
238	4
239	7
240	5
241	1
242	2
243	1
244	2
245	1
246	2
247	2
248	5
249	2
250	3
251	2
252	2
253	5
254	1
255	3
256	4
258	3
259	5
260	2
261	5
262	1
263	3
264	3
265	5
266	5
269	3
270	4
271	1
272	3
273	1
274	1
276	3
277	1
278	1
279	1
280	1
282	1
283	3
284	1
285	1
286	2
287	3
288	5
289	2
290	3
291	2
293	2
295	1
297	4
298	1
299	1
300	3
301	2
302	1
304	1
306	1
307	4
310	1
311	2
312	3
314	1
315	1
316	1
317	3
318	2
320	1
322	3
323	1
324	1
325	3
329	3
330	2
331	2
334	1
335	1
336	3
337	2
339	1
341	1
342	1
343	1
344	5
347	3
348	1
349	2
351	2
352	3
353	1
354	1
355	1
356	1
357	2
358	1
362	2
366	1
367	3
368	1
369	2
370	1
371	3
373	3
375	1
376	1
377	2
378	2
379	2
380	2
381	3
382	2
383	2
386	1
389	1
392	2
393	2
395	2
396	1
398	1
399	1
400	1
402	1
403	1
405	2
407	1
408	1
410	2
416	1
417	2
419	1
420	1
423	3
424	2
426	1
429	1
430	1
431	1
432	1
435	1
437	1
438	1
439	1
444	1
446	2
449	1
450	1
455	1
459	1
464	1
468	1
469	1
470	1
474	3
479	1
481	1
483	1
484	2
485	2
488	1
489	2
491	2
496	1
498	1
502	1
505	1
506	1
507	1
509	2
510	1
514	1
516	1
517	1
518	1
519	1
522	1
525	1
527	1
530	1
534	1
536	1
537	1
548	2
550	1
556	2
558	1
560	1
562	1
564	1
567	1
572	1
576	1
583	1
584	1
585	1
586	1
589	1
590	1
592	1
597	1
603	1
604	1
605	1
606	1
607	2
614	1
615	1
619	2
620	1
629	1
633	1
639	1
643	1
645	1
647	1
651	1
660	1
664	1
665	1
684	1
686	1
688	1
689	1
707	1
716	1
719	2
721	1
727	1
728	1
743	2
749	1
750	1
751	1
752	1
753	1
762	2
784	1
785	1
792	1
804	1
826	1
834	1
838	1
841	1
854	1
880	1
882	1
883	1
886	1
891	1
922	1
935	1
940	1
951	1
962	1
977	1
994	1
1005	1
1025	1
1035	1
1042	1
1047	1
1054	1
1067	1
1075	1
1103	1
1127	2
1136	1
1138	1
1145	1
1158	1
1160	1
1176	1
1213	2
1261	1
1264	1
1316	1
1331	1
1428	1
1431	1
1442	1
1456	1
1473	1
1488	1
1502	1
1598	1
1609	1
1628	1
1661	1
1666	1
1706	1
1824	1
1857	1
1885	1
1958	1
1971	1
2016	1
2072	1
2118	1
2189	1
2221	1
2300	1
2321	1
2484	1
2540	1
2661	1
2986	1
3185	1
3633	1
4136	1
6732	1
