# Supplementary material for: A census-based estimate of Earth's bacterial and archaeal diversity
Source: PLoS Biol. 2019 Feb 4;17(2):e3000106. doi: 10.1371/journal.pbio.3000106 (PMC6361415; doi:10.1371/journal.pbio.3000106)
Supplement: S2 Data — (ZIP) [file pbio.3000106.s002.zip › S2_Data/archaea 99sim/Nstudies_per_OTU_frequencies.tsv]

# Frequency distribution of the number of incidences (non-zero samples) per OTU
# Frequency = number of samples
# Based on input table: ./output/EMBL_99/collectors_curves/archaea/otu_subtable_collapsed_by_study.biom.gz
# Generated on: 2018.09.21 02:39:01
# Used command:
# ./dependencies/summarize_OTU_table.py -i ./output/EMBL_99/collectors_curves/archaea/otu_subtable_collapsed_by_study.biom.gz -r ./output/EMBL_99/collectors_curves/archaea/otu_subtable_collapsed_by_study_summary.txt --out_nnz_per_row ./output/EMBL_99/collectors_curves/archaea/Nstudies_per_OTU.tsv --nnz_per_row_title Nstudies --out_nnz_per_column ./output/EMBL_99/collectors_curves/archaea/NOTUs_pe…
#
# Note: Table may be filtered prior to statistics (see command used)
#
#frequency	NOTUs
1	78269
2	18413
3	8246
4	4189
5	2478
6	1487
7	1059
8	723
9	539
10	384
11	268
12	223
13	173
14	155
15	115
16	95
17	72
18	69
19	58
20	50
21	54
22	44
23	33
24	26
25	17
26	27
27	20
28	16
29	11
30	19
31	11
32	14
33	10
34	22
35	8
36	7
37	7
38	6
39	7
40	8
41	2
42	9
43	2
44	4
45	1
46	7
47	2
48	2
49	3
50	4
51	2
52	2
54	2
55	3
56	3
57	1
58	2
60	2
61	1
62	5
63	1
64	1
65	1
66	1
67	1
69	1
70	4
73	1
75	1
76	4
77	2
79	1
81	2
84	1
86	2
87	2
89	1
90	2
91	2
92	1
94	2
96	2
98	1
99	1
103	1
111	1
115	1
116	1
119	2
120	1
123	2
134	1
139	1
142	1
146	1
197	1
245	1
