# Supplementary material for: A census-based estimate of Earth's bacterial and archaeal diversity
Source: PLoS Biol. 2019 Feb 4;17(2):e3000106. doi: 10.1371/journal.pbio.3000106 (PMC6361415; doi:10.1371/journal.pbio.3000106)
Supplement: S2 Data — (ZIP) [file pbio.3000106.s002.zip › S2_Data/README.txt]

This directory contains incidence frequency-count tables for archaeal and bacterial OTUs in the GPC, at various clustering similarities (90%, 95%, 97%, 99%).
These tables were used to estimate global bacterial/archaeal 16S OTU richness.

Each table "Nstudies_per_OTU_frequencies.tsv" lists the number of OTUs found in exactly 1 study, the number of OTUs in exactly 2 studies and so on.

Each table "Nsamples_per_OTU_frequencies.tsv" lists the number of OTUs found in exactly 2 samples, the number of OTUs in exactly 3 samples and so on.
