# Supplementary material for: A census-based estimate of Earth's bacterial and archaeal diversity
Source: PLoS Biol. 2019 Feb 4;17(2):e3000106. doi: 10.1371/journal.pbio.3000106 (PMC6361415; doi:10.1371/journal.pbio.3000106)
Supplement: S2 Data — (ZIP) [file pbio.3000106.s002.zip › S2_Data/bacteria 95sim/Nsamples_per_OTU_frequencies.tsv]

# Frequency distribution of the number of incidences (non-zero samples) per OTU
# Frequency = number of samples
# Based on input table: ./output/EMBL_95/collectors_curves/bacteria/otu_subtable.biom.gz
# Generated on: 2018.09.21 22:01:24
# Used command:
# ./dependencies/summarize_OTU_biom_table.py -v -i ./output/EMBL_95/collectors_curves/bacteria/otu_subtable.biom.gz -r ./output/EMBL_95/collectors_curves/bacteria/otu_subtable_summary.txt --out_nnz_per_row ./output/EMBL_95/collectors_curves/bacteria/Nsamples_per_OTU.tsv --nnz_per_row_title Nsamples --out_nnz_per_row_frequency_distribution ./output/EMBL_95/collectors_curves/bacteria/Nsamples_per_O…
#
# Note: Table may be filtered prior to statistics (see command used)
#
#frequency	NOTUs
2	58130
3	27962
4	27234
5	17684
6	16450
7	12162
8	11338
9	8907
10	8324
11	6933
12	6654
13	5737
14	5534
15	4876
16	4577
17	4227
18	4122
19	3749
20	4409
21	3267
22	3075
23	2855
24	2741
25	2485
26	2335
27	2224
28	2065
29	2006
30	1937
31	1875
32	1809
33	1707
34	1641
35	1598
36	1573
37	1443
38	1330
39	1391
40	1332
41	1249
42	1230
43	1227
44	1160
45	1075
46	1085
47	1044
48	985
49	944
50	1018
51	892
52	911
53	863
54	901
55	853
56	784
57	848
58	744
59	806
60	753
61	698
62	667
63	676
64	672
65	681
66	624
67	635
68	618
69	555
70	596
71	558
72	561
73	582
74	555
75	539
76	524
77	522
78	486
79	492
80	499
81	519
82	488
83	458
84	486
85	410
86	424
87	405
88	420
89	425
90	420
91	404
92	409
93	413
94	425
95	385
96	412
97	341
98	403
99	346
100	343
101	313
102	355
103	330
104	307
105	331
106	350
107	313
108	308
109	284
110	307
111	298
112	269
113	283
114	283
115	276
116	270
117	291
118	279
119	279
120	261
121	251
122	249
123	237
124	259
125	258
126	250
127	236
128	234
129	219
130	231
131	206
132	217
133	240
134	206
135	233
136	208
137	206
138	211
139	196
140	207
141	214
142	181
143	204
144	200
145	186
146	179
147	183
148	187
149	174
150	186
151	173
152	178
153	169
154	148
155	186
156	140
157	143
158	153
159	165
160	142
161	181
162	157
163	153
164	177
165	172
166	158
167	143
168	167
169	142
170	134
171	162
172	161
173	133
174	165
175	141
176	155
177	133
178	153
179	151
180	134
181	162
182	147
183	126
184	129
185	139
186	139
187	109
188	131
189	119
190	137
191	131
192	124
193	111
194	110
195	96
196	143
197	133
198	126
199	116
200	116
201	94
202	111
203	111
204	117
205	108
206	120
207	100
208	122
209	108
210	109
211	97
212	101
213	118
214	106
215	99
216	100
217	120
218	104
219	99
220	95
221	79
222	106
223	115
224	86
225	81
226	85
227	91
228	103
229	69
230	94
231	92
232	82
233	77
234	87
235	74
236	69
237	81
238	93
239	82
240	72
241	80
242	73
243	89
244	78
245	78
246	95
247	77
248	92
249	76
250	86
251	74
252	62
253	73
254	60
255	77
256	76
257	75
258	91
259	69
260	76
261	73
262	82
263	68
264	60
265	82
266	67
267	72
268	78
269	76
270	67
271	79
272	65
273	70
274	69
275	60
276	62
277	69
278	64
279	65
280	62
281	68
282	69
283	52
284	65
285	56
286	84
287	84
288	70
289	56
290	70
291	70
292	61
293	66
294	43
295	63
296	54
297	73
298	52
299	62
300	48
301	70
302	51
303	55
304	52
305	62
306	54
307	60
308	62
309	53
310	54
311	60
312	58
313	58
314	46
315	39
316	41
317	56
318	53
319	50
320	62
321	56
322	58
323	34
324	47
325	55
326	51
327	45
328	50
329	52
330	52
331	54
332	37
333	48
334	53
335	54
336	50
337	46
338	52
339	48
340	35
341	36
342	54
343	47
344	48
345	39
346	55
347	49
348	55
349	50
350	45
351	38
352	46
353	42
354	40
355	41
356	46
357	58
358	33
359	38
360	48
361	41
362	40
363	40
364	44
365	37
366	41
367	40
368	33
369	38
370	35
371	39
372	55
373	40
374	36
375	43
376	45
377	34
378	44
379	36
380	56
381	38
382	32
383	29
384	44
385	31
386	36
387	44
388	28
389	31
390	34
391	33
392	27
393	25
394	40
395	34
396	36
397	34
398	33
399	32
400	41
401	37
402	47
403	34
404	40
405	40
406	30
407	30
408	38
409	39
410	22
411	30
412	37
413	28
414	34
415	33
416	33
417	30
418	31
419	31
420	46
421	28
422	33
423	32
424	30
425	46
426	31
427	28
428	42
429	34
430	22
431	24
432	29
433	31
434	28
435	27
436	27
437	33
438	25
439	26
440	31
441	32
442	29
443	22
444	28
445	31
446	30
447	29
448	25
449	32
450	32
451	31
452	24
453	28
454	36
455	21
456	25
457	28
458	38
459	30
460	26
461	22
462	21
463	14
464	31
465	34
466	31
467	29
468	26
469	21
470	31
471	22
472	25
473	29
474	26
475	23
476	17
477	18
478	25
479	26
480	23
481	27
482	21
483	26
484	24
485	22
486	26
487	24
488	24
489	22
490	22
491	27
492	26
493	28
494	19
495	29
496	19
497	16
498	23
499	19
500	25
501	25
502	27
503	26
504	30
505	24
506	32
507	21
508	32
509	28
510	16
511	21
512	17
513	24
514	23
515	20
516	22
517	16
518	19
519	26
520	16
521	20
522	16
523	20
524	19
525	20
526	20
527	20
528	10
529	14
530	22
531	25
532	16
533	21
534	16
535	20
536	24
537	15
538	26
539	21
540	24
541	15
542	18
543	22
544	21
545	25
546	18
547	22
548	22
549	20
550	22
551	21
552	18
553	21
554	12
555	17
556	15
557	14
558	17
559	19
560	17
561	21
562	20
563	23
564	25
565	21
566	24
567	19
568	20
569	10
570	15
571	13
572	15
573	20
574	26
575	16
576	10
577	17
578	15
579	18
580	15
581	14
582	20
583	19
584	15
585	21
586	15
587	20
588	23
589	11
590	16
591	18
592	14
593	18
594	18
595	11
596	19
597	16
598	20
599	16
600	16
601	22
602	14
603	24
604	15
605	23
606	18
607	11
608	17
609	16
610	19
611	8
612	18
613	17
614	11
615	17
616	15
617	22
618	21
619	17
620	14
621	15
622	14
623	13
624	6
625	12
626	12
627	13
628	18
629	18
630	11
631	13
632	15
633	10
634	7
635	16
636	21
637	15
638	17
639	16
640	11
641	21
642	17
643	10
644	18
645	12
646	9
647	14
648	19
649	13
650	17
651	10
652	20
653	19
654	15
655	18
656	14
657	11
658	15
659	13
660	10
661	12
662	12
663	12
664	17
665	11
666	18
667	10
668	15
669	9
670	19
671	24
672	17
673	13
674	19
675	13
676	21
677	9
678	13
679	15
680	12
681	15
682	9
683	13
684	15
685	18
686	10
687	13
688	16
689	9
690	12
691	8
692	14
693	8
694	10
695	18
696	10
697	8
698	12
699	11
700	11
701	12
702	14
703	13
704	18
705	14
706	19
707	12
708	10
709	7
710	14
711	10
712	12
713	15
714	19
715	16
716	15
717	8
718	10
719	11
720	10
721	10
722	13
723	15
724	8
725	8
726	12
727	7
728	12
729	12
730	15
731	11
732	11
733	10
734	10
735	15
736	10
737	8
738	10
739	6
740	8
741	10
742	8
743	14
744	16
745	10
746	6
747	11
748	12
749	8
750	13
751	10
752	9
753	16
754	18
755	8
756	9
757	9
758	7
759	13
760	13
761	5
762	14
763	10
764	13
765	1
766	17
767	12
768	6
769	13
770	15
771	12
772	7
773	10
774	5
775	5
776	10
777	5
778	8
779	7
780	7
781	6
782	9
783	9
784	11
785	8
786	11
787	7
788	13
789	10
790	9
791	14
792	13
793	16
794	15
795	11
796	9
797	9
798	6
799	6
800	10
801	14
802	11
803	9
804	12
805	12
806	9
807	5
808	16
809	5
810	8
811	10
812	12
813	14
814	8
815	14
816	12
817	13
818	7
819	11
820	4
821	8
822	11
823	6
824	3
825	4
826	20
827	12
828	18
829	9
830	6
831	9
832	8
833	11
834	10
835	10
836	8
837	9
838	9
839	11
840	6
841	9
842	11
843	7
844	9
845	9
846	9
847	5
848	4
849	7
850	8
851	9
852	10
853	4
854	9
855	11
856	8
857	8
858	12
859	5
860	5
861	13
862	5
863	6
864	9
865	5
866	7
867	6
868	6
869	8
870	9
871	9
872	9
873	8
874	10
875	6
876	8
877	7
878	5
879	6
880	9
881	8
882	10
883	12
884	7
885	3
886	7
887	2
888	9
889	10
890	9
891	3
892	4
893	4
894	3
895	6
896	7
897	7
898	5
899	10
900	12
901	5
902	5
903	8
904	9
905	3
906	8
907	6
908	12
909	7
910	12
911	7
912	8
913	8
914	6
915	7
916	10
917	8
918	4
919	7
920	7
921	9
922	3
923	5
924	5
925	6
926	4
927	5
928	5
929	5
930	3
931	10
932	6
933	8
934	3
935	8
936	3
937	8
938	8
939	5
940	6
941	9
942	3
943	6
944	9
945	5
946	4
947	10
948	8
949	6
950	6
951	8
952	5
953	12
954	7
955	9
956	3
957	3
958	7
959	10
960	6
961	3
962	3
963	6
964	5
965	7
966	7
967	7
968	9
969	5
970	11
971	9
972	7
973	9
974	5
975	7
976	8
977	4
978	3
979	4
980	7
981	2
982	6
983	4
984	8
985	7
986	5
987	5
988	5
989	5
990	7
991	6
992	6
993	5
994	3
995	10
996	4
997	6
998	3
999	8
1000	9
1001	3
1002	2
1003	2
1004	8
1005	6
1006	5
1007	6
1008	6
1009	7
1010	9
1011	7
1012	4
1013	4
1014	5
1015	10
1016	6
1017	4
1018	6
1019	5
1020	4
1021	3
1022	7
1023	3
1024	4
1025	8
1026	4
1027	5
1028	6
1029	6
1030	5
1031	8
1032	4
1033	5
1034	7
1035	6
1036	4
1037	7
1039	6
1040	6
1041	8
1042	2
1043	9
1044	4
1045	5
1046	6
1047	6
1048	4
1049	4
1050	8
1051	3
1052	6
1053	5
1054	4
1055	3
1056	2
1057	7
1058	10
1059	3
1060	8
1061	5
1062	2
1063	2
1064	8
1065	3
1066	6
1067	5
1068	5
1069	10
1070	7
1071	2
1072	5
1073	5
1074	2
1075	4
1076	6
1077	5
1078	5
1079	10
1080	2
1081	3
1082	4
1083	8
1084	8
1085	3
1086	7
1087	5
1088	3
1089	9
1090	9
1091	6
1092	5
1093	6
1094	6
1095	4
1096	6
1097	8
1098	2
1099	1
1100	6
1101	3
1102	7
1103	6
1104	2
1105	6
1106	4
1107	13
1108	7
1109	4
1110	6
1111	7
1112	6
1113	5
1114	9
1115	5
1116	5
1117	7
1118	4
1119	2
1120	3
1121	6
1122	5
1123	8
1124	1
1125	6
1126	10
1127	2
1128	9
1129	1
1130	2
1131	3
1133	3
1134	2
1135	3
1136	4
1137	7
1138	3
1139	2
1140	7
1141	9
1142	6
1143	1
1144	5
1145	3
1146	1
1147	5
1148	3
1149	4
1151	2
1152	9
1153	2
1154	6
1155	2
1156	4
1157	5
1158	4
1159	3
1160	5
1161	4
1162	6
1163	8
1164	4
1165	10
1166	4
1167	3
1168	3
1169	6
1170	6
1171	4
1172	2
1173	7
1174	3
1175	5
1176	5
1177	7
1178	6
1179	5
1180	4
1181	7
1182	5
1183	3
1184	3
1185	7
1186	3
1187	3
1188	5
1189	4
1190	4
1191	3
1192	4
1193	8
1194	8
1195	7
1196	7
1197	12
1198	2
1199	7
1200	2
1201	5
1202	5
1203	8
1204	6
1205	3
1206	3
1207	4
1208	1
1209	5
1210	3
1211	5
1212	4
1213	4
1214	10
1215	4
1216	4
1217	3
1218	10
1219	3
1220	6
1221	4
1222	2
1223	5
1224	2
1225	4
1226	4
1227	4
1228	4
1229	3
1230	4
1231	11
1232	5
1233	6
1234	2
1235	3
1236	1
1237	3
1238	7
1239	2
1240	2
1241	3
1242	3
1243	4
1244	3
1245	4
1246	3
1247	4
1248	3
1249	4
1250	4
1251	2
1252	1
1253	8
1254	2
1255	4
1256	2
1257	8
1258	4
1259	3
1260	5
1261	3
1262	3
1263	5
1264	3
1265	6
1266	4
1267	1
1268	1
1269	1
1270	5
1271	3
1272	5
1273	4
1274	3
1275	2
1276	2
1277	4
1278	2
1279	5
1280	2
1281	4
1282	9
1283	8
1284	3
1285	1
1286	4
1287	2
1288	3
1289	3
1290	5
1291	1
1292	2
1293	7
1294	5
1295	3
1296	1
1297	3
1298	2
1299	4
1300	9
1301	2
1302	3
1303	4
1304	1
1306	5
1307	1
1308	3
1309	4
1310	2
1311	1
1312	4
1313	2
1314	4
1315	2
1316	1
1317	3
1318	5
1319	6
1321	4
1322	3
1323	5
1324	5
1325	4
1326	4
1327	5
1328	2
1329	4
1330	2
1331	1
1332	3
1333	3
1334	4
1335	2
1336	4
1337	4
1338	2
1339	4
1340	2
1341	2
1342	1
1343	8
1344	6
1345	3
1346	2
1347	1
1348	7
1349	1
1350	4
1352	4
1353	2
1354	2
1355	2
1356	4
1357	3
1358	5
1359	1
1360	2
1361	3
1362	2
1363	2
1364	4
1365	2
1366	1
1367	1
1368	2
1369	4
1370	2
1371	3
1372	2
1373	2
1374	6
1375	3
1376	5
1377	1
1378	4
1380	2
1381	2
1382	1
1383	5
1384	4
1385	4
1386	5
1387	2
1388	2
1389	3
1390	1
1391	3
1392	2
1393	4
1394	2
1395	1
1396	7
1397	3
1398	4
1399	5
1400	2
1401	4
1402	3
1403	2
1404	6
1405	1
1406	1
1407	1
1409	4
1410	5
1411	6
1412	1
1413	3
1414	2
1415	3
1416	4
1417	2
1418	3
1419	4
1420	4
1421	4
1422	6
1423	3
1424	1
1425	5
1426	3
1427	1
1428	3
1429	1
1430	1
1431	1
1432	1
1433	2
1434	1
1435	1
1436	1
1437	2
1438	2
1439	3
1440	1
1441	6
1442	5
1443	3
1444	3
1445	3
1446	2
1447	3
1448	2
1449	4
1450	2
1451	1
1452	3
1454	4
1455	2
1456	5
1457	3
1458	2
1459	4
1460	1
1461	4
1463	1
1464	3
1465	5
1466	7
1467	5
1468	1
1469	3
1470	3
1471	1
1472	3
1473	6
1474	1
1475	5
1476	2
1477	1
1478	8
1479	3
1480	4
1481	1
1482	3
1483	1
1484	2
1485	1
1486	4
1487	1
1488	2
1489	2
1490	1
1491	2
1493	4
1494	3
1495	6
1496	2
1497	5
1498	3
1499	2
1500	2
1501	1
1502	4
1503	2
1504	2
1505	3
1506	6
1507	3
1508	3
1509	1
1510	3
1511	3
1512	3
1513	2
1514	1
1515	2
1516	4
1517	3
1518	1
1519	3
1520	1
1521	1
1522	3
1523	1
1526	1
1527	2
1528	1
1529	4
1530	1
1531	2
1532	4
1533	2
1534	1
1535	3
1536	1
1537	3
1538	5
1539	7
1540	3
1541	1
1542	1
1543	2
1544	5
1545	2
1546	5
1547	2
1548	3
1549	3
1550	2
1551	1
1552	1
1553	4
1554	3
1555	4
1556	6
1557	4
1558	2
1559	4
1560	2
1561	2
1562	3
1563	1
1564	3
1565	5
1566	2
1568	2
1569	2
1570	2
1572	2
1573	4
1574	3
1575	1
1576	2
1577	4
1578	4
1579	1
1580	3
1581	3
1582	4
1583	4
1584	5
1585	1
1586	1
1587	1
1589	3
1590	2
1591	7
1592	1
1593	3
1594	2
1595	2
1596	4
1597	4
1598	4
1599	2
1600	4
1601	2
1602	6
1603	3
1605	4
1606	1
1607	1
1608	1
1609	1
1611	2
1612	3
1613	2
1614	3
1615	3
1616	1
1617	2
1618	3
1619	2
1621	1
1622	3
1623	3
1624	1
1625	1
1626	2
1627	1
1628	3
1629	7
1630	1
1631	1
1632	4
1633	2
1634	1
1636	2
1638	1
1639	1
1640	4
1641	2
1642	4
1643	2
1644	5
1645	4
1646	3
1647	1
1648	4
1650	1
1651	3
1652	3
1653	2
1655	4
1656	5
1657	4
1658	3
1659	3
1661	3
1662	3
1663	4
1664	4
1665	2
1666	2
1667	3
1668	2
1669	2
1670	1
1671	4
1672	1
1673	1
1674	1
1675	1
1676	1
1677	2
1678	4
1679	1
1681	2
1682	1
1683	5
1684	2
1685	2
1686	4
1687	3
1688	3
1689	1
1690	5
1691	3
1692	5
1693	3
1694	4
1695	3
1696	2
1697	3
1698	1
1699	2
1700	3
1701	2
1702	4
1703	1
1704	1
1705	1
1706	3
1707	4
1708	1
1709	2
1710	5
1711	2
1712	3
1713	3
1714	5
1715	2
1716	2
1717	1
1718	1
1719	3
1720	2
1721	2
1723	1
1724	1
1725	3
1726	1
1727	2
1728	4
1729	1
1730	2
1731	1
1732	2
1733	4
1734	3
1735	3
1736	7
1737	1
1738	1
1739	2
1740	1
1741	2
1743	1
1744	1
1745	3
1746	3
1747	4
1748	2
1749	1
1750	3
1751	3
1753	2
1754	2
1756	2
1757	4
1758	4
1759	3
1760	4
1761	4
1762	2
1763	1
1764	1
1765	1
1766	5
1767	2
1768	2
1769	5
1770	5
1772	2
1773	1
1774	2
1775	2
1776	2
1777	2
1778	2
1779	3
1780	2
1781	1
1782	4
1783	2
1784	4
1785	2
1786	1
1787	1
1789	2
1790	1
1791	2
1792	1
1793	1
1794	5
1795	3
1796	1
1797	5
1798	2
1800	1
1801	1
1802	1
1803	1
1804	3
1805	2
1806	5
1807	2
1808	1
1809	1
1810	3
1811	4
1813	2
1815	1
1817	2
1818	3
1820	2
1821	3
1822	1
1823	3
1824	2
1825	3
1826	2
1828	1
1829	3
1830	3
1831	2
1832	1
1834	1
1835	1
1838	1
1839	4
1840	1
1841	1
1842	2
1845	1
1847	1
1848	1
1849	1
1850	1
1851	2
1852	1
1853	1
1854	2
1855	1
1856	1
1857	4
1858	2
1859	2
1864	1
1865	4
1866	3
1868	1
1872	1
1873	5
1874	4
1875	2
1876	2
1877	1
1879	1
1880	2
1881	2
1882	1
1883	2
1885	1
1887	5
1888	2
1889	4
1890	1
1891	2
1893	3
1895	3
1897	4
1898	2
1899	4
1900	1
1901	3
1902	1
1903	1
1904	1
1905	2
1906	2
1909	1
1910	1
1911	2
1913	2
1914	2
1915	1
1916	1
1917	1
1918	1
1921	2
1922	2
1923	1
1924	1
1925	2
1926	1
1927	1
1928	2
1929	1
1930	1
1933	1
1934	1
1936	1
1937	1
1938	1
1939	1
1941	2
1942	3
1943	2
1944	2
1945	2
1946	1
1947	1
1948	2
1949	1
1950	1
1951	2
1952	1
1953	1
1955	1
1956	1
1957	1
1958	1
1959	4
1960	2
1961	1
1962	3
1963	2
1964	1
1965	3
1967	1
1968	3
1969	1
1970	1
1971	1
1973	3
1974	2
1975	1
1976	3
1977	1
1979	4
1980	2
1982	1
1983	3
1984	1
1985	3
1986	1
1988	2
1990	1
1991	1
1992	2
1993	4
1994	1
1996	1
1997	1
1998	1
1999	2
2000	3
2001	1
2003	2
2004	4
2005	1
2007	4
2008	1
2009	1
2010	1
2011	1
2012	3
2014	2
2016	1
2017	1
2018	2
2019	2
2020	1
2021	3
2022	2
2025	1
2026	2
2028	1
2029	1
2030	2
2032	2
2033	4
2034	1
2035	1
2036	5
2037	1
2038	2
2039	2
2040	1
2041	5
2042	2
2044	1
2045	1
2047	1
2048	2
2049	3
2050	3
2051	4
2052	1
2053	1
2054	2
2055	2
2056	1
2057	2
2058	3
2059	4
2062	2
2063	2
2065	1
2066	1
2067	1
2068	1
2070	1
2071	1
2072	1
2073	4
2074	2
2075	1
2076	1
2077	1
2078	2
2080	2
[truncated: 1,499 more rows]
