# Supplementary material for: A census-based estimate of Earth's bacterial and archaeal diversity
Source: PLoS Biol. 2019 Feb 4;17(2):e3000106. doi: 10.1371/journal.pbio.3000106 (PMC6361415; doi:10.1371/journal.pbio.3000106)
Supplement: S2 Data — (ZIP) [file pbio.3000106.s002.zip › S2_Data/bacteria 95sim/Nstudies_per_OTU_frequencies.tsv]

# Frequency distribution of the number of incidences (non-zero samples) per OTU
# Frequency = number of samples
# Based on input table: ./output/EMBL_95/collectors_curves/bacteria/otu_subtable_collapsed_by_study.biom.gz
# Generated on: 2018.09.21 22:09:24
# Used command:
# ./dependencies/summarize_OTU_table.py -i ./output/EMBL_95/collectors_curves/bacteria/otu_subtable_collapsed_by_study.biom.gz -r ./output/EMBL_95/collectors_curves/bacteria/otu_subtable_collapsed_by_study_summary.txt --out_nnz_per_row ./output/EMBL_95/collectors_curves/bacteria/Nstudies_per_OTU.tsv --nnz_per_row_title Nstudies --out_nnz_per_column ./output/EMBL_95/collectors_curves/bacteria/NOTU…
#
# Note: Table may be filtered prior to statistics (see command used)
#
#frequency	NOTUs
1	124142
2	58806
3	35887
4	23857
5	17400
6	12971
7	10279
8	8358
9	6898
10	5906
11	4957
12	4308
13	3698
14	3247
15	2974
16	2624
17	2381
18	2160
19	1940
20	1715
21	1600
22	1538
23	1299
24	1279
25	1155
26	1130
27	992
28	1011
29	834
30	783
31	710
32	704
33	716
34	647
35	612
36	638
37	551
38	496
39	469
40	476
41	435
42	437
43	411
44	404
45	360
46	359
47	313
48	301
49	290
50	283
51	272
52	258
53	242
54	242
55	250
56	202
57	205
58	225
59	209
60	225
61	181
62	157
63	185
64	181
65	153
66	166
67	166
68	140
69	131
70	159
71	130
72	120
73	123
74	117
75	135
76	118
77	122
78	100
79	101
80	75
81	85
82	102
83	91
84	77
85	80
86	92
87	83
88	64
89	69
90	69
91	72
92	54
93	76
94	65
95	75
96	81
97	64
98	78
99	51
100	50
101	62
102	57
103	71
104	55
105	56
106	42
107	50
108	51
109	39
110	52
111	51
112	42
113	32
114	52
115	43
116	39
117	41
118	31
119	34
120	35
121	38
122	44
123	42
124	27
125	29
126	35
127	34
128	25
129	40
130	32
131	28
132	28
133	28
134	33
135	25
136	26
137	26
138	27
139	23
140	30
141	18
142	19
143	30
144	25
145	31
146	22
147	22
148	27
149	16
150	14
151	24
152	18
153	15
154	13
155	19
156	20
157	20
158	19
159	19
160	19
161	10
162	10
163	18
164	8
165	18
166	19
167	15
168	20
169	7
170	14
171	12
172	10
173	10
174	11
175	7
176	6
177	9
178	6
179	10
180	10
181	18
182	8
183	15
184	6
185	6
186	5
187	14
188	11
189	7
190	10
191	3
192	16
193	7
194	11
195	6
196	7
197	7
198	5
199	3
200	6
201	11
202	4
203	10
204	7
205	9
206	6
207	7
208	7
209	3
210	8
211	3
212	6
213	6
214	7
215	4
216	3
217	4
218	7
219	5
220	6
221	3
222	4
223	5
224	3
225	5
226	6
227	6
228	12
229	5
230	9
231	7
232	4
233	5
234	2
235	5
236	7
237	6
238	4
239	3
240	4
241	4
242	5
243	5
244	2
245	5
246	5
247	1
248	3
249	4
250	6
251	5
252	2
253	3
254	8
255	1
256	3
257	1
259	3
260	2
261	3
262	3
263	3
264	2
265	6
266	3
267	4
268	7
269	1
270	2
271	2
272	2
273	2
274	2
275	1
276	3
277	3
278	3
279	3
280	1
281	2
282	1
283	2
286	3
287	2
288	2
289	1
290	1
292	3
293	2
295	2
296	3
297	2
298	1
299	3
300	2
302	1
303	1
304	1
305	3
307	2
308	3
309	2
310	1
311	1
313	3
314	1
315	1
317	1
320	1
321	1
323	3
324	3
325	1
326	1
327	2
328	1
329	3
332	1
335	2
336	1
337	2
338	1
340	1
341	1
343	1
344	1
345	1
347	1
348	3
349	2
351	3
352	2
353	1
354	1
356	1
358	1
360	1
361	1
364	1
365	4
366	1
367	1
369	1
370	1
373	1
374	1
377	1
378	1
379	1
380	1
387	1
388	1
393	1
394	1
397	2
400	1
401	1
406	1
408	1
412	1
413	2
415	1
420	2
422	1
431	2
442	1
