# Supplementary material for: A census-based estimate of Earth's bacterial and archaeal diversity
Source: PLoS Biol. 2019 Feb 4;17(2):e3000106. doi: 10.1371/journal.pbio.3000106 (PMC6361415; doi:10.1371/journal.pbio.3000106)
Supplement: S2 Data — (ZIP) [file pbio.3000106.s002.zip › S2_Data/archaea 90sim/Nsamples_per_OTU_frequencies.tsv]

# Frequency distribution of the number of incidences (non-zero samples) per OTU
# Frequency = number of samples
# Based on input table: ./output/EMBL_90/collectors_curves/archaea/otu_subtable.biom.gz
# Generated on: 2018.09.21 22:32:46
# Used command:
# ./dependencies/summarize_OTU_biom_table.py -v -i ./output/EMBL_90/collectors_curves/archaea/otu_subtable.biom.gz -r ./output/EMBL_90/collectors_curves/archaea/otu_subtable_summary.txt --out_nnz_per_row ./output/EMBL_90/collectors_curves/archaea/Nsamples_per_OTU.tsv --nnz_per_row_title Nsamples --out_nnz_per_row_frequency_distribution ./output/EMBL_90/collectors_curves/archaea/Nsamples_per_OTU_f…
#
# Note: Table may be filtered prior to statistics (see command used)
#
#frequency	NOTUs
2	1087
3	792
4	680
5	498
6	418
7	342
8	330
9	273
10	251
11	230
12	218
13	173
14	164
15	145
16	145
17	124
18	119
19	135
20	106
21	91
22	107
23	88
24	88
25	74
26	67
27	73
28	53
29	74
30	57
31	60
32	60
33	70
34	61
35	56
36	64
37	51
38	49
39	48
40	41
41	47
42	41
43	33
44	44
45	45
46	29
47	31
48	33
49	28
50	36
51	26
52	31
53	31
54	32
55	25
56	27
57	38
58	20
59	24
60	29
61	20
62	25
63	23
64	22
65	27
66	13
67	27
68	19
69	28
70	19
71	18
72	24
73	18
74	15
75	15
76	20
77	17
78	19
79	13
80	14
81	19
82	11
83	10
84	15
85	16
86	9
87	12
88	7
89	11
90	23
91	12
92	10
93	13
94	12
95	16
96	14
97	9
98	15
99	14
100	19
101	14
102	11
103	9
104	8
105	6
106	7
107	7
108	13
109	11
110	9
111	6
112	8
113	10
114	9
115	9
116	8
117	7
118	7
119	19
120	12
121	8
122	3
123	7
124	7
125	11
126	11
127	9
128	6
129	7
130	6
131	7
132	6
133	3
134	11
135	9
136	10
137	8
138	4
139	2
140	5
141	4
142	6
143	7
144	3
145	5
146	3
147	2
148	7
149	4
150	9
151	13
152	9
153	7
154	6
155	6
156	5
157	7
158	5
159	5
160	6
161	6
162	6
163	5
164	1
165	1
166	10
167	4
168	6
169	2
170	1
171	4
172	8
173	4
174	7
175	3
176	5
177	1
178	4
179	6
180	5
181	6
182	3
183	1
184	3
185	5
186	3
187	7
188	2
189	1
190	1
191	7
192	6
193	3
194	1
195	4
196	2
197	2
198	2
199	4
200	4
201	2
202	3
203	5
204	3
205	2
206	2
207	4
208	2
209	3
210	2
211	3
212	5
213	1
214	3
215	1
216	8
217	3
218	4
219	3
220	2
221	3
222	3
223	4
224	3
225	4
226	1
227	4
228	5
229	6
230	1
231	2
232	2
233	2
234	4
235	2
237	3
238	1
239	2
240	2
241	2
242	3
243	4
244	2
246	3
247	4
248	2
249	1
250	2
251	1
252	2
253	1
254	3
255	2
256	3
258	2
259	1
260	1
261	2
262	3
263	1
264	2
265	1
267	5
268	6
269	1
270	4
271	1
272	1
273	1
274	3
275	3
276	2
277	3
279	5
280	3
282	3
283	3
284	1
285	1
286	2
287	1
288	3
289	1
290	3
291	1
292	2
293	1
294	2
296	1
297	5
298	1
300	2
301	1
302	2
303	2
304	2
305	1
306	2
307	2
310	1
311	2
312	1
313	1
314	1
315	1
317	2
318	2
319	1
320	1
322	3
323	1
324	2
325	1
326	3
327	2
328	2
329	1
331	2
334	1
336	4
339	2
340	3
341	1
342	1
344	2
345	1
346	3
347	1
348	1
349	1
350	1
352	2
353	1
354	3
355	1
356	1
357	2
359	1
360	2
362	1
363	2
364	2
365	4
367	4
368	2
371	2
372	1
374	1
376	2
379	2
380	2
381	2
384	2
385	2
386	4
387	2
388	4
390	2
391	1
395	1
396	1
397	2
398	1
400	1
403	1
404	1
405	1
407	1
408	2
409	1
410	1
411	1
412	2
415	1
416	1
417	1
423	1
425	1
427	1
428	2
429	1
430	1
431	1
433	1
434	3
435	2
439	1
443	1
445	2
449	1
450	1
452	1
453	1
454	1
455	4
456	2
458	1
460	1
464	1
466	2
469	3
470	1
472	1
475	1
476	1
481	3
482	1
483	1
486	1
487	1
488	2
489	4
492	1
494	1
496	2
499	1
502	1
505	1
511	1
512	1
513	1
514	1
519	1
521	1
524	1
531	1
535	1
540	1
550	1
551	1
552	1
556	2
562	1
565	1
566	2
568	1
574	1
579	1
580	1
584	1
590	1
595	1
599	1
601	1
604	1
606	1
610	1
612	1
614	1
616	1
620	1
630	2
647	1
655	1
656	1
658	1
664	1
680	1
685	1
688	1
689	1
707	1
721	1
732	1
743	1
746	1
749	1
751	1
759	1
760	1
768	1
774	1
785	1
787	1
788	1
794	1
810	1
812	1
816	1
834	1
837	1
841	1
846	1
868	1
888	1
905	1
906	1
910	1
916	1
937	1
943	1
961	1
970	1
978	1
991	1
996	1
1004	1
1005	1
1014	1
1022	2
1040	1
1041	1
1051	1
1068	1
1072	1
1074	1
1080	1
1081	1
1099	1
1136	1
1149	1
1163	1
1167	1
1221	1
1239	1
1252	2
1261	1
1313	1
1330	1
1372	1
1393	1
1457	1
1501	1
1531	1
1577	1
1674	1
1680	1
1711	1
1843	1
1897	1
1912	1
1914	1
1926	1
1949	1
1989	1
2015	1
2020	1
2194	1
2195	1
2347	1
2384	1
2457	1
2641	1
3097	1
3281	1
3614	1
3616	1
3858	1
4529	1
4932	1
4968	1
6306	1
9605	1
