# Supplementary material for: A census-based estimate of Earth's bacterial and archaeal diversity
Source: PLoS Biol. 2019 Feb 4;17(2):e3000106. doi: 10.1371/journal.pbio.3000106 (PMC6361415; doi:10.1371/journal.pbio.3000106)
Supplement: S2 Data — (ZIP) [file pbio.3000106.s002.zip › S2_Data/archaea 90sim/Nstudies_per_OTU_frequencies.tsv]

# Frequency distribution of the number of incidences (non-zero samples) per OTU
# Frequency = number of samples
# Based on input table: ./output/EMBL_90/collectors_curves/archaea/otu_subtable_collapsed_by_study.biom.gz
# Generated on: 2018.09.21 22:33:04
# Used command:
# ./dependencies/summarize_OTU_table.py -i ./output/EMBL_90/collectors_curves/archaea/otu_subtable_collapsed_by_study.biom.gz -r ./output/EMBL_90/collectors_curves/archaea/otu_subtable_collapsed_by_study_summary.txt --out_nnz_per_row ./output/EMBL_90/collectors_curves/archaea/Nstudies_per_OTU.tsv --nnz_per_row_title Nstudies --out_nnz_per_column ./output/EMBL_90/collectors_curves/archaea/NOTUs_pe…
#
# Note: Table may be filtered prior to statistics (see command used)
#
#frequency	NOTUs
1	2715
2	1581
3	1089
4	749
5	607
6	414
7	314
8	305
9	252
10	238
11	204
12	152
13	139
14	127
15	96
16	86
17	90
18	82
19	80
20	51
21	44
22	45
23	54
24	47
25	34
26	30
27	37
28	31
29	22
30	27
31	23
32	19
33	12
34	10
35	17
36	10
37	16
38	17
39	11
40	7
41	11
42	11
43	6
44	6
45	6
46	5
47	6
48	3
49	7
50	7
51	5
52	4
53	5
54	2
55	3
56	1
57	2
58	6
59	2
61	3
64	1
65	3
66	2
67	2
69	3
70	5
71	5
72	1
73	2
74	2
75	3
76	1
77	3
78	2
79	1
81	1
83	3
84	1
85	1
87	1
90	4
91	2
97	1
98	2
104	1
105	1
109	1
111	1
116	1
123	2
126	1
127	1
146	1
150	1
154	1
186	1
189	2
195	1
225	1
248	1
298	1
