# Supplementary material for: A census-based estimate of Earth's bacterial and archaeal diversity
Source: PLoS Biol. 2019 Feb 4;17(2):e3000106. doi: 10.1371/journal.pbio.3000106 (PMC6361415; doi:10.1371/journal.pbio.3000106)
Supplement: S2 Data — (ZIP) [file pbio.3000106.s002.zip › S2_Data/bacteria 90sim/Nsamples_per_OTU_frequencies.tsv]

# Frequency distribution of the number of incidences (non-zero samples) per OTU
# Frequency = number of samples
# Based on input table: ./output/EMBL_90/collectors_curves/bacteria/otu_subtable.biom.gz
# Generated on: 2018.09.21 22:34:35
# Used command:
# ./dependencies/summarize_OTU_biom_table.py -v -i ./output/EMBL_90/collectors_curves/bacteria/otu_subtable.biom.gz -r ./output/EMBL_90/collectors_curves/bacteria/otu_subtable_summary.txt --out_nnz_per_row ./output/EMBL_90/collectors_curves/bacteria/Nsamples_per_OTU.tsv --nnz_per_row_title Nsamples --out_nnz_per_row_frequency_distribution ./output/EMBL_90/collectors_curves/bacteria/Nsamples_per_O…
#
# Note: Table may be filtered prior to statistics (see command used)
#
#frequency	NOTUs
2	12045
3	5701
4	6026
5	3916
6	3853
7	2776
8	2538
9	2026
10	1982
11	1703
12	1634
13	1397
14	1352
15	1186
16	1210
17	1058
18	1039
19	921
20	1098
21	864
22	846
23	771
24	779
25	704
26	703
27	599
28	646
29	500
30	551
31	538
32	533
33	457
34	446
35	391
36	464
37	426
38	410
39	386
40	374
41	376
42	329
43	340
44	333
45	329
46	339
47	281
48	301
49	267
50	295
51	280
52	271
53	259
54	269
55	276
56	257
57	238
58	249
59	220
60	229
61	235
62	227
63	215
64	244
65	207
66	219
67	205
68	213
69	206
70	184
71	177
72	174
73	187
74	159
75	198
76	174
77	163
78	151
79	141
80	128
81	143
82	162
83	145
84	130
85	149
86	139
87	137
88	166
89	136
90	133
91	115
92	143
93	117
94	159
95	118
96	129
97	102
98	123
99	125
100	132
101	129
102	134
103	88
104	119
105	98
106	98
107	111
108	94
109	107
110	97
111	114
112	91
113	99
114	113
115	92
116	111
117	116
118	98
119	98
120	116
121	96
122	95
123	83
124	80
125	87
126	100
127	94
128	67
129	88
130	75
131	66
132	102
133	79
134	99
135	66
136	80
137	83
138	95
139	68
140	80
141	73
142	81
143	64
144	82
145	84
146	66
147	76
148	62
149	82
150	84
151	68
152	76
153	65
154	78
155	70
156	66
157	62
158	55
159	68
160	59
161	55
162	68
163	63
164	56
165	47
166	48
167	58
168	56
169	66
170	54
171	50
172	58
173	61
174	63
175	64
176	53
177	60
178	52
179	53
180	48
181	46
182	43
183	61
184	51
185	55
186	43
187	47
188	46
189	49
190	59
191	41
192	39
193	46
194	45
195	51
196	57
197	51
198	42
199	36
200	46
201	46
202	51
203	44
204	44
205	47
206	51
207	41
208	48
209	43
210	38
211	36
212	34
213	37
214	47
215	44
216	31
217	36
218	43
219	41
220	36
221	37
222	38
223	36
224	42
225	41
226	23
227	37
228	37
229	34
230	34
231	34
232	34
233	39
234	29
235	35
236	34
237	30
238	42
239	45
240	36
241	28
242	27
243	37
244	34
245	26
246	29
247	33
248	46
249	39
250	25
251	26
252	34
253	19
254	27
255	33
256	24
257	30
258	29
259	23
260	23
261	34
262	21
263	36
264	30
265	29
266	25
267	33
268	27
269	34
270	30
271	32
272	25
273	31
274	32
275	21
276	33
277	21
278	22
279	30
280	25
281	30
282	32
283	26
284	22
285	17
286	20
287	28
288	30
289	23
290	24
291	24
292	30
293	17
294	27
295	26
296	25
297	17
298	27
299	29
300	19
301	24
302	23
303	19
304	26
305	22
306	23
307	23
308	22
309	22
310	23
311	29
312	22
313	18
314	36
315	16
316	23
317	21
318	16
319	21
320	18
321	20
322	17
323	21
324	24
325	30
326	22
327	19
328	25
329	21
330	21
331	23
332	18
333	23
334	25
335	18
336	23
337	12
338	10
339	21
340	28
341	18
342	15
343	16
344	20
345	29
346	13
347	20
348	29
349	14
350	18
351	14
352	20
353	11
354	15
355	19
356	21
357	21
358	21
359	26
360	20
361	30
362	16
363	17
364	18
365	18
366	9
367	26
368	16
369	17
370	21
371	21
372	14
373	9
374	14
375	17
376	12
377	13
378	15
379	19
380	16
381	18
382	17
383	30
384	10
385	14
386	11
387	17
388	20
389	12
390	18
391	13
392	12
393	14
394	14
395	14
396	19
397	11
398	14
399	19
400	19
401	17
402	13
403	12
404	17
405	12
406	16
407	23
408	15
409	11
410	11
411	12
412	16
413	14
414	19
415	18
416	10
417	18
418	14
419	20
420	11
421	13
422	16
423	12
424	19
425	15
426	10
427	15
428	13
429	7
430	14
431	11
432	11
433	15
434	15
435	17
436	10
437	8
438	14
439	12
440	16
441	7
442	11
443	18
444	8
445	20
446	11
447	20
448	20
449	10
450	15
451	19
452	9
453	13
454	10
455	6
456	17
457	7
458	12
459	14
460	14
461	10
462	12
463	11
464	8
465	10
466	12
467	5
468	8
469	11
470	8
471	14
472	7
473	6
474	15
475	14
476	15
477	12
478	7
479	8
480	8
481	12
482	6
483	14
484	8
485	10
486	10
487	16
488	11
489	9
490	13
491	15
492	14
493	15
494	9
495	12
496	8
497	9
498	7
499	10
500	8
501	9
502	9
503	8
504	9
505	11
506	12
507	14
508	11
509	19
510	9
511	8
512	8
513	4
514	7
515	6
516	4
517	9
518	8
519	14
520	13
521	6
522	11
523	11
524	8
525	11
526	6
527	12
528	13
529	7
530	5
531	11
532	8
533	8
534	4
535	9
536	8
537	7
538	10
539	9
540	15
541	12
542	13
543	8
544	6
545	3
546	9
547	11
548	7
549	14
550	12
551	7
552	5
553	15
554	12
555	4
556	12
557	6
558	12
559	10
560	5
561	12
562	5
563	11
564	9
565	13
566	11
567	8
568	5
569	8
570	11
571	4
572	5
573	7
574	9
575	9
576	5
577	5
578	9
579	5
580	11
581	6
582	10
583	7
584	5
585	8
586	21
587	5
588	12
589	5
590	11
591	4
592	5
593	8
594	4
595	8
596	9
597	6
598	9
599	6
600	10
601	9
602	11
603	10
604	7
605	5
606	10
607	6
608	4
609	6
610	9
611	8
612	5
613	6
614	6
615	7
616	7
617	7
618	5
619	9
620	12
621	13
622	13
623	5
624	14
625	8
626	8
627	5
628	6
629	5
630	6
631	5
632	10
633	7
634	8
635	7
636	10
637	8
638	8
639	5
640	4
641	9
642	9
643	2
644	10
645	5
646	5
647	10
648	11
649	6
650	13
651	4
652	9
653	10
654	5
655	7
656	10
657	4
658	5
659	4
660	9
661	6
662	6
663	8
664	4
665	9
666	5
667	3
668	9
669	8
670	7
671	6
672	10
673	4
674	8
675	7
676	2
677	7
678	3
679	4
680	11
681	3
682	3
683	11
684	8
685	3
686	1
687	3
688	5
689	12
690	2
691	3
692	7
693	14
694	7
695	5
696	3
697	7
698	8
699	1
700	8
701	6
702	5
703	3
704	6
705	4
706	8
707	4
708	5
709	10
710	3
711	5
712	4
713	8
714	9
715	9
716	2
717	4
718	4
719	3
720	8
721	7
723	8
724	6
725	6
726	8
727	7
728	3
729	7
730	4
731	10
732	5
733	4
734	7
735	8
736	5
737	5
738	6
739	6
740	4
741	5
742	6
743	5
744	5
745	6
746	4
747	9
748	4
749	5
750	7
751	7
752	8
753	5
754	9
755	8
756	9
757	3
758	3
759	10
760	6
761	5
762	4
763	5
764	5
765	10
766	8
767	10
768	1
769	6
770	9
771	8
772	6
773	5
774	3
775	7
776	6
777	5
778	4
779	1
780	5
781	5
782	7
783	4
784	2
785	4
786	5
787	4
788	9
789	5
791	6
792	6
793	7
794	5
795	6
796	6
797	6
798	1
799	3
800	7
801	9
802	4
803	2
804	8
805	3
806	2
807	5
808	5
809	3
810	3
811	7
812	6
813	5
814	3
815	3
816	9
817	4
818	3
819	5
820	5
821	5
822	3
823	7
824	4
825	5
826	4
827	11
828	2
829	1
830	2
831	6
832	3
833	3
834	3
836	4
837	3
838	3
839	3
840	8
841	4
842	1
843	5
844	6
845	4
846	6
847	5
848	5
849	3
850	1
851	4
852	3
853	6
854	5
855	3
856	7
857	2
858	4
859	7
860	8
861	6
862	6
863	4
864	3
865	4
866	3
867	3
868	4
869	1
870	4
871	7
872	4
873	3
874	2
875	8
876	7
877	7
878	7
879	3
880	4
881	2
882	4
883	3
884	4
885	4
886	7
887	3
888	5
889	4
890	3
891	4
892	4
893	3
894	5
895	1
896	2
897	5
898	6
899	2
900	1
901	8
902	4
903	4
904	5
905	5
906	2
907	2
908	4
909	2
910	4
911	5
912	2
913	4
914	4
915	4
916	3
917	3
918	7
919	2
920	3
921	9
922	3
923	1
924	3
925	5
926	3
927	1
928	3
929	5
930	2
931	2
932	9
933	7
934	3
935	3
936	4
937	4
938	4
939	4
940	4
941	6
943	6
944	3
945	2
946	2
947	4
948	4
949	1
950	5
951	7
952	4
953	2
954	1
955	1
956	1
957	5
958	1
959	3
960	2
961	6
962	4
963	7
964	1
965	1
966	4
967	5
968	8
969	4
970	2
971	6
972	4
973	3
974	2
975	5
976	4
977	3
979	2
980	4
981	5
982	4
983	4
984	5
985	11
986	5
987	1
989	6
990	4
991	8
992	4
993	3
994	2
995	7
996	2
997	2
998	3
999	5
1000	2
1001	4
1002	4
1003	4
1004	5
1005	3
1006	4
1007	2
1008	4
1009	4
1010	3
1011	2
1012	3
1013	7
1014	3
1015	3
1017	5
1018	3
1019	3
1020	7
1021	2
1022	1
1023	2
1024	2
1025	1
1026	4
1027	5
1028	2
1029	2
1030	2
1031	5
1032	7
1033	1
1034	3
1035	3
1036	4
1037	7
1038	2
1039	6
1040	5
1041	2
1042	3
1043	2
1044	1
1045	6
1046	2
1047	4
1048	4
1049	2
1050	3
1051	2
1052	3
1053	7
1054	2
1055	1
1056	2
1057	4
1058	2
1059	4
1060	3
1061	3
1062	3
1063	1
1064	2
1065	2
1066	4
1067	7
1068	2
1070	4
1071	2
1072	2
1073	1
1074	5
1075	2
1076	5
1077	1
1078	2
1079	2
1080	1
1081	5
1082	4
1083	1
1085	1
1086	1
1087	1
1088	2
1089	2
1090	4
1091	4
1092	1
1093	5
1094	2
1095	2
1096	5
1097	2
1098	5
1099	1
1101	3
1102	4
1103	2
1104	2
1105	2
1106	1
1107	3
1108	1
1109	4
1110	1
1111	2
1112	2
1114	2
1115	3
1116	1
1117	1
1118	2
1119	3
1120	1
1121	2
1122	1
1123	1
1124	3
1125	4
1126	3
1127	2
1128	2
1129	4
1130	3
1131	1
1132	3
1133	4
1134	2
1135	4
1136	2
1137	4
1138	5
1139	4
1140	1
1141	4
1142	2
1143	2
1144	3
1145	2
1146	2
1147	1
1148	3
1149	2
1150	1
1151	1
1152	1
1153	1
1154	4
1155	3
1156	1
1157	2
1158	3
1159	2
1161	2
1162	2
1163	4
1164	6
1165	1
1166	2
1167	3
1168	1
1169	5
1170	2
1171	5
1172	2
1173	3
1174	5
1175	1
1176	6
1177	2
1178	3
1179	2
1180	4
1181	4
1182	3
1183	2
1184	2
1185	3
1186	2
1187	5
1188	2
1189	3
1190	2
1191	2
1192	2
1193	3
1194	2
1195	2
1196	1
1197	2
1198	3
1199	4
1200	3
1201	2
1202	3
1203	1
1204	4
1205	6
1206	3
1207	2
1208	1
1209	3
1210	2
1211	3
1212	1
1213	1
1214	2
1215	1
1216	4
1217	2
1218	5
1219	3
1220	2
1222	5
1223	3
1224	3
1225	1
1226	1
1227	4
1228	5
1229	1
1230	1
1231	3
1232	1
1233	3
1234	1
1235	4
1236	1
1238	2
1239	1
1240	4
1241	1
1242	2
1243	5
1244	1
1245	2
1246	2
1247	3
1248	2
1249	2
1250	1
1251	5
1252	2
1253	2
1254	2
1255	2
1256	2
1258	3
1259	1
1260	1
1261	4
1262	2
1263	1
1264	2
1265	2
1266	2
1267	1
1268	1
1269	1
1270	3
1271	2
1274	4
1275	2
1276	2
1277	1
1278	4
1279	1
1281	6
1282	1
1283	2
1284	1
1285	3
1286	4
1288	3
1289	2
1290	3
1291	2
1292	7
1293	5
1294	1
1295	1
1296	1
1297	4
1298	3
1299	3
1300	2
1301	1
1302	2
1303	1
1304	3
1305	2
1306	3
1307	2
1308	2
1309	1
1310	3
1311	2
1312	1
1313	4
1314	3
1315	2
1316	3
1317	3
1319	1
1321	2
1322	2
1324	2
1325	2
1326	2
1327	2
1329	2
1331	2
1332	2
1333	2
1334	5
1335	1
1336	1
1337	2
1338	2
1339	1
1340	1
1341	2
1342	3
1344	1
1345	2
1346	2
1347	2
1348	2
1349	2
1350	2
1351	2
1353	2
1354	3
1355	2
1357	4
1358	2
1359	6
1361	2
1362	1
1363	2
1364	2
1365	3
1366	5
1367	3
1368	2
1369	1
1370	1
1371	3
1372	2
1373	2
1374	2
1375	2
1376	4
1377	1
1382	2
1383	1
1384	1
1385	2
1386	5
1387	2
1388	3
1390	4
1392	1
1393	3
1395	4
1396	2
1397	3
1398	7
1399	6
1400	1
1401	3
1402	1
1403	3
1404	2
1405	2
1406	4
1407	4
1408	2
1409	4
1410	1
1411	1
1412	3
1413	1
1414	1
1415	3
1416	4
1417	3
1418	1
1419	4
1420	1
1422	1
1423	1
1424	1
1425	3
1426	2
1427	1
1428	2
1429	5
1430	5
1431	2
1434	2
1435	1
1437	1
1438	2
1439	1
1440	1
1441	2
1442	2
1444	2
1445	5
1446	2
1447	2
1448	1
1449	1
1450	1
1451	3
1453	2
1454	1
1455	1
1457	1
1458	3
1459	2
1460	2
1461	3
1463	2
1464	5
1465	2
1466	2
1467	2
1468	3
1469	3
1470	5
1471	3
1472	2
1473	1
1474	1
1475	3
1476	2
1477	2
1478	2
1480	2
1481	4
1482	2
1483	1
1484	2
1485	1
1486	3
1487	1
1488	3
1489	1
1491	1
1492	2
1494	1
1497	1
1499	1
1500	2
1501	2
1503	1
1504	1
1505	2
1506	2
1507	3
1508	1
1510	1
1511	2
1512	3
1513	1
1514	2
1515	1
1516	3
1517	2
1521	2
1522	1
1524	1
1525	3
1526	3
1527	1
1531	2
1532	2
1533	1
1534	3
1535	1
1536	2
1537	2
1538	1
1539	1
1540	2
1542	3
1544	1
1545	1
1546	1
1547	4
1548	2
1549	2
1550	2
1552	1
1553	1
1554	1
1555	1
1556	1
1558	2
1559	3
1561	2
1562	2
1563	1
1564	1
1565	1
1566	2
1567	1
1569	2
1570	1
1571	3
1572	4
1573	1
1574	1
1575	3
1578	2
1579	1
1580	2
1581	2
1582	2
1584	1
1585	1
1586	1
1587	1
1588	4
1589	1
1591	2
1593	4
1594	3
1595	1
1596	5
1597	2
1599	3
1600	2
1602	2
1603	1
1604	1
1605	1
1609	1
1610	2
1611	2
1612	2
1613	1
1614	2
1615	3
1616	2
1617	2
1618	3
1620	3
1621	1
1622	2
1623	4
1624	1
1626	2
1627	2
1628	1
1629	1
1630	4
1631	2
1632	4
1633	1
1636	1
1637	3
1638	2
1639	2
1642	4
1643	1
1644	1
1645	1
1646	2
1647	2
1648	3
1649	1
1650	1
1651	1
1652	2
1653	1
1654	3
1655	1
1656	1
1657	2
1658	3
1659	1
1660	1
1661	2
1662	1
1663	3
1664	1
1665	2
1666	1
1667	2
1668	2
1669	1
1670	1
1671	1
1673	1
1674	1
1675	2
1677	2
1678	3
1679	6
1680	2
1681	2
1682	1
1683	2
1684	2
1686	3
1687	1
1688	2
1689	1
1690	2
1691	3
1692	3
1693	3
1694	3
1695	3
1696	1
1697	1
1698	1
1699	1
1701	1
1702	2
1706	1
1708	1
1710	2
1711	2
1712	2
1714	1
1717	1
1718	2
1719	2
1720	1
1721	4
1723	1
1726	2
1728	2
1729	1
1730	1
1731	2
1732	2
1733	2
1735	1
1737	2
1739	1
1741	1
1742	2
1744	2
1748	2
1750	1
1752	4
1756	2
1757	1
1759	1
1760	3
1761	2
1762	2
1763	1
1765	1
1766	6
1767	1
1768	2
1770	3
1771	1
1773	1
1775	1
1777	1
1778	3
1782	2
1783	1
1786	1
1787	1
1790	2
1791	2
1793	3
1795	1
1796	2
1797	2
1798	3
1799	1
1801	2
1803	3
1805	1
1806	2
1807	1
1810	1
1811	2
1812	1
1813	1
1815	1
1817	4
1819	1
1820	3
1821	3
1823	2
1824	1
1825	1
1826	1
1827	1
1828	3
1830	1
1831	5
1836	1
1837	1
1838	2
1839	1
1840	1
1841	1
1842	1
1844	3
1845	3
1846	2
1847	1
1849	2
1851	1
1854	2
1856	2
1857	3
1858	4
1859	2
1860	1
1861	1
1863	3
1865	1
1866	1
1870	1
1871	1
1872	1
1873	3
1874	2
1875	2
1877	2
1879	1
1882	2
1883	1
1884	2
1885	2
1886	1
1887	2
1888	1
1889	2
1891	2
1892	2
1893	1
1894	2
1896	1
1897	1
1898	2
1899	2
1901	3
1902	1
1905	4
1911	1
1912	2
1913	4
1914	3
1918	2
1919	3
1920	1
1922	3
1923	2
1924	2
1926	2
1929	1
1930	1
1931	1
1932	1
1933	1
1934	1
1936	1
1937	1
1938	2
1940	1
1942	1
1944	1
1949	1
1951	1
1952	1
1953	1
1955	2
1959	3
1960	1
1961	1
1963	1
1964	2
1966	1
1968	1
1969	2
1971	1
1972	1
1973	1
1974	2
1978	1
1979	2
1980	3
1982	1
1983	1
1984	1
1986	2
1987	1
1988	2
1990	1
1991	1
1992	1
1995	1
1996	2
1997	1
1998	2
1999	2
2000	2
2002	1
2003	1
2004	1
2005	1
2011	1
2013	1
2014	1
2015	1
2016	1
2017	1
2019	4
2020	4
2022	2
2025	2
2027	1
2028	2
2030	1
2031	1
2032	1
2033	1
2034	2
2035	1
2038	1
2039	1
2040	1
2041	1
2049	1
2050	1
2051	2
2053	1
2054	1
2055	1
2058	1
2059	1
2063	1
2064	1
2066	1
2068	1
2069	1
2070	1
2077	2
2078	2
2079	1
2080	1
2081	1
2083	2
2086	2
2087	1
2089	1
2090	1
2091	2
2092	1
2097	1
2098	2
2101	3
2102	1
2103	2
2104	1
2105	2
2107	2
2108	1
2110	2
2111	1
2114	1
2115	1
2116	1
2118	1
2120	2
2121	1
2125	2
2129	1
2130	1
2131	1
2132	3
2133	1
2134	1
2136	2
2138	3
2140	1
2141	1
2142	1
2146	1
2147	3
2150	1
2153	4
2154	1
2156	2
2157	1
2159	1
2160	1
2163	1
2164	1
2165	1
2168	1
2170	1
2171	1
2174	1
2178	1
2180	2
2182	1
2183	2
2185	2
2186	2
2187	1
2188	2
2189	2
2190	1
2192	2
2196	3
2197	1
2198	1
2200	1
2201	3
2209	2
2215	1
2217	1
2218	1
2220	3
2222	1
2228	1
2230	1
2231	1
2233	1
2234	3
2236	4
2239	1
2240	1
2243	2
2244	2
2246	2
2248	1
2249	1
2257	3
2259	1
2263	2
2265	1
2266	1
2267	1
2268	1
2270	1
2271	5
2272	1
2275	1
2276	1
2278	1
2282	1
2283	1
2285	1
2286	1
2287	1
2290	2
2291	1
2292	1
2293	1
2294	2
2296	1
2298	1
2300	1
2302	1
2305	1
2307	2
2309	2
2314	3
2318	1
2319	1
2320	1
2321	1
2325	1
2326	1
2328	1
2329	2
2330	1
2331	3
2336	1
2340	1
2341	3
2342	1
2346	1
2349	1
2352	1
2356	1
2357	1
2362	1
2363	1
2365	3
2366	1
[truncated: 1,263 more rows]
