# Supplementary material for: A census-based estimate of Earth's bacterial and archaeal diversity
Source: PLoS Biol. 2019 Feb 4;17(2):e3000106. doi: 10.1371/journal.pbio.3000106 (PMC6361415; doi:10.1371/journal.pbio.3000106)
Supplement: S2 Data — (ZIP) [file pbio.3000106.s002.zip › S2_Data/bacteria 90sim/Nstudies_per_OTU_frequencies.tsv]

# Frequency distribution of the number of incidences (non-zero samples) per OTU
# Frequency = number of samples
# Based on input table: ./output/EMBL_90/collectors_curves/bacteria/otu_subtable_collapsed_by_study.biom.gz
# Generated on: 2018.09.21 22:36:56
# Used command:
# ./dependencies/summarize_OTU_table.py -i ./output/EMBL_90/collectors_curves/bacteria/otu_subtable_collapsed_by_study.biom.gz -r ./output/EMBL_90/collectors_curves/bacteria/otu_subtable_collapsed_by_study_summary.txt --out_nnz_per_row ./output/EMBL_90/collectors_curves/bacteria/Nstudies_per_OTU.tsv --nnz_per_row_title Nstudies --out_nnz_per_column ./output/EMBL_90/collectors_curves/bacteria/NOTU…
#
# Note: Table may be filtered prior to statistics (see command used)
#
#frequency	NOTUs
1	26785
2	12350
3	8308
4	6047
5	4711
6	3660
7	2977
8	2561
9	2107
10	1840
11	1662
12	1468
13	1253
14	1105
15	1054
16	958
17	867
18	800
19	704
20	625
21	626
22	541
23	601
24	512
25	494
26	463
27	423
28	390
29	407
30	326
31	328
32	307
33	299
34	269
35	282
36	244
37	258
38	215
39	223
40	214
41	215
42	188
43	193
44	190
45	163
46	186
47	165
48	148
49	173
50	150
51	153
52	124
53	136
54	122
55	130
56	103
57	102
58	98
59	96
60	101
61	100
62	98
63	110
64	106
65	88
66	77
67	97
68	86
69	91
70	75
71	75
72	67
73	69
74	71
75	73
76	64
77	61
78	51
79	65
80	47
81	66
82	63
83	61
84	56
85	61
86	56
87	39
88	48
89	58
90	46
91	41
92	35
93	47
94	39
95	31
96	51
97	43
98	30
99	44
100	55
101	45
102	33
103	29
104	42
105	30
106	32
107	33
108	31
109	41
110	25
111	26
112	25
113	26
114	22
115	39
116	30
117	27
118	36
119	24
120	24
121	23
122	29
123	27
124	23
125	14
126	19
127	31
128	28
129	24
130	22
131	26
132	24
133	24
134	12
135	12
136	25
137	36
138	23
139	17
140	15
141	13
142	11
143	23
144	17
145	16
146	14
147	16
148	19
149	19
150	16
151	14
152	14
153	8
154	19
155	16
156	16
157	28
158	14
159	11
160	17
161	14
162	12
163	8
164	16
165	13
166	9
167	14
168	16
169	15
170	14
171	21
172	7
173	4
174	10
175	10
176	11
177	8
178	11
179	8
180	11
181	12
182	9
183	13
184	15
185	17
186	12
187	9
188	11
189	8
190	8
191	8
192	4
193	10
194	6
195	12
196	7
197	13
198	9
199	12
200	10
201	4
202	7
203	8
204	8
205	9
206	6
207	5
208	13
209	9
210	8
211	4
212	12
213	12
214	4
215	1
216	7
217	9
218	8
219	4
220	11
221	6
222	4
223	10
224	10
225	2
226	1
227	7
228	8
229	6
230	7
231	7
232	5
233	7
234	4
235	3
236	3
237	2
238	4
239	5
240	4
241	7
242	8
243	6
244	4
245	2
246	5
247	6
248	1
250	3
251	1
252	4
253	7
254	1
255	4
256	6
257	2
258	3
259	4
260	1
261	4
262	3
263	1
264	4
265	3
266	4
267	2
268	2
269	3
270	1
271	6
272	6
273	1
274	1
275	5
276	1
277	5
278	6
279	3
280	3
281	3
282	7
283	1
284	1
285	4
286	3
287	3
288	6
289	2
290	3
291	1
292	2
293	1
294	2
295	1
296	2
297	6
299	2
300	1
301	2
302	4
303	2
304	3
305	2
307	2
308	1
310	3
311	3
312	3
313	3
314	2
315	3
316	2
317	1
318	2
321	2
322	2
323	2
325	4
326	1
327	3
328	2
329	3
331	3
332	4
333	1
334	2
335	3
336	1
337	1
338	1
339	1
340	1
346	2
349	1
350	3
353	2
354	3
356	2
357	2
358	1
359	3
363	1
364	1
366	2
368	1
373	1
376	1
378	1
381	1
383	2
384	1
385	1
386	3
388	1
389	1
391	3
393	1
396	1
397	1
402	1
403	1
409	1
410	1
412	1
413	1
414	1
415	1
417	1
419	1
421	1
423	4
427	2
434	1
436	1
437	1
439	1
440	1
444	1
447	1
