# Supplementary material for: A census-based estimate of Earth's bacterial and archaeal diversity
Source: PLoS Biol. 2019 Feb 4;17(2):e3000106. doi: 10.1371/journal.pbio.3000106 (PMC6361415; doi:10.1371/journal.pbio.3000106)
Supplement: S2 Data — (ZIP) [file pbio.3000106.s002.zip › S2_Data/archaea 95sim/Nsamples_per_OTU_frequencies.tsv]

# Frequency distribution of the number of incidences (non-zero samples) per OTU
# Frequency = number of samples
# Based on input table: ./output/EMBL_95/collectors_curves/archaea/otu_subtable.biom.gz
# Generated on: 2018.09.21 21:57:53
# Used command:
# ./dependencies/summarize_OTU_biom_table.py -v -i ./output/EMBL_95/collectors_curves/archaea/otu_subtable.biom.gz -r ./output/EMBL_95/collectors_curves/archaea/otu_subtable_summary.txt --out_nnz_per_row ./output/EMBL_95/collectors_curves/archaea/Nsamples_per_OTU.tsv --nnz_per_row_title Nsamples --out_nnz_per_row_frequency_distribution ./output/EMBL_95/collectors_curves/archaea/Nsamples_per_OTU_f…
#
# Note: Table may be filtered prior to statistics (see command used)
#
#frequency	NOTUs
2	5198
3	3191
4	2616
5	1924
6	1496
7	1267
8	1031
9	830
10	820
11	681
12	626
13	525
14	494
15	457
16	424
17	366
18	383
19	313
20	359
21	257
22	276
23	225
24	213
25	217
26	213
27	193
28	222
29	169
30	178
31	165
32	142
33	144
34	141
35	119
36	138
37	89
38	108
39	105
40	109
41	78
42	89
43	90
44	83
45	89
46	74
47	75
48	73
49	69
50	72
51	68
52	56
53	67
54	58
55	57
56	56
57	53
58	56
59	58
60	50
61	50
62	42
63	50
64	40
65	42
66	32
67	44
68	38
69	45
70	49
71	34
72	39
73	37
74	39
75	33
76	32
77	24
78	20
79	25
80	22
81	35
82	23
83	25
84	30
85	28
86	24
87	26
88	15
89	20
90	21
91	17
92	16
93	10
94	19
95	18
96	23
97	18
98	20
99	18
100	22
101	14
102	18
103	20
104	12
105	17
106	14
107	11
108	21
109	17
110	18
111	18
112	18
113	13
114	14
115	5
116	17
117	14
118	16
119	14
120	7
121	17
122	11
123	16
124	10
125	13
126	13
127	12
128	10
129	19
130	13
131	10
132	8
133	9
134	8
135	14
136	7
137	8
138	10
139	12
140	14
141	8
142	8
143	7
144	8
145	10
146	6
147	15
148	14
149	6
150	4
151	7
152	7
153	13
154	7
155	11
156	6
157	4
158	7
159	8
160	13
161	7
162	8
163	7
164	5
165	6
166	10
167	5
168	8
169	4
170	5
171	8
172	9
173	7
174	8
175	3
176	6
177	3
178	2
179	6
180	5
181	4
182	7
183	12
184	5
185	4
186	4
187	9
188	4
189	3
190	5
191	3
192	5
193	2
194	8
195	4
196	4
197	3
198	6
199	6
200	2
201	6
202	1
203	1
204	4
205	6
206	3
207	7
208	2
209	1
210	3
211	4
212	2
213	4
214	3
215	4
216	8
217	3
218	1
219	5
220	4
221	9
222	2
223	4
224	5
225	1
226	4
227	2
229	3
230	7
232	3
233	5
234	3
235	3
236	4
237	3
238	2
239	2
240	2
241	1
242	5
243	3
244	2
245	5
246	3
247	1
248	3
249	2
250	3
251	3
254	2
255	1
256	2
257	2
259	3
260	1
261	1
262	2
263	2
265	4
266	3
267	4
268	1
269	1
270	2
271	3
272	2
273	1
274	5
275	3
276	2
277	2
278	3
281	2
282	2
283	1
285	1
286	1
288	1
289	1
290	2
291	4
292	2
293	3
294	1
295	1
296	5
297	1
298	4
299	2
300	3
301	2
302	2
304	1
306	1
308	1
309	1
311	1
312	5
313	4
314	1
315	1
318	1
319	1
324	2
325	1
328	1
329	2
330	3
332	2
338	1
340	1
341	1
343	1
344	2
345	1
347	3
349	3
350	1
351	1
353	1
354	2
357	1
358	1
359	1
360	1
361	1
362	1
363	2
367	1
368	1
369	3
371	2
372	2
376	2
377	1
378	1
380	1
381	1
383	1
384	1
386	2
387	1
388	1
391	1
392	2
395	2
398	1
401	1
403	1
404	1
405	1
406	1
407	1
408	1
410	1
411	1
413	1
414	1
417	1
419	1
421	1
422	1
423	1
424	1
427	1
428	1
429	2
431	2
435	1
436	2
441	1
443	3
444	1
445	2
446	1
447	1
448	1
449	1
451	2
453	1
455	1
458	1
460	2
461	1
462	1
464	1
465	1
466	1
467	1
468	1
471	1
472	1
473	3
474	1
476	1
477	2
479	2
482	2
485	1
488	1
497	1
499	1
500	1
501	2
502	1
503	1
506	1
512	1
513	1
514	2
517	2
519	1
523	1
526	1
538	1
540	1
543	1
549	1
555	1
559	1
563	2
569	1
574	1
580	2
581	1
587	1
592	1
593	1
596	1
599	1
608	1
615	1
617	1
624	1
630	1
638	1
644	1
657	1
662	1
671	2
677	1
683	1
685	1
691	1
693	1
704	1
708	2
709	1
720	1
722	1
723	1
725	1
730	1
731	1
740	1
751	1
764	2
780	1
781	1
791	1
805	1
808	1
825	1
838	1
842	1
843	1
849	1
862	1
865	1
870	1
890	2
900	1
906	1
907	2
910	1
913	1
920	1
921	1
928	1
942	1
961	1
976	1
985	1
988	1
1000	1
1020	1
1031	1
1037	1
1042	1
1046	1
1075	1
1099	1
1125	1
1126	1
1137	1
1163	1
1171	1
1217	1
1246	1
1324	1
1356	1
1413	1
1422	1
1423	1
1486	1
1507	1
1535	1
1537	1
1545	1
1549	1
1573	1
1659	1
1716	1
1742	1
1828	1
1916	1
1921	1
1963	1
1966	1
2010	1
2172	1
2268	1
2313	1
2523	1
2571	1
3047	1
3172	1
3174	1
3445	1
3470	1
3611	1
3721	1
4277	1
4528	1
4704	1
5728	1
7598	1
