# Supplementary material for: A census-based estimate of Earth's bacterial and archaeal diversity
Source: PLoS Biol. 2019 Feb 4;17(2):e3000106. doi: 10.1371/journal.pbio.3000106 (PMC6361415; doi:10.1371/journal.pbio.3000106)
Supplement: S2 Data — (ZIP) [file pbio.3000106.s002.zip › S2_Data/archaea 95sim/Nstudies_per_OTU_frequencies.tsv]

# Frequency distribution of the number of incidences (non-zero samples) per OTU
# Frequency = number of samples
# Based on input table: ./output/EMBL_95/collectors_curves/archaea/otu_subtable_collapsed_by_study.biom.gz
# Generated on: 2018.09.21 21:58:31
# Used command:
# ./dependencies/summarize_OTU_table.py -i ./output/EMBL_95/collectors_curves/archaea/otu_subtable_collapsed_by_study.biom.gz -r ./output/EMBL_95/collectors_curves/archaea/otu_subtable_collapsed_by_study_summary.txt --out_nnz_per_row ./output/EMBL_95/collectors_curves/archaea/Nstudies_per_OTU.tsv --nnz_per_row_title Nstudies --out_nnz_per_column ./output/EMBL_95/collectors_curves/archaea/NOTUs_pe…
#
# Note: Table may be filtered prior to statistics (see command used)
#
#frequency	NOTUs
1	12158
2	5729
3	3442
4	2207
5	1515
6	1041
7	844
8	629
9	494
10	406
11	327
12	230
13	185
14	157
15	127
16	118
17	100
18	84
19	71
20	52
21	42
22	48
23	36
24	35
25	27
26	24
27	24
28	18
29	16
30	27
31	13
32	14
33	14
34	3
35	9
36	3
37	7
38	9
39	7
40	10
41	7
42	6
43	6
44	6
45	3
46	2
47	6
48	4
49	3
50	4
51	3
52	5
53	4
54	1
55	3
56	4
57	5
58	1
59	1
60	1
61	2
62	3
63	3
64	2
65	3
66	1
69	3
70	1
73	1
74	1
76	1
78	3
79	1
80	1
81	1
82	1
83	1
85	1
86	2
87	1
88	2
91	1
92	1
95	1
96	2
97	2
99	1
101	1
104	1
119	1
127	1
135	2
139	1
141	1
148	1
154	1
155	2
161	1
167	1
171	1
188	1
231	1
253	1
