# Supplementary material for: A census-based estimate of Earth's bacterial and archaeal diversity
Source: PLoS Biol. 2019 Feb 4;17(2):e3000106. doi: 10.1371/journal.pbio.3000106 (PMC6361415; doi:10.1371/journal.pbio.3000106)
Supplement: S3 Data — (TSV) [file pbio.3000106.s003.tsv]

# Table created by editing the following input table: input/EMBL_V4_dada2_SILVA132_1Mrps_paired_end_AtoG run_6/metadata.tsv
# Used command: ./dependencies/edit_table_basic.py -v -i 'input/EMBL_V4_dada2_SILVA132_1Mrps_paired_end_AtoG run_6/metadata.tsv' -o output/EMBL_AtoG_dada2/sample_summary.tsv --column_names_are_in last_comment_line --row_names_are_in_column SampleID --output_file_format classical --include_comments_in_output --save_output_row_names_under_column SampleID --save_output_column_names_in last_comment_l…
# Generated on: 2018.11.29 10:04:54
#
# SampleID	gene_region	study_name	run_accession	longitude	sample_accession	date	host_species	latitude	study_accession	Description
SRR3209517	V4	Global.Bees.Guts	SRR3209517	-46.5995	SRS1327288	2013/2014	Trigona spinipes	-21.70776667	PRJNA309422	Global.Bees.Guts.SRR3209517
SRR3209516	V4	Global.Bees.Guts	SRR3209516	-46.44401667	SRS1327289	2013/2014	Trigona spinipes	-21.7499	PRJNA309422	Global.Bees.Guts.SRR3209516
SRR3209515	V4	Global.Bees.Guts	SRR3209515	101.658114	SRS1327290	29-Jul-14	Apis dorsata	3.130946	PRJNA309422	Global.Bees.Guts.SRR3209515
SRR3209514	V4	Global.Bees.Guts	SRR3209514	-46.44401667	SRS1327291	2013/2014	Trigona spinipes	-21.7499	PRJNA309422	Global.Bees.Guts.SRR3209514
SRR3209513	V4	Global.Bees.Guts	SRR3209513	-46.44401667	SRS1327292	2013/2014	Trigona spinipes	-21.7499	PRJNA309422	Global.Bees.Guts.SRR3209513
SRR3209512	V4	Global.Bees.Guts	SRR3209512	-46.44401667	SRS1327293	2013/2014	Trigona spinipes	-21.7499	PRJNA309422	Global.Bees.Guts.SRR3209512
SRR3209511	V4	Global.Bees.Guts	SRR3209511	-46.44401667	SRS1327294	2013/2014	Trigona spinipes	-21.7499	PRJNA309422	Global.Bees.Guts.SRR3209511
SRR3209510	V4	Global.Bees.Guts	SRR3209510	114.156607	SRS1327277	17-Aug-14	Apis cerana	22.277733	PRJNA309422	Global.Bees.Guts.SRR3209510
SRR3209519	V4	Global.Bees.Guts	SRR3209519	-46.53581667	SRS1327286	2013/2014	Trigona hyalinata	-21.6901	PRJNA309422	Global.Bees.Guts.SRR3209519
SRR3209518	V4	Global.Bees.Guts	SRR3209518	-46.53581667	SRS1327287	2013/2014	Trigona hyalinata	-21.6901	PRJNA309422	Global.Bees.Guts.SRR3209518
SRR3492708	V4	Germany.Frogs.Newts.Skin	SRR3492708	10.58194	SRS1429951	29-Apr-15	Triturus cristatus	52.2602777	PRJNA320969	Germany.Frogs.Newts.Skin.SRR3492708
SRR3492709	V4	Germany.Frogs.Newts.Skin	SRR3492709	10.58194	SRS1429952	29-Apr-15	Triturus cristatus	52.2602777	PRJNA320969	Germany.Frogs.Newts.Skin.SRR3492709
SRR3492700	V4	Germany.Frogs.Newts.Skin	SRR3492700	10.58194	SRS1429944	29-Apr-15	Triturus cristatus	52.2602777	PRJNA320969	Germany.Frogs.Newts.Skin.SRR3492700
SRR3492701	V4	Germany.Frogs.Newts.Skin	SRR3492701	10.58194	SRS1429943	29-Apr-15	Triturus cristatus	52.2602777	PRJNA320969	Germany.Frogs.Newts.Skin.SRR3492701
SRR3209254	V4	Global.Bees.Guts	SRR3209254	-46.52783333	SRS1327201	2013/2014	Trigona hyalinata	-21.63021667	PRJNA309422	Global.Bees.Guts.SRR3209254
SRR3209255	V4	Global.Bees.Guts	SRR3209255	-46.529032	SRS1327200	2013/2014	Trigona hyalinata	-21.696793	PRJNA309422	Global.Bees.Guts.SRR3209255
SRR3209256	V4	Global.Bees.Guts	SRR3209256	-46.536755	SRS1327199	2013/2014	Trigona hyalinata	-21.694799	PRJNA309422	Global.Bees.Guts.SRR3209256
SRR3209250	V4	Global.Bees.Guts	SRR3209250	-46.723796	SRS1327186	2013/2014	Trigona spinipes	-23.555071	PRJNA309422	Global.Bees.Guts.SRR3209250
SRR3209251	V4	Global.Bees.Guts	SRR3209251	101.657513	SRS1327204	29-Jul-14	Apis cerana	3.13116	PRJNA309422	Global.Bees.Guts.SRR3209251
SRR3209252	V4	Global.Bees.Guts	SRR3209252	-46.70871667	SRS1327203	2013/2014	Trigona hyalinata	-21.48565	PRJNA309422	Global.Bees.Guts.SRR3209252
SRR3209253	V4	Global.Bees.Guts	SRR3209253	-46.5268	SRS1327202	2013/2014	Trigona hyalinata	-21.71835	PRJNA309422	Global.Bees.Guts.SRR3209253
SRR5116271	V4	East.Antarctic.Glacial.Foreland	SRR5116271	76.40666	SRS1870400	13-02-28	Soil	-69.39762	PRJNA357685	East.Antarctic.Glacial.Foreland.SRR5116271
SRR5116270	V4	East.Antarctic.Glacial.Foreland	SRR5116270	76.40666	SRS1870401	13-02-28	Soil	-69.39762	PRJNA357685	East.Antarctic.Glacial.Foreland.SRR5116270
SRR5116273	V4	East.Antarctic.Glacial.Foreland	SRR5116273	76.40666	SRS1870403	13-02-28	Soil	-69.39762	PRJNA357685	East.Antarctic.Glacial.Foreland.SRR5116273
SRR5116272	V4	East.Antarctic.Glacial.Foreland	SRR5116272	76.40666	SRS1870402	13-02-28	Soil	-69.39762	PRJNA357685	East.Antarctic.Glacial.Foreland.SRR5116272
SRR4996408	V4	China.Beijing.Wastewater.Treatment.Plant.Effluents	SRR4996408	116.25	SRS1785785	29-Nov-15	NA	40	PRJNA309407	China.Beijing.Wastewater.Treatment.Plant.Effluents.SRR4996408
SRR4996400	V4	China.Beijing.Wastewater.Treatment.Plant.Effluents	SRR4996400	116.31	SRS1785784	29-Nov-15	NA	39.58	PRJNA309407	China.Beijing.Wastewater.Treatment.Plant.Effluents.SRR4996400
SRR5247009	V4	Canada.Eutrophic.Lake.Champlain.Cyanobacterial.Blooms	SRR5247009	-73.106246	SRS1971219	07-07-06	NA	45.036838	PRJNA353865	Canada.Eutrophic.Lake.Champlain.Cyanobacterial.Blooms.SRR5247009
SRR5247008	V4	Canada.Eutrophic.Lake.Champlain.Cyanobacterial.Blooms	SRR5247008	-73.079826	SRS1971218	12-06-07	NA	45.038907	PRJNA353865	Canada.Eutrophic.Lake.Champlain.Cyanobacterial.Blooms.SRR5247008
SRR5247005	V4	Canada.Eutrophic.Lake.Champlain.Cyanobacterial.Blooms	SRR5247005	-73.106246	SRS1971215	08-10-07	NA	45.036838	PRJNA353865	Canada.Eutrophic.Lake.Champlain.Cyanobacterial.Blooms.SRR5247005
SRR5247004	V4	Canada.Eutrophic.Lake.Champlain.Cyanobacterial.Blooms	SRR5247004	-73.079826	SRS1971214	09-07-08	NA	45.038907	PRJNA353865	Canada.Eutrophic.Lake.Champlain.Cyanobacterial.Blooms.SRR5247004
SRR5247007	V4	Canada.Eutrophic.Lake.Champlain.Cyanobacterial.Blooms	SRR5247007	-73.106246	SRS1971217	12-06-07	NA	45.036838	PRJNA353865	Canada.Eutrophic.Lake.Champlain.Cyanobacterial.Blooms.SRR5247007
SRR5247006	V4	Canada.Eutrophic.Lake.Champlain.Cyanobacterial.Blooms	SRR5247006	-73.079826	SRS1971216	08-10-07	NA	45.038907	PRJNA353865	Canada.Eutrophic.Lake.Champlain.Cyanobacterial.Blooms.SRR5247006
SRR5247001	V4	Canada.Eutrophic.Lake.Champlain.Cyanobacterial.Blooms	SRR5247001	-73.106246	SRS1971211	09-08-08	NA	45.036838	PRJNA353865	Canada.Eutrophic.Lake.Champlain.Cyanobacterial.Blooms.SRR5247001
SRR5247000	V4	Canada.Eutrophic.Lake.Champlain.Cyanobacterial.Blooms	SRR5247000	-73.079826	SRS1971210	07-05-09	NA	45.038907	PRJNA353865	Canada.Eutrophic.Lake.Champlain.Cyanobacterial.Blooms.SRR5247000
SRR5247003	V4	Canada.Eutrophic.Lake.Champlain.Cyanobacterial.Blooms	SRR5247003	-73.106246	SRS1971213	09-07-08	NA	45.036838	PRJNA353865	Canada.Eutrophic.Lake.Champlain.Cyanobacterial.Blooms.SRR5247003
SRR5247002	V4	Canada.Eutrophic.Lake.Champlain.Cyanobacterial.Blooms	SRR5247002	-73.079826	SRS1971212	09-08-08	NA	45.038907	PRJNA353865	Canada.Eutrophic.Lake.Champlain.Cyanobacterial.Blooms.SRR5247002
SRR2532227	V4	China.Gansu.Mongolian.Sheep.Gastrointestinal.Tract	SRR2532227	NA	SRS1048835	NA	NA	NA	PRJNA294127	China.Gansu.Mongolian.Sheep.Gastrointestinal.Tract.SRR2532227
SRR2532226	V4	China.Gansu.Mongolian.Sheep.Gastrointestinal.Tract	SRR2532226	NA	SRS1048835	NA	NA	NA	PRJNA294127	China.Gansu.Mongolian.Sheep.Gastrointestinal.Tract.SRR2532226
SRR2532225	V4	China.Gansu.Mongolian.Sheep.Gastrointestinal.Tract	SRR2532225	NA	SRS1048835	NA	NA	NA	PRJNA294127	China.Gansu.Mongolian.Sheep.Gastrointestinal.Tract.SRR2532225
SRR2532224	V4	China.Gansu.Mongolian.Sheep.Gastrointestinal.Tract	SRR2532224	NA	SRS1048835	NA	NA	NA	PRJNA294127	China.Gansu.Mongolian.Sheep.Gastrointestinal.Tract.SRR2532224
SRR2532229	V4	China.Gansu.Mongolian.Sheep.Gastrointestinal.Tract	SRR2532229	NA	SRS1048835	NA	NA	NA	PRJNA294127	China.Gansu.Mongolian.Sheep.Gastrointestinal.Tract.SRR2532229
SRR2532228	V4	China.Gansu.Mongolian.Sheep.Gastrointestinal.Tract	SRR2532228	NA	SRS1048835	NA	NA	NA	PRJNA294127	China.Gansu.Mongolian.Sheep.Gastrointestinal.Tract.SRR2532228
ERR1231282	V4	Central.America.Wilt.Infested.Field.Bananas	ERR1231282	-85.83	ERS1045560	Nov-12	NA	13.25	PRJEB12550	Central.America.Wilt.Infested.Field.Bananas.ERR1231282
ERR1231288	V4	Central.America.Wilt.Infested.Field.Bananas	ERR1231288	-85.83	ERS1045566	Nov-12	NA	13.25	PRJEB12550	Central.America.Wilt.Infested.Field.Bananas.ERR1231288
SRR3492825	V4	Germany.Frogs.Newts.Skin	SRR3492825	10.58194	SRS1430068	29-May-15	Lissotriton vulgaris	52.2602777	PRJNA320969	Germany.Frogs.Newts.Skin.SRR3492825
SRR3492824	V4	Germany.Frogs.Newts.Skin	SRR3492824	10.58194	SRS1430067	29-May-15	Lissotriton vulgaris	52.2602777	PRJNA320969	Germany.Frogs.Newts.Skin.SRR3492824
SRR3492827	V4	Germany.Frogs.Newts.Skin	SRR3492827	10.58194	SRS1430069	29-May-15	Lissotriton vulgaris	52.2602777	PRJNA320969	Germany.Frogs.Newts.Skin.SRR3492827
SRR3492826	V4	Germany.Frogs.Newts.Skin	SRR3492826	10.58194	SRS1430070	29-May-15	Lissotriton vulgaris	52.2602777	PRJNA320969	Germany.Frogs.Newts.Skin.SRR3492826
SRR3492821	V4	Germany.Frogs.Newts.Skin	SRR3492821	10.58194	SRS1430064	29-May-15	Ichthyosaura alpestris	52.2602777	PRJNA320969	Germany.Frogs.Newts.Skin.SRR3492821
SRR3492820	V4	Germany.Frogs.Newts.Skin	SRR3492820	10.83055	SRS1430063	18-Mar-15	Lissotriton vulgaris	52.213611	PRJNA320969	Germany.Frogs.Newts.Skin.SRR3492820
SRR3492823	V4	Germany.Frogs.Newts.Skin	SRR3492823	10.58194	SRS1430066	29-May-15	Lissotriton vulgaris	52.2602777	PRJNA320969	Germany.Frogs.Newts.Skin.SRR3492823
SRR3492822	V4	Germany.Frogs.Newts.Skin	SRR3492822	10.58194	SRS1430065	29-May-15	Ichthyosaura alpestris	52.2602777	PRJNA320969	Germany.Frogs.Newts.Skin.SRR3492822
SRR3492829	V4	Germany.Frogs.Newts.Skin	SRR3492829	10.58194	SRS1430072	29-May-15	Lissotriton vulgaris	52.2602777	PRJNA320969	Germany.Frogs.Newts.Skin.SRR3492829
SRR3492828	V4	Germany.Frogs.Newts.Skin	SRR3492828	10.58194	SRS1430071	29-May-15	Lissotriton vulgaris	52.2602777	PRJNA320969	Germany.Frogs.Newts.Skin.SRR3492828
SRR5447939	V4	Fiji.Lagoon.Pocillopora.Corals	SRR5447939	177.42	SRS2124286	02-Nov-14	Pocillopora_damicornis	-18.13	PRJNA382809	Fiji.Lagoon.Pocillopora.Corals.SRR5447939
SRR5447938	V4	Fiji.Lagoon.Pocillopora.Corals	SRR5447938	177.42	SRS2124284	02-Nov-14	Pocillopora_damicornis	-18.13	PRJNA382809	Fiji.Lagoon.Pocillopora.Corals.SRR5447938
SRR5447933	V4	Fiji.Lagoon.Pocillopora.Corals	SRR5447933	177.42	SRS2124279	02-Nov-14	Pocillopora_damicornis	-18.13	PRJNA382809	Fiji.Lagoon.Pocillopora.Corals.SRR5447933
SRR5447932	V4	Fiji.Lagoon.Pocillopora.Corals	SRR5447932	177.42	SRS2124278	02-Nov-14	Pocillopora_damicornis	-18.13	PRJNA382809	Fiji.Lagoon.Pocillopora.Corals.SRR5447932
SRR5447931	V4	Fiji.Lagoon.Pocillopora.Corals	SRR5447931	177.42	SRS2124277	05-Nov-14	Pocillopora_damicornis	-18.13	PRJNA382809	Fiji.Lagoon.Pocillopora.Corals.SRR5447931
SRR5447930	V4	Fiji.Lagoon.Pocillopora.Corals	SRR5447930	177.42	SRS2124276	05-Nov-14	Pocillopora_damicornis	-18.13	PRJNA382809	Fiji.Lagoon.Pocillopora.Corals.SRR5447930
SRR5447937	V4	Fiji.Lagoon.Pocillopora.Corals	SRR5447937	177.42	SRS2124283	02-Nov-14	Pocillopora_damicornis	-18.13	PRJNA382809	Fiji.Lagoon.Pocillopora.Corals.SRR5447937
SRR5447936	V4	Fiji.Lagoon.Pocillopora.Corals	SRR5447936	177.42	SRS2124282	02-Nov-14	Pocillopora_damicornis	-18.13	PRJNA382809	Fiji.Lagoon.Pocillopora.Corals.SRR5447936
SRR5447935	V4	Fiji.Lagoon.Pocillopora.Corals	SRR5447935	177.42	SRS2124281	02-Nov-14	Pocillopora_damicornis	-18.13	PRJNA382809	Fiji.Lagoon.Pocillopora.Corals.SRR5447935
SRR5447934	V4	Fiji.Lagoon.Pocillopora.Corals	SRR5447934	177.42	SRS2124280	02-Nov-14	Pocillopora_damicornis	-18.13	PRJNA382809	Fiji.Lagoon.Pocillopora.Corals.SRR5447934
SRR5119559	V4	China.Potted.Tomato.Rhizosphere.Soil	SRR5119559	collected	SRS1869843	16-04-10	NA	not	PRJNA357696	China.Potted.Tomato.Rhizosphere.Soil.SRR5119559
SRR5119558	V4	China.Potted.Tomato.Rhizosphere.Soil	SRR5119558	collected	SRS1869842	16-05-10	NA	not	PRJNA357696	China.Potted.Tomato.Rhizosphere.Soil.SRR5119558
SRR5119557	V4	China.Potted.Tomato.Rhizosphere.Soil	SRR5119557	collected	SRS1869841	16-05-10	NA	not	PRJNA357696	China.Potted.Tomato.Rhizosphere.Soil.SRR5119557
SRR5119556	V4	China.Potted.Tomato.Rhizosphere.Soil	SRR5119556	collected	SRS1869840	16-04-10	NA	not	PRJNA357696	China.Potted.Tomato.Rhizosphere.Soil.SRR5119556
DRR083867	V4	Antartica.Sweden.Italy.Tardigrada.Substrate	DRR083867	10.943552	DRS057769	Mar-16	Xanthoria parietina	44.622366	DRP004000	Antartica.Sweden.Italy.Tardigrada.Substrate.DRR083867
ERR2174368	V4	Alaska.Caribou.Poker.Creek.Watershed.Permafrost.Cores	ERR2174368	-147.48	ERS1977946	15-08-03	NA	65.161	PRJEB23054	Alaska.Caribou.Poker.Creek.Watershed.Permafrost.Cores.ERR2174368
SRR1265733	V4-V5	Greenland.Deep.Ice.Core	SRR1265733	-51.07	SRS598824	2010	NA	77.45	PRJNA243903	Greenland.Deep.Ice.Core.SRR1265733
DRR083865	V4	Antartica.Sweden.Italy.Tardigrada.Substrate	DRR083865	10.943552	DRS057769	Mar-16	Xanthoria parietina	44.622366	DRP004000	Antartica.Sweden.Italy.Tardigrada.Substrate.DRR083865
DRR083861	V4	Antartica.Sweden.Italy.Tardigrada.Substrate	DRR083861	10.943552	DRS057767	Mar-16	Ramazzottius oberhaeuseri	44.622366	DRP004000	Antartica.Sweden.Italy.Tardigrada.Substrate.DRR083861
ERR2174367	V4	Alaska.Caribou.Poker.Creek.Watershed.Permafrost.Cores	ERR2174367	-147.48	ERS1977945	15-08-03	NA	65.161	PRJEB23054	Alaska.Caribou.Poker.Creek.Watershed.Permafrost.Cores.ERR2174367
ERR2174364	V4	Alaska.Caribou.Poker.Creek.Watershed.Permafrost.Cores	ERR2174364	-147.48	ERS1977942	15-08-03	NA	65.161	PRJEB23054	Alaska.Caribou.Poker.Creek.Watershed.Permafrost.Cores.ERR2174364
ERR2174365	V4	Alaska.Caribou.Poker.Creek.Watershed.Permafrost.Cores	ERR2174365	-147.48	ERS1977943	15-08-03	NA	65.161	PRJEB23054	Alaska.Caribou.Poker.Creek.Watershed.Permafrost.Cores.ERR2174365
SRR3630328	V4	Caribbean.Gorgonian.Corals	SRR3630328	-86.8665	SRS1485215	18-Jun-12	Eunicea flexuosa	20.8682	PRJNA324426	Caribbean.Gorgonian.Corals.SRR3630328
SRR3630329	V4	Caribbean.Gorgonian.Corals	SRR3630329	-86.8665	SRS1485216	18-Jun-12	Eunicea flexuosa	20.8682	PRJNA324426	Caribbean.Gorgonian.Corals.SRR3630329
SRR3630324	V4	Caribbean.Gorgonian.Corals	SRR3630324	-86.8665	SRS1485211	18-Jun-12	Eunicea flexuosa	20.8682	PRJNA324426	Caribbean.Gorgonian.Corals.SRR3630324
SRR3630325	V4	Caribbean.Gorgonian.Corals	SRR3630325	-86.8665	SRS1485212	18-Jun-12	Eunicea flexuosa	20.8682	PRJNA324426	Caribbean.Gorgonian.Corals.SRR3630325
SRR3630327	V4	Caribbean.Gorgonian.Corals	SRR3630327	-86.8665	SRS1485214	18-Jun-12	Eunicea flexuosa	20.8682	PRJNA324426	Caribbean.Gorgonian.Corals.SRR3630327
SRR3630320	V4	Caribbean.Gorgonian.Corals	SRR3630320	-86.8665	SRS1485207	11-Jun-12	Pseudoplexaura porosa	20.8682	PRJNA324426	Caribbean.Gorgonian.Corals.SRR3630320
SRR3630321	V4	Caribbean.Gorgonian.Corals	SRR3630321	-86.8665	SRS1485208	18-Jun-12	Eunicea flexuosa	20.8682	PRJNA324426	Caribbean.Gorgonian.Corals.SRR3630321
SRR3709693	V4	Bolivia.Altiplano.Plateau.Lauca.Basin.Lakes	SRR3709693	-69.189832	SRS1520420	Aug-13	NA	-18.206575	PRJNA326475	Bolivia.Altiplano.Plateau.Lauca.Basin.Lakes.SRR3709693
SRR3709692	V4	Bolivia.Altiplano.Plateau.Lauca.Basin.Lakes	SRR3709692	-69.189832	SRS1520420	Aug-13	NA	-18.206575	PRJNA326475	Bolivia.Altiplano.Plateau.Lauca.Basin.Lakes.SRR3709692
ERR2179466	V4	Arctic.Ocean.MicroPolar.Project	ERR2179466	19.164667	ERS1982200	2014	NA	81.7713333	PRJEB23129	Arctic.Ocean.MicroPolar.Project.ERR2179466
ERR2179467	V4	Arctic.Ocean.MicroPolar.Project	ERR2179467	19.164667	ERS1982201	2014	NA	81.7713333	PRJEB23129	Arctic.Ocean.MicroPolar.Project.ERR2179467
ERR2179508	V4	Arctic.Ocean.MicroPolar.Project	ERR2179508	6.01	ERS1982242	2014	NA	79.026	PRJEB23129	Arctic.Ocean.MicroPolar.Project.ERR2179508
ERR1594415	V4	Canada.West.Coast.Laminariales.Kelp.Surfaces	ERR1594415	-128.130196	ERS1288239	15-06-27	NA	51.679089	PRJEB15100	Canada.West.Coast.Laminariales.Kelp.Surfaces.ERR1594415
ERR1594414	V4	Canada.West.Coast.Laminariales.Kelp.Surfaces	ERR1594414	-128.130196	ERS1288238	15-06-27	NA	51.679089	PRJEB15100	Canada.West.Coast.Laminariales.Kelp.Surfaces.ERR1594414
ERR1594417	V4	Canada.West.Coast.Laminariales.Kelp.Surfaces	ERR1594417	-128.130196	ERS1288241	15-06-27	NA	51.679089	PRJEB15100	Canada.West.Coast.Laminariales.Kelp.Surfaces.ERR1594417
ERR1594416	V4	Canada.West.Coast.Laminariales.Kelp.Surfaces	ERR1594416	-128.130196	ERS1288240	15-06-27	NA	51.679089	PRJEB15100	Canada.West.Coast.Laminariales.Kelp.Surfaces.ERR1594416
ERR1594411	V4	Canada.West.Coast.Laminariales.Kelp.Surfaces	ERR1594411	-128.216646	ERS1288235	15-06-29	NA	51.914912	PRJEB15100	Canada.West.Coast.Laminariales.Kelp.Surfaces.ERR1594411
ERR1594410	V4	Canada.West.Coast.Laminariales.Kelp.Surfaces	ERR1594410	-128.216646	ERS1288234	15-06-29	NA	51.914912	PRJEB15100	Canada.West.Coast.Laminariales.Kelp.Surfaces.ERR1594410
ERR1594413	V4	Canada.West.Coast.Laminariales.Kelp.Surfaces	ERR1594413	-128.216646	ERS1288237	15-06-29	NA	51.914912	PRJEB15100	Canada.West.Coast.Laminariales.Kelp.Surfaces.ERR1594413
ERR1594412	V4	Canada.West.Coast.Laminariales.Kelp.Surfaces	ERR1594412	-128.216646	ERS1288236	15-06-29	NA	51.914912	PRJEB15100	Canada.West.Coast.Laminariales.Kelp.Surfaces.ERR1594412
ERR1594419	V4	Canada.West.Coast.Laminariales.Kelp.Surfaces	ERR1594419	-128.25311	ERS1288243	15-06-29	NA	51.801712	PRJEB15100	Canada.West.Coast.Laminariales.Kelp.Surfaces.ERR1594419
ERR1594418	V4	Canada.West.Coast.Laminariales.Kelp.Surfaces	ERR1594418	-128.25311	ERS1288242	15-06-29	NA	51.801712	PRJEB15100	Canada.West.Coast.Laminariales.Kelp.Surfaces.ERR1594418
SRR3209585	V4	Global.Bees.Guts	SRR3209585	NA	SRS1327355	07-Oct-12	Tetragonula carbonaria	NA	PRJNA309422	Global.Bees.Guts.SRR3209585
SRR3209724	V4	Global.Bees.Guts	SRR3209724	114.136113	SRS1326462	21-Aug-14	Apis mellifera	22.490863	PRJNA309422	Global.Bees.Guts.SRR3209724
SRR3209725	V4	Global.Bees.Guts	SRR3209725	114.136113	SRS1326470	21-Aug-14	Apis mellifera	22.490863	PRJNA309422	Global.Bees.Guts.SRR3209725
SRR3209726	V4	Global.Bees.Guts	SRR3209726	114.136113	SRS1326497	21-Aug-14	Apis mellifera	22.490863	PRJNA309422	Global.Bees.Guts.SRR3209726
SRR3209727	V4	Global.Bees.Guts	SRR3209727	114.136113	SRS1326507	21-Aug-14	Apis cerana	22.490863	PRJNA309422	Global.Bees.Guts.SRR3209727
SRR3209720	V4	Global.Bees.Guts	SRR3209720	114.136113	SRS1326447	21-Aug-14	Apis mellifera	22.490863	PRJNA309422	Global.Bees.Guts.SRR3209720
SRR3209722	V4	Global.Bees.Guts	SRR3209722	114.136113	SRS1326455	21-Aug-14	Apis mellifera	22.490863	PRJNA309422	Global.Bees.Guts.SRR3209722
SRR3209723	V4	Global.Bees.Guts	SRR3209723	145.778908	SRS1327359	18-Jul-14	Apis cerana	-16.927766	PRJNA309422	Global.Bees.Guts.SRR3209723
SRR3209728	V4	Global.Bees.Guts	SRR3209728	114.136113	SRS1326517	21-Aug-14	Apis cerana	22.490863	PRJNA309422	Global.Bees.Guts.SRR3209728
SRR3209729	V4	Global.Bees.Guts	SRR3209729	114.136113	SRS1326387	21-Aug-14	Apis cerana	22.490863	PRJNA309422	Global.Bees.Guts.SRR3209729
SRR5809669	V4-V5	Canada.Saanich.Inlet.OMZ.HR	SRR5809669	-123.3	SRS2340088	12-09-21	not applicaple	48.35	PRJNA247822	Canada.Saanich.Inlet.OMZ.HR.SRR5809669
SRR5809665	V4-V5	Canada.Saanich.Inlet.OMZ.HR	SRR5809665	-123.3	SRS2340092	12-09-10	not applicaple	48.35	PRJNA247822	Canada.Saanich.Inlet.OMZ.HR.SRR5809665
SRR5809664	V4-V5	Canada.Saanich.Inlet.OMZ.HR	SRR5809664	-123.3	SRS2340093	12-09-10	not applicaple	48.35	PRJNA247822	Canada.Saanich.Inlet.OMZ.HR.SRR5809664
SRR5809667	V4-V5	Canada.Saanich.Inlet.OMZ.HR	SRR5809667	-123.3	SRS2340090	12-09-21	not applicaple	48.35	PRJNA247822	Canada.Saanich.Inlet.OMZ.HR.SRR5809667
SRR5809666	V4-V5	Canada.Saanich.Inlet.OMZ.HR	SRR5809666	-123.3	SRS2340091	12-09-10	not applicaple	48.35	PRJNA247822	Canada.Saanich.Inlet.OMZ.HR.SRR5809666
SRR5809661	V4-V5	Canada.Saanich.Inlet.OMZ.HR	SRR5809661	-123.3	SRS2340097	12-09-10	not applicaple	48.35	PRJNA247822	Canada.Saanich.Inlet.OMZ.HR.SRR5809661
SRR5809660	V4-V5	Canada.Saanich.Inlet.OMZ.HR	SRR5809660	-123.3	SRS2340096	12-09-10	not applicaple	48.35	PRJNA247822	Canada.Saanich.Inlet.OMZ.HR.SRR5809660
SRR5809663	V4-V5	Canada.Saanich.Inlet.OMZ.HR	SRR5809663	-123.3	SRS2340094	12-09-10	not applicaple	48.35	PRJNA247822	Canada.Saanich.Inlet.OMZ.HR.SRR5809663
SRR5809662	V4-V5	Canada.Saanich.Inlet.OMZ.HR	SRR5809662	-123.3	SRS2340095	12-09-10	not applicaple	48.35	PRJNA247822	Canada.Saanich.Inlet.OMZ.HR.SRR5809662
SRR4044252	V4	China.Shenao.Bay.Seaweed.Cultivation.Zone	SRR4044252	117.1006	SRS1627098	15-Apr-14	water1	23.4681	PRJNA338162	China.Shenao.Bay.Seaweed.Cultivation.Zone.SRR4044252
SRR6076139	V4	Ethiopia.Chlorocebus.Monkeys.Feces	SRR6076139	38.78	SRS2541376	Jan-14	Balemonkey	6.73	PRJNA407723	Ethiopia.Chlorocebus.Monkeys.Feces.SRR6076139
SRR3492779	V4	Germany.Frogs.Newts.Skin	SRR3492779	10.58194	SRS1430022	17-Mar-15	Lissotriton vulgaris	52.2602777	PRJNA320969	Germany.Frogs.Newts.Skin.SRR3492779
SRR3492778	V4	Germany.Frogs.Newts.Skin	SRR3492778	10.83055	SRS1430020	16-Mar-15	Lissotriton vulgaris	52.213611	PRJNA320969	Germany.Frogs.Newts.Skin.SRR3492778
SRR3492771	V4	Germany.Frogs.Newts.Skin	SRR3492771	10.83055	SRS1430014	16-Mar-15	Rana temporaria	52.213611	PRJNA320969	Germany.Frogs.Newts.Skin.SRR3492771
SRR3492770	V4	Germany.Frogs.Newts.Skin	SRR3492770	10.83055	SRS1430013	16-Mar-15	Rana temporaria	52.213611	PRJNA320969	Germany.Frogs.Newts.Skin.SRR3492770
SRR3492773	V4	Germany.Frogs.Newts.Skin	SRR3492773	10.83055	SRS1430016	16-Mar-15	Ichthyosaura alpestris	52.213611	PRJNA320969	Germany.Frogs.Newts.Skin.SRR3492773
SRR3492772	V4	Germany.Frogs.Newts.Skin	SRR3492772	10.83055	SRS1430015	16-Mar-15	Rana temporaria	52.213611	PRJNA320969	Germany.Frogs.Newts.Skin.SRR3492772
SRR3492775	V4	Germany.Frogs.Newts.Skin	SRR3492775	10.83055	SRS1430018	16-Mar-15	Ichthyosaura alpestris	52.213611	PRJNA320969	Germany.Frogs.Newts.Skin.SRR3492775
SRR3492774	V4	Germany.Frogs.Newts.Skin	SRR3492774	10.83055	SRS1430017	16-Mar-15	Ichthyosaura alpestris	52.213611	PRJNA320969	Germany.Frogs.Newts.Skin.SRR3492774
SRR3492777	V4	Germany.Frogs.Newts.Skin	SRR3492777	10.83055	SRS1430021	16-Mar-15	Lissotriton vulgaris	52.213611	PRJNA320969	Germany.Frogs.Newts.Skin.SRR3492777
SRR3492776	V4	Germany.Frogs.Newts.Skin	SRR3492776	10.83055	SRS1430019	16-Mar-15	Ichthyosaura alpestris	52.213611	PRJNA320969	Germany.Frogs.Newts.Skin.SRR3492776
SRR3939155	V4	Catfish.Intestines	SRR3939155	collected	SRS1577454	14-Jan-15	not applicable	not	PRJNA329560	Catfish.Intestines.SRR3939155
SRR3939154	V4	Catfish.Intestines	SRR3939154	collected	SRS1577453	14-Jan-15	Ictalurus punctatus	not	PRJNA329560	Catfish.Intestines.SRR3939154
SRR3939157	V4	Catfish.Intestines	SRR3939157	collected	SRS1577456	08-Sep-14	not applicable	not	PRJNA329560	Catfish.Intestines.SRR3939157
SRR3939156	V4	Catfish.Intestines	SRR3939156	collected	SRS1577455	14-Jan-15	not applicable	not	PRJNA329560	Catfish.Intestines.SRR3939156
SRR3939151	V4	Catfish.Intestines	SRR3939151	collected	SRS1572682	08-Jul-14	Ictalurus punctatus	not	PRJNA329560	Catfish.Intestines.SRR3939151
SRR3939150	V4	Catfish.Intestines	SRR3939150	collected	SRS1577450	14-Jan-15	Ictalurus punctatus	not	PRJNA329560	Catfish.Intestines.SRR3939150
SRR3939153	V4	Catfish.Intestines	SRR3939153	collected	SRS1577452	14-Jan-15	Ictalurus punctatus	not	PRJNA329560	Catfish.Intestines.SRR3939153
SRR3939152	V4	Catfish.Intestines	SRR3939152	collected	SRS1577451	14-Jan-15	Ictalurus punctatus	not	PRJNA329560	Catfish.Intestines.SRR3939152
SRR3939159	V4	Catfish.Intestines	SRR3939159	collected	SRS1577458	08-Sep-14	not applicable	not	PRJNA329560	Catfish.Intestines.SRR3939159
SRR3939158	V4	Catfish.Intestines	SRR3939158	collected	SRS1577457	08-Sep-14	not applicable	not	PRJNA329560	Catfish.Intestines.SRR3939158
SRR1299918	V4	Chicago.Urban.Freshwater.Anthropogenic.Litter.Biofilms	SRR1299918	-87.657555	SRS621121	Jun-12	NA	41.998598	PRJNA241377	Chicago.Urban.Freshwater.Anthropogenic.Litter.Biofilms.SRR1299918
SRR1299919	V4	Chicago.Urban.Freshwater.Anthropogenic.Litter.Biofilms	SRR1299919	-87.657555	SRS621122	Jun-12	NA	41.998598	PRJNA241377	Chicago.Urban.Freshwater.Anthropogenic.Litter.Biofilms.SRR1299919
SRR1299910	V4	Chicago.Urban.Freshwater.Anthropogenic.Litter.Biofilms	SRR1299910	-87.657555	SRS621113	Jun-12	NA	41.998598	PRJNA241377	Chicago.Urban.Freshwater.Anthropogenic.Litter.Biofilms.SRR1299910
SRR1299911	V4	Chicago.Urban.Freshwater.Anthropogenic.Litter.Biofilms	SRR1299911	-87.657555	SRS621114	Jun-12	NA	41.998598	PRJNA241377	Chicago.Urban.Freshwater.Anthropogenic.Litter.Biofilms.SRR1299911
SRR1299916	V4	Chicago.Urban.Freshwater.Anthropogenic.Litter.Biofilms	SRR1299916	-87.657555	SRS621119	Jun-12	NA	41.998598	PRJNA241377	Chicago.Urban.Freshwater.Anthropogenic.Litter.Biofilms.SRR1299916
SRR1299917	V4	Chicago.Urban.Freshwater.Anthropogenic.Litter.Biofilms	SRR1299917	-87.657555	SRS621120	Jun-12	NA	41.998598	PRJNA241377	Chicago.Urban.Freshwater.Anthropogenic.Litter.Biofilms.SRR1299917
DRR083831	V4	Antartica.Sweden.Italy.Tardigrada.Substrate	DRR083831	10.943386	DRS057765	Jan-11	Acutuncus antarcticus	44.6306	DRP004000	Antartica.Sweden.Italy.Tardigrada.Substrate.DRR083831
DRR083830	V4	Antartica.Sweden.Italy.Tardigrada.Substrate	DRR083830	10.943386	DRS057765	Jan-11	Acutuncus antarcticus	44.6306	DRP004000	Antartica.Sweden.Italy.Tardigrada.Substrate.DRR083830
DRR083833	V4	Antartica.Sweden.Italy.Tardigrada.Substrate	DRR083833	10.943386	DRS057766	Apr-16	missing	44.6306	DRP004000	Antartica.Sweden.Italy.Tardigrada.Substrate.DRR083833
DRR083832	V4	Antartica.Sweden.Italy.Tardigrada.Substrate	DRR083832	10.943386	DRS057766	Apr-16	missing	44.6306	DRP004000	Antartica.Sweden.Italy.Tardigrada.Substrate.DRR083832
DRR083835	V4	Antartica.Sweden.Italy.Tardigrada.Substrate	DRR083835	10.943386	DRS057766	Apr-16	missing	44.6306	DRP004000	Antartica.Sweden.Italy.Tardigrada.Substrate.DRR083835
DRR083834	V4	Antartica.Sweden.Italy.Tardigrada.Substrate	DRR083834	10.943386	DRS057766	Apr-16	missing	44.6306	DRP004000	Antartica.Sweden.Italy.Tardigrada.Substrate.DRR083834
DRR083837	V4	Antartica.Sweden.Italy.Tardigrada.Substrate	DRR083837	165.135883	DRS057761	Jan-14	Acutuncus antarcticus	-74.330733	DRP004000	Antartica.Sweden.Italy.Tardigrada.Substrate.DRR083837
DRR083836	V4	Antartica.Sweden.Italy.Tardigrada.Substrate	DRR083836	10.943386	DRS057766	Apr-16	missing	44.6306	DRP004000	Antartica.Sweden.Italy.Tardigrada.Substrate.DRR083836
ERR501100	V4	Bangladesh.Malnourished.Children.Feces	ERR501100	88.983	ERS440322	NA	NA	23.933	PRJEB5482	Bangladesh.Malnourished.Children.Feces.ERR501100
SRR6075975	V4	Ethiopia.Chlorocebus.Monkeys.Feces	SRR6075975	40.11	SRS2541460	Dec-13	Balemonkey	6.93	PRJNA407723	Ethiopia.Chlorocebus.Monkeys.Feces.SRR6075975
SRR6075977	V4	Ethiopia.Chlorocebus.Monkeys.Feces	SRR6075977	38.79	SRS2541458	Dec-13	Balemonkey	6.73	PRJNA407723	Ethiopia.Chlorocebus.Monkeys.Feces.SRR6075977
SRR6075976	V4	Ethiopia.Chlorocebus.Monkeys.Feces	SRR6075976	38.78	SRS2541461	Jun-14	Balemonkey	6.73	PRJNA407723	Ethiopia.Chlorocebus.Monkeys.Feces.SRR6075976
SRR6075979	V4	Ethiopia.Chlorocebus.Monkeys.Feces	SRR6075979	38.78	SRS2541459	Dec-13	Balemonkey	6.73	PRJNA407723	Ethiopia.Chlorocebus.Monkeys.Feces.SRR6075979
SRR6075978	V4	Ethiopia.Chlorocebus.Monkeys.Feces	SRR6075978	38.78	SRS2541457	Nov-13	Balemonkey	6.73	PRJNA407723	Ethiopia.Chlorocebus.Monkeys.Feces.SRR6075978
SRR5406970	V4	China.Haima.Cold.Seep.Sediments	SRR5406970	applicable	SRS2093729	12-May-15	NA	not	PRJNA381353	China.Haima.Cold.Seep.Sediments.SRR5406970
SRR2098899	V4	Germany.Schloppnerbrunnen.Peat.Soil.Microcosms	SRR2098899	11.881046	SRS1572627	10-09-21	NA	50.131881	SRA277144	Germany.Schloppnerbrunnen.Peat.Soil.Microcosms.SRR2098899
SRR2098898	V4	Germany.Schloppnerbrunnen.Peat.Soil.Microcosms	SRR2098898	11.881046	SRS1572650	10-09-21	NA	50.131881	SRA277144	Germany.Schloppnerbrunnen.Peat.Soil.Microcosms.SRR2098898
SRR2098897	V4	Germany.Schloppnerbrunnen.Peat.Soil.Microcosms	SRR2098897	11.881046	SRS1572624	10-09-21	NA	50.131881	SRA277144	Germany.Schloppnerbrunnen.Peat.Soil.Microcosms.SRR2098897
SRR2098896	V4	Germany.Schloppnerbrunnen.Peat.Soil.Microcosms	SRR2098896	11.881046	SRS1572629	10-09-21	NA	50.131881	SRA277144	Germany.Schloppnerbrunnen.Peat.Soil.Microcosms.SRR2098896
SRR2098895	V4	Germany.Schloppnerbrunnen.Peat.Soil.Microcosms	SRR2098895	11.881046	SRS1572625	10-09-21	NA	50.131881	SRA277144	Germany.Schloppnerbrunnen.Peat.Soil.Microcosms.SRR2098895
SRR2098894	V4	Germany.Schloppnerbrunnen.Peat.Soil.Microcosms	SRR2098894	11.881046	SRS1572653	10-09-21	NA	50.131881	SRA277144	Germany.Schloppnerbrunnen.Peat.Soil.Microcosms.SRR2098894
SRR2098893	V4	Germany.Schloppnerbrunnen.Peat.Soil.Microcosms	SRR2098893	11.881046	SRS1572654	10-09-21	NA	50.131881	SRA277144	Germany.Schloppnerbrunnen.Peat.Soil.Microcosms.SRR2098893
SRR2098892	V4	Germany.Schloppnerbrunnen.Peat.Soil.Microcosms	SRR2098892	11.881046	SRS1572652	10-09-21	NA	50.131881	SRA277144	Germany.Schloppnerbrunnen.Peat.Soil.Microcosms.SRR2098892
SRR2098891	V4	Germany.Schloppnerbrunnen.Peat.Soil.Microcosms	SRR2098891	11.881046	SRS1572655	10-09-21	NA	50.131881	SRA277144	Germany.Schloppnerbrunnen.Peat.Soil.Microcosms.SRR2098891
SRR2098890	V4	Germany.Schloppnerbrunnen.Peat.Soil.Microcosms	SRR2098890	11.881046	SRS1572628	10-09-21	NA	50.131881	SRA277144	Germany.Schloppnerbrunnen.Peat.Soil.Microcosms.SRR2098890
SRR3209027	V4	Global.Bees.Guts	SRR3209027	-97.736242	SRS1326476	02-Sep-14	Apis mellifera	30.287776	PRJNA309422	Global.Bees.Guts.SRR3209027
SRR3209026	V4	Global.Bees.Guts	SRR3209026	-97.736242	SRS1326477	02-Sep-14	Apis mellifera	30.287776	PRJNA309422	Global.Bees.Guts.SRR3209026
SRR3209025	V4	Global.Bees.Guts	SRR3209025	-97.736242	SRS1326478	02-Sep-14	Apis mellifera	30.287776	PRJNA309422	Global.Bees.Guts.SRR3209025
SRR3209024	V4	Global.Bees.Guts	SRR3209024	-97.736242	SRS1326479	02-Sep-14	Apis mellifera	30.287776	PRJNA309422	Global.Bees.Guts.SRR3209024
SRR3209023	V4	Global.Bees.Guts	SRR3209023	-97.736242	SRS1326461	02-Sep-14	Apis mellifera	30.287776	PRJNA309422	Global.Bees.Guts.SRR3209023
SRR3209022	V4	Global.Bees.Guts	SRR3209022	103.767291	SRS1326463	11-Aug-14	Apis florea	1.300192	PRJNA309422	Global.Bees.Guts.SRR3209022
SRR3209021	V4	Global.Bees.Guts	SRR3209021	103.767291	SRS1326464	11-Aug-14	Apis florea	1.300192	PRJNA309422	Global.Bees.Guts.SRR3209021
SRR3209020	V4	Global.Bees.Guts	SRR3209020	103.767291	SRS1326465	11-Aug-14	Apis florea	1.300192	PRJNA309422	Global.Bees.Guts.SRR3209020
SRR3209029	V4	Global.Bees.Guts	SRR3209029	-97.736242	SRS1326475	02-Sep-14	Apis mellifera	30.287776	PRJNA309422	Global.Bees.Guts.SRR3209029
SRR3209028	V4	Global.Bees.Guts	SRR3209028	102.312521	SRS1327052	26-Jul-14	Apis mellifera	2.228548	PRJNA309422	Global.Bees.Guts.SRR3209028
SRR3502294	V4	Germany.Fire.Salamander.Skins	SRR3502294	7.13244	SRS1435867	23-Apr-15	Salamandra salamandra	50.676417	PRJNA320970	Germany.Fire.Salamander.Skins.SRR3502294
SRR3209689	V4	Global.Bees.Guts	SRR3209689	101.773996	SRS1327380	27-Jul-14	Apis mellifera	3.381617	PRJNA309422	Global.Bees.Guts.SRR3209689
SRR3209688	V4	Global.Bees.Guts	SRR3209688	101.773996	SRS1327371	27-Jul-14	Apis mellifera	3.381617	PRJNA309422	Global.Bees.Guts.SRR3209688
SRR3502296	V4	Germany.Fire.Salamander.Skins	SRR3502296	7.13244	SRS1435870	23-Apr-15	Salamandra salamandra	50.676417	PRJNA320970	Germany.Fire.Salamander.Skins.SRR3502296
ERR1171032	V4	Germany.Crowngal.Infected.Grapevine.Microbiomes	ERR1171032	9.798113	ERS1004558	13-10-30	NA	49.925187	PRJEB12040	Germany.Crowngal.Infected.Grapevine.Microbiomes.ERR1171032
ERR1171033	V4	Germany.Crowngal.Infected.Grapevine.Microbiomes	ERR1171033	9.798113	ERS1004559	13-10-30	NA	49.925187	PRJEB12040	Germany.Crowngal.Infected.Grapevine.Microbiomes.ERR1171033
ERR1171030	V4	Germany.Crowngal.Infected.Grapevine.Microbiomes	ERR1171030	9.798113	ERS1004556	13-10-30	NA	49.925187	PRJEB12040	Germany.Crowngal.Infected.Grapevine.Microbiomes.ERR1171030
ERR1171031	V4	Germany.Crowngal.Infected.Grapevine.Microbiomes	ERR1171031	9.798113	ERS1004557	13-10-30	NA	49.925187	PRJEB12040	Germany.Crowngal.Infected.Grapevine.Microbiomes.ERR1171031
ERR1171036	V4	Germany.Crowngal.Infected.Grapevine.Microbiomes	ERR1171036	9.798113	ERS1004562	13-10-30	NA	49.925187	PRJEB12040	Germany.Crowngal.Infected.Grapevine.Microbiomes.ERR1171036
ERR1171037	V4	Germany.Crowngal.Infected.Grapevine.Microbiomes	ERR1171037	9.798113	ERS1004563	14-04-22	NA	49.925187	PRJEB12040	Germany.Crowngal.Infected.Grapevine.Microbiomes.ERR1171037
ERR1171034	V4	Germany.Crowngal.Infected.Grapevine.Microbiomes	ERR1171034	9.798113	ERS1004560	13-10-30	NA	49.925187	PRJEB12040	Germany.Crowngal.Infected.Grapevine.Microbiomes.ERR1171034
ERR1171035	V4	Germany.Crowngal.Infected.Grapevine.Microbiomes	ERR1171035	9.798113	ERS1004561	13-10-30	NA	49.925187	PRJEB12040	Germany.Crowngal.Infected.Grapevine.Microbiomes.ERR1171035
ERR1171038	V4	Germany.Crowngal.Infected.Grapevine.Microbiomes	ERR1171038	9.798113	ERS1004564	14-04-22	NA	49.925187	PRJEB12040	Germany.Crowngal.Infected.Grapevine.Microbiomes.ERR1171038
ERR1171039	V4	Germany.Crowngal.Infected.Grapevine.Microbiomes	ERR1171039	9.798113	ERS1004565	14-04-22	NA	49.925187	PRJEB12040	Germany.Crowngal.Infected.Grapevine.Microbiomes.ERR1171039
ERR1056249	V4	Denmark.Askov.Experimental.Station.Soils	ERR1056249	7.12	ERS905184	Aug-11	NA	55.47	PRJEB11366	Denmark.Askov.Experimental.Station.Soils.ERR1056249
ERR1056248	V4	Denmark.Askov.Experimental.Station.Soils	ERR1056248	7.12	ERS905183	Aug-11	NA	55.47	PRJEB11366	Denmark.Askov.Experimental.Station.Soils.ERR1056248
ERR1056241	V4	Denmark.Askov.Experimental.Station.Soils	ERR1056241	7.12	ERS905176	Aug-11	NA	55.47	PRJEB11366	Denmark.Askov.Experimental.Station.Soils.ERR1056241
ERR1056240	V4	Denmark.Askov.Experimental.Station.Soils	ERR1056240	7.12	ERS905175	Aug-11	NA	55.47	PRJEB11366	Denmark.Askov.Experimental.Station.Soils.ERR1056240
ERR1056243	V4	Denmark.Askov.Experimental.Station.Soils	ERR1056243	7.12	ERS905178	Aug-11	NA	55.47	PRJEB11366	Denmark.Askov.Experimental.Station.Soils.ERR1056243
ERR1056242	V4	Denmark.Askov.Experimental.Station.Soils	ERR1056242	7.12	ERS905177	Aug-11	NA	55.47	PRJEB11366	Denmark.Askov.Experimental.Station.Soils.ERR1056242
ERR1056245	V4	Denmark.Askov.Experimental.Station.Soils	ERR1056245	7.12	ERS905180	Aug-11	NA	55.47	PRJEB11366	Denmark.Askov.Experimental.Station.Soils.ERR1056245
ERR1056244	V4	Denmark.Askov.Experimental.Station.Soils	ERR1056244	7.12	ERS905179	Aug-11	NA	55.47	PRJEB11366	Denmark.Askov.Experimental.Station.Soils.ERR1056244
ERR1056247	V4	Denmark.Askov.Experimental.Station.Soils	ERR1056247	7.12	ERS905182	Aug-11	NA	55.47	PRJEB11366	Denmark.Askov.Experimental.Station.Soils.ERR1056247
ERR1056246	V4	Denmark.Askov.Experimental.Station.Soils	ERR1056246	7.12	ERS905181	Aug-11	NA	55.47	PRJEB11366	Denmark.Askov.Experimental.Station.Soils.ERR1056246
SRR6354288	V4	Europe.Pyrenees.Alytes.Midwife.Toads.Skins	SRR6354288	NA	SRS2739870	19-Aug-15	Alytes obstetricans	NA	PRJNA421328	Europe.Pyrenees.Alytes.Midwife.Toads.Skins.SRR6354288
SRR5859813	V4	China.Soybean.Soil.Rhizospheres.And.Endospheres	SRR5859813	81.84	SRS2377747	Jul-15	soybean	43.23	PRJNA395393	China.Soybean.Soil.Rhizospheres.And.Endospheres.SRR5859813
SRR5859812	V4	China.Soybean.Soil.Rhizospheres.And.Endospheres	SRR5859812	108.24	SRS2377748	Jun-15	soybean	30.67	PRJNA395393	China.Soybean.Soil.Rhizospheres.And.Endospheres.SRR5859812
SRR3216398	V4	China.Horseshoe.Lake.Sediment.Microbial.Fuel.Cells	SRR3216398	117.18	SRS1333358	06-Dec-14	NA	39.12	SRP071325	China.Horseshoe.Lake.Sediment.Microbial.Fuel.Cells.SRR3216398
SRR3216391	V4	China.Horseshoe.Lake.Sediment.Microbial.Fuel.Cells	SRR3216391	117.18	SRS1333352	06-Dec-14	NA	39.12	SRP071325	China.Horseshoe.Lake.Sediment.Microbial.Fuel.Cells.SRR3216391
SRR3216392	V4	China.Horseshoe.Lake.Sediment.Microbial.Fuel.Cells	SRR3216392	117.18	SRS1333353	06-Dec-14	NA	39.12	SRP071325	China.Horseshoe.Lake.Sediment.Microbial.Fuel.Cells.SRR3216392
SRR3216395	V4	China.Horseshoe.Lake.Sediment.Microbial.Fuel.Cells	SRR3216395	117.18	SRS1333354	06-Dec-14	NA	39.12	SRP071325	China.Horseshoe.Lake.Sediment.Microbial.Fuel.Cells.SRR3216395
SRR3216397	V4	China.Horseshoe.Lake.Sediment.Microbial.Fuel.Cells	SRR3216397	117.18	SRS1333357	06-Dec-14	NA	39.12	SRP071325	China.Horseshoe.Lake.Sediment.Microbial.Fuel.Cells.SRR3216397
SRR3216396	V4	China.Horseshoe.Lake.Sediment.Microbial.Fuel.Cells	SRR3216396	117.18	SRS1333355	06-Dec-14	NA	39.12	SRP071325	China.Horseshoe.Lake.Sediment.Microbial.Fuel.Cells.SRR3216396
SRR3502276	V4	Germany.Fire.Salamander.Skins	SRR3502276	7.044451	SRS1435850	21-Apr-15	Salamandra salamandra	50.676883	PRJNA320970	Germany.Fire.Salamander.Skins.SRR3502276
SRR3502277	V4	Germany.Fire.Salamander.Skins	SRR3502277	7.110835	SRS1435849	21-Apr-15	Salamandra salamandra	50.691579	PRJNA320970	Germany.Fire.Salamander.Skins.SRR3502277
SRR3502274	V4	Germany.Fire.Salamander.Skins	SRR3502274	7.044451	SRS1435847	21-Apr-15	Salamandra salamandra	50.676883	PRJNA320970	Germany.Fire.Salamander.Skins.SRR3502274
SRR3502275	V4	Germany.Fire.Salamander.Skins	SRR3502275	7.044451	SRS1435848	21-Apr-15	Salamandra salamandra	50.676883	PRJNA320970	Germany.Fire.Salamander.Skins.SRR3502275
SRR3502278	V4	Germany.Fire.Salamander.Skins	SRR3502278	7.110835	SRS1435851	21-Apr-15	Salamandra salamandra	50.691579	PRJNA320970	Germany.Fire.Salamander.Skins.SRR3502278
SRR3502279	V4	Germany.Fire.Salamander.Skins	SRR3502279	7.131083	SRS1435852	22-Apr-15	Salamandra salamandra	50.670793	PRJNA320970	Germany.Fire.Salamander.Skins.SRR3502279
SRR6075984	V4	Ethiopia.Chlorocebus.Monkeys.Feces	SRR6075984	38.78	SRS2541452	Nov-13	Balemonkey	6.73	PRJNA407723	Ethiopia.Chlorocebus.Monkeys.Feces.SRR6075984
SRR6075985	V4	Ethiopia.Chlorocebus.Monkeys.Feces	SRR6075985	38.78	SRS2541451	Nov-13	Balemonkey	6.73	PRJNA407723	Ethiopia.Chlorocebus.Monkeys.Feces.SRR6075985
SRR6075986	V4	Ethiopia.Chlorocebus.Monkeys.Feces	SRR6075986	38.78	SRS2541450	Feb-14	Balemonkey	6.73	PRJNA407723	Ethiopia.Chlorocebus.Monkeys.Feces.SRR6075986
SRR6075987	V4	Ethiopia.Chlorocebus.Monkeys.Feces	SRR6075987	38.78	SRS2541449	Nov-13	Balemonkey	6.73	PRJNA407723	Ethiopia.Chlorocebus.Monkeys.Feces.SRR6075987
SRR6075980	V4	Ethiopia.Chlorocebus.Monkeys.Feces	SRR6075980	38.78	SRS2541456	Dec-13	Balemonkey	6.73	PRJNA407723	Ethiopia.Chlorocebus.Monkeys.Feces.SRR6075980
SRR6075981	V4	Ethiopia.Chlorocebus.Monkeys.Feces	SRR6075981	38.78	SRS2541455	Dec-13	Balemonkey	6.73	PRJNA407723	Ethiopia.Chlorocebus.Monkeys.Feces.SRR6075981
SRR6075983	V4	Ethiopia.Chlorocebus.Monkeys.Feces	SRR6075983	38.78	SRS2541453	Dec-13	Balemonkey	6.73	PRJNA407723	Ethiopia.Chlorocebus.Monkeys.Feces.SRR6075983
SRR1992894	V4	Global.Coral.Symbiont.Survey	SRR1992894	40.1374	SRS919856	28-Jan-14	Stylophora pistillata	19.9429	PRJNA280923	Global.Coral.Symbiont.Survey.SRR1992894
SRR3502416	V4	Germany.Fire.Salamander.Skins	SRR3502416	7.074623	SRS1435989	29-Mar-15	Salamandra salamandra	50.647966	PRJNA320970	Germany.Fire.Salamander.Skins.SRR3502416
SRR3502417	V4	Germany.Fire.Salamander.Skins	SRR3502417	7.080921	SRS1435990	29-Mar-15	Salamandra salamandra	50.668641	PRJNA320970	Germany.Fire.Salamander.Skins.SRR3502417
SRR3502414	V4	Germany.Fire.Salamander.Skins	SRR3502414	7.07847	SRS1435987	29-Mar-15	Salamandra salamandra	50.660259	PRJNA320970	Germany.Fire.Salamander.Skins.SRR3502414
SRR3502415	V4	Germany.Fire.Salamander.Skins	SRR3502415	7.126231	SRS1435988	29-Mar-15	Salamandra salamandra	50.686485	PRJNA320970	Germany.Fire.Salamander.Skins.SRR3502415
SRR3502412	V4	Germany.Fire.Salamander.Skins	SRR3502412	7.039767	SRS1435985	29-Mar-15	Salamandra salamandra	50.688412	PRJNA320970	Germany.Fire.Salamander.Skins.SRR3502412
SRR3502413	V4	Germany.Fire.Salamander.Skins	SRR3502413	7.048358	SRS1435986	29-Mar-15	Salamandra salamandra	50.655731	PRJNA320970	Germany.Fire.Salamander.Skins.SRR3502413
SRR3502410	V4	Germany.Fire.Salamander.Skins	SRR3502410	7.034725	SRS1435983	29-Mar-15	Salamandra salamandra	50.661442	PRJNA320970	Germany.Fire.Salamander.Skins.SRR3502410
SRR3502411	V4	Germany.Fire.Salamander.Skins	SRR3502411	7.039767	SRS1435984	29-Mar-15	Salamandra salamandra	50.688412	PRJNA320970	Germany.Fire.Salamander.Skins.SRR3502411
SRR3502418	V4	Germany.Fire.Salamander.Skins	SRR3502418	7.080921	SRS1435991	29-Mar-15	Salamandra salamandra	50.668641	PRJNA320970	Germany.Fire.Salamander.Skins.SRR3502418
SRR3502419	V4	Germany.Fire.Salamander.Skins	SRR3502419	7.034725	SRS1435992	29-Mar-15	Salamandra salamandra	50.661442	PRJNA320970	Germany.Fire.Salamander.Skins.SRR3502419
SRR3215163	V4	China.Horseshoe.Lake.Sediment.Microbial.Fuel.Cells	SRR3215163	117.18	SRS1332713	06-Dec-14	NA	39.12	SRP071325	China.Horseshoe.Lake.Sediment.Microbial.Fuel.Cells.SRR3215163
SRR3215291	V4	China.Horseshoe.Lake.Sediment.Microbial.Fuel.Cells	SRR3215291	117.18	SRS1332720	06-Dec-14	NA	39.12	SRP071325	China.Horseshoe.Lake.Sediment.Microbial.Fuel.Cells.SRR3215291
ERR2174542	V4	Belgium.Human.Upper-Respiratory.Tract	ERR2174542	NA	ERS1978777	NA	NA	NA	PRJEB23057	Belgium.Human.Upper-Respiratory.Tract.ERR2174542
ERR2174543	V4	Belgium.Human.Upper-Respiratory.Tract	ERR2174543	NA	ERS1978778	NA	NA	NA	PRJEB23057	Belgium.Human.Upper-Respiratory.Tract.ERR2174543
ERR2174540	V4	Belgium.Human.Upper-Respiratory.Tract	ERR2174540	NA	ERS1978775	NA	NA	NA	PRJEB23057	Belgium.Human.Upper-Respiratory.Tract.ERR2174540
ERR2174541	V4	Belgium.Human.Upper-Respiratory.Tract	ERR2174541	NA	ERS1978776	NA	NA	NA	PRJEB23057	Belgium.Human.Upper-Respiratory.Tract.ERR2174541
ERR2174546	V4	Belgium.Human.Upper-Respiratory.Tract	ERR2174546	NA	ERS1978781	NA	NA	NA	PRJEB23057	Belgium.Human.Upper-Respiratory.Tract.ERR2174546
ERR2174547	V4	Belgium.Human.Upper-Respiratory.Tract	ERR2174547	NA	ERS1978782	NA	NA	NA	PRJEB23057	Belgium.Human.Upper-Respiratory.Tract.ERR2174547
ERR2174544	V4	Belgium.Human.Upper-Respiratory.Tract	ERR2174544	NA	ERS1978779	NA	NA	NA	PRJEB23057	Belgium.Human.Upper-Respiratory.Tract.ERR2174544
ERR2174545	V4	Belgium.Human.Upper-Respiratory.Tract	ERR2174545	NA	ERS1978780	NA	NA	NA	PRJEB23057	Belgium.Human.Upper-Respiratory.Tract.ERR2174545
ERR2174548	V4	Belgium.Human.Upper-Respiratory.Tract	ERR2174548	NA	ERS1978783	NA	NA	NA	PRJEB23057	Belgium.Human.Upper-Respiratory.Tract.ERR2174548
ERR2174549	V4	Belgium.Human.Upper-Respiratory.Tract	ERR2174549	NA	ERS1978784	NA	NA	NA	PRJEB23057	Belgium.Human.Upper-Respiratory.Tract.ERR2174549
ERR1352035	V4	Austria.Greenhouse.Plants.Phyllosphere	ERR1352035	15.45687667	ERS1107804	13-05-29	NA	47.08160268	PRJEB13300	Austria.Greenhouse.Plants.Phyllosphere.ERR1352035
SRR1992915	V4	Global.Coral.Symbiont.Survey	SRR1992915	113.7625	SRS919835	15-Nov-13	Stylophora pistillata	-23.2033	PRJNA280923	Global.Coral.Symbiont.Survey.SRR1992915
DRR067824	V4	China.Gobi.Desert.Airborne.Dust	DRR067824	105.17	DRS049183	15-03-10	NA	4.2304	PRJDB5099	China.Gobi.Desert.Airborne.Dust.DRR067824
DRR067826	V4	China.Gobi.Desert.Airborne.Dust	DRR067826	105.17	DRS049185	2015-04-26T8:00	NA	4.2304	PRJDB5099	China.Gobi.Desert.Airborne.Dust.DRR067826
DRR067827	V4	China.Gobi.Desert.Airborne.Dust	DRR067827	105.17	DRS049186	2015-04-27T8:00	NA	4.2304	PRJDB5099	China.Gobi.Desert.Airborne.Dust.DRR067827
DRR067820	V4	China.Gobi.Desert.Airborne.Dust	DRR067820	105.17	DRS049179	15-03-08	NA	4.2304	PRJDB5099	China.Gobi.Desert.Airborne.Dust.DRR067820
DRR067821	V4	China.Gobi.Desert.Airborne.Dust	DRR067821	105.17	DRS049180	15-03-09	NA	4.2304	PRJDB5099	China.Gobi.Desert.Airborne.Dust.DRR067821
DRR067822	V4	China.Gobi.Desert.Airborne.Dust	DRR067822	105.17	DRS049181	15-03-09	NA	4.2304	PRJDB5099	China.Gobi.Desert.Airborne.Dust.DRR067822
DRR067823	V4	China.Gobi.Desert.Airborne.Dust	DRR067823	105.17	DRS049182	15-03-10	NA	4.2304	PRJDB5099	China.Gobi.Desert.Airborne.Dust.DRR067823
SRR6076149	V4	Ethiopia.Chlorocebus.Monkeys.Feces	SRR6076149	40.11	SRS2541287	May-14	Balemonkey	6.93	PRJNA407723	Ethiopia.Chlorocebus.Monkeys.Feces.SRR6076149
SRR6076145	V4	Ethiopia.Chlorocebus.Monkeys.Feces	SRR6076145	38.78	SRS2541291	Feb-14	Balemonkey	6.73	PRJNA407723	Ethiopia.Chlorocebus.Monkeys.Feces.SRR6076145
SRR6076144	V4	Ethiopia.Chlorocebus.Monkeys.Feces	SRR6076144	38.78	SRS2541292	Mar-14	Balemonkey	6.73	PRJNA407723	Ethiopia.Chlorocebus.Monkeys.Feces.SRR6076144
SRR6076147	V4	Ethiopia.Chlorocebus.Monkeys.Feces	SRR6076147	38.78	SRS2541289	Feb-14	Balemonkey	6.73	PRJNA407723	Ethiopia.Chlorocebus.Monkeys.Feces.SRR6076147
SRR6076146	V4	Ethiopia.Chlorocebus.Monkeys.Feces	SRR6076146	38.78	SRS2541290	Mar-14	Balemonkey	6.73	PRJNA407723	Ethiopia.Chlorocebus.Monkeys.Feces.SRR6076146
SRR6076141	V4	Ethiopia.Chlorocebus.Monkeys.Feces	SRR6076141	39.77	SRS2541295	Jul-16	Vervet	6.22	PRJNA407723	Ethiopia.Chlorocebus.Monkeys.Feces.SRR6076141
SRR6076143	V4	Ethiopia.Chlorocebus.Monkeys.Feces	SRR6076143	40.11	SRS2541293	Dec-13	Balemonkey	6.93	PRJNA407723	Ethiopia.Chlorocebus.Monkeys.Feces.SRR6076143
SRR6076142	V4	Ethiopia.Chlorocebus.Monkeys.Feces	SRR6076142	38.62	SRS2541294	Jul-16	Grivet	7.08	PRJNA407723	Ethiopia.Chlorocebus.Monkeys.Feces.SRR6076142
SRR6354352	V4	Europe.Pyrenees.Alytes.Midwife.Toads.Skins	SRR6354352	NA	SRS2739806	11-Aug-15	Alytes obstetricans	NA	PRJNA421328	Europe.Pyrenees.Alytes.Midwife.Toads.Skins.SRR6354352
SRR4996608	V4	China.Beijing.Wastewater.Treatment.Plant.Effluents	SRR4996608	116.22	SRS1785807	29-Nov-15	NA	40.01	PRJNA309407	China.Beijing.Wastewater.Treatment.Plant.Effluents.SRR4996608
SRR4996607	V4	China.Beijing.Wastewater.Treatment.Plant.Effluents	SRR4996607	116.27	SRS1785806	29-Nov-15	NA	40	PRJNA309407	China.Beijing.Wastewater.Treatment.Plant.Effluents.SRR4996607
SRR4996606	V4	China.Beijing.Wastewater.Treatment.Plant.Effluents	SRR4996606	116.2	SRS1785805	29-Nov-15	NA	40.01	PRJNA309407	China.Beijing.Wastewater.Treatment.Plant.Effluents.SRR4996606
ERR1697235	V4	Greenland.Young.Sound.Arctic.Fjord.Water	ERR1697235	-21.889365	ERS1416035	2014	NA	74.43404	PRJEB16067	Greenland.Young.Sound.Arctic.Fjord.Water.ERR1697235
ERR1697237	V4	Greenland.Young.Sound.Arctic.Fjord.Water	ERR1697237	-20.76257	ERS1416037	2014	NA	74.43404	PRJEB16067	Greenland.Young.Sound.Arctic.Fjord.Water.ERR1697237
ERR1697236	V4	Greenland.Young.Sound.Arctic.Fjord.Water	ERR1697236	-20.76257	ERS1416036	2014	NA	74.43404	PRJEB16067	Greenland.Young.Sound.Arctic.Fjord.Water.ERR1697236
ERR1697239	V4	Greenland.Young.Sound.Arctic.Fjord.Water	ERR1697239	-22.099792	ERS1416039	2014	NA	74.605787	PRJEB16067	Greenland.Young.Sound.Arctic.Fjord.Water.ERR1697239
ERR1697238	V4	Greenland.Young.Sound.Arctic.Fjord.Water	ERR1697238	-22.099792	ERS1416038	2014	NA	74.605787	PRJEB16067	Greenland.Young.Sound.Arctic.Fjord.Water.ERR1697238
ERR1594499	V4	Canada.West.Coast.Laminariales.Kelp.Surfaces	ERR1594499	-128.25311	ERS1288198	15-06-29	NA	51.801712	PRJEB15100	Canada.West.Coast.Laminariales.Kelp.Surfaces.ERR1594499
ERR1594498	V4	Canada.West.Coast.Laminariales.Kelp.Surfaces	ERR1594498	-128.25311	ERS1288197	15-06-29	NA	51.801712	PRJEB15100	Canada.West.Coast.Laminariales.Kelp.Surfaces.ERR1594498
ERR1594495	V4	Canada.West.Coast.Laminariales.Kelp.Surfaces	ERR1594495	-128.130196	ERS1288194	15-06-27	NA	51.679089	PRJEB15100	Canada.West.Coast.Laminariales.Kelp.Surfaces.ERR1594495
ERR1594494	V4	Canada.West.Coast.Laminariales.Kelp.Surfaces	ERR1594494	-128.130196	ERS1288193	15-06-27	NA	51.679089	PRJEB15100	Canada.West.Coast.Laminariales.Kelp.Surfaces.ERR1594494
ERR1594497	V4	Canada.West.Coast.Laminariales.Kelp.Surfaces	ERR1594497	-128.25311	ERS1288196	15-06-29	NA	51.801712	PRJEB15100	Canada.West.Coast.Laminariales.Kelp.Surfaces.ERR1594497
ERR1594496	V4	Canada.West.Coast.Laminariales.Kelp.Surfaces	ERR1594496	-128.130196	ERS1288195	15-06-27	NA	51.679089	PRJEB15100	Canada.West.Coast.Laminariales.Kelp.Surfaces.ERR1594496
ERR1594491	V4	Canada.West.Coast.Laminariales.Kelp.Surfaces	ERR1594491	-128.216646	ERS1288190	15-06-29	NA	51.914912	PRJEB15100	Canada.West.Coast.Laminariales.Kelp.Surfaces.ERR1594491
ERR1594490	V4	Canada.West.Coast.Laminariales.Kelp.Surfaces	ERR1594490	-128.216646	ERS1288189	15-06-29	NA	51.914912	PRJEB15100	Canada.West.Coast.Laminariales.Kelp.Surfaces.ERR1594490
ERR1594493	V4	Canada.West.Coast.Laminariales.Kelp.Surfaces	ERR1594493	-128.216646	ERS1288192	15-06-29	NA	51.914912	PRJEB15100	Canada.West.Coast.Laminariales.Kelp.Surfaces.ERR1594493
ERR1594492	V4	Canada.West.Coast.Laminariales.Kelp.Surfaces	ERR1594492	-128.216646	ERS1288191	15-06-29	NA	51.914912	PRJEB15100	Canada.West.Coast.Laminariales.Kelp.Surfaces.ERR1594492
SRR4105469	V4	China.Shenao.Bay.Seaweed.Cultivation.Zone	SRR4105469	117.0939	SRS1660756	15-Apr-14	water12	23.487	PRJNA338162	China.Shenao.Bay.Seaweed.Cultivation.Zone.SRR4105469
SRR4105461	V4	China.Shenao.Bay.Seaweed.Cultivation.Zone	SRR4105461	117.1006	SRS1660744	15-Apr-14	water6	23.4681	PRJNA338162	China.Shenao.Bay.Seaweed.Cultivation.Zone.SRR4105461
SRR4105463	V4	China.Shenao.Bay.Seaweed.Cultivation.Zone	SRR4105463	117.0939	SRS1660745	15-Apr-14	water7	23.487	PRJNA338162	China.Shenao.Bay.Seaweed.Cultivation.Zone.SRR4105463
SRR4105465	V4	China.Shenao.Bay.Seaweed.Cultivation.Zone	SRR4105465	117.0939	SRS1660748	15-Apr-14	water9	23.487	PRJNA338162	China.Shenao.Bay.Seaweed.Cultivation.Zone.SRR4105465
SRR4105464	V4	China.Shenao.Bay.Seaweed.Cultivation.Zone	SRR4105464	117.0939	SRS1660747	15-Apr-14	water8	23.487	PRJNA338162	China.Shenao.Bay.Seaweed.Cultivation.Zone.SRR4105464
SRR4105467	V4	China.Shenao.Bay.Seaweed.Cultivation.Zone	SRR4105467	117.0939	SRS1660753	15-Apr-14	water11	23.487	PRJNA338162	China.Shenao.Bay.Seaweed.Cultivation.Zone.SRR4105467
SRR4105466	V4	China.Shenao.Bay.Seaweed.Cultivation.Zone	SRR4105466	117.0939	SRS1660750	15-Apr-14	water10	23.487	PRJNA338162	China.Shenao.Bay.Seaweed.Cultivation.Zone.SRR4105466
SRR3209637	V4	Global.Bees.Guts	SRR3209637	101.657513	SRS1327230	29-Jul-14	Apis cerana	3.13116	PRJNA309422	Global.Bees.Guts.SRR3209637
SRR3492892	V4	Germany.Salamander.Larvae.Guts	SRR3492892	4.05	SRS1430121	27-May-15	Salamandra salamandra	56.2333	PRJNA320968	Germany.Salamander.Larvae.Guts.SRR3492892
SRR3492893	V4	Germany.Salamander.Larvae.Guts	SRR3492893	4.05	SRS1430123	27-May-15	Salamandra salamandra	56.2333	PRJNA320968	Germany.Salamander.Larvae.Guts.SRR3492893
SRR3492898	V4	Germany.Salamander.Larvae.Guts	SRR3492898	4.05	SRS1430128	27-May-15	Salamandra salamandra	56.2333	PRJNA320968	Germany.Salamander.Larvae.Guts.SRR3492898
SRR3492899	V4	Germany.Salamander.Larvae.Guts	SRR3492899	4.05	SRS1430129	27-May-15	Salamandra salamandra	56.2333	PRJNA320968	Germany.Salamander.Larvae.Guts.SRR3492899
SRR3209193	V4	Global.Bees.Guts	SRR3209193	101.683021	SRS1327138	30-Jul-14	Apis cerana	3.145274	PRJNA309422	Global.Bees.Guts.SRR3209193
SRR3209191	V4	Global.Bees.Guts	SRR3209191	101.683021	SRS1327139	30-Jul-14	Apis cerana	3.145274	PRJNA309422	Global.Bees.Guts.SRR3209191
SRR3209190	V4	Global.Bees.Guts	SRR3209190	101.657513	SRS1327128	29-Jul-14	Apis cerana	3.13116	PRJNA309422	Global.Bees.Guts.SRR3209190
SRR3209197	V4	Global.Bees.Guts	SRR3209197	101.654713	SRS1327147	29-Jul-14	Heterotrigona itama	3.124009	PRJNA309422	Global.Bees.Guts.SRR3209197
SRR3209196	V4	Global.Bees.Guts	SRR3209196	103.767291	SRS1327135	11-Aug-14	Apis florea	1.300192	PRJNA309422	Global.Bees.Guts.SRR3209196
SRR3209195	V4	Global.Bees.Guts	SRR3209195	103.767291	SRS1327136	11-Aug-14	Apis florea	1.300192	PRJNA309422	Global.Bees.Guts.SRR3209195
SRR3209194	V4	Global.Bees.Guts	SRR3209194	101.683021	SRS1327137	30-Jul-14	Apis dorsata	3.145274	PRJNA309422	Global.Bees.Guts.SRR3209194
SRR3209199	V4	Global.Bees.Guts	SRR3209199	101.654713	SRS1327144	29-Jul-14	Heterotrigona itama	3.124009	PRJNA309422	Global.Bees.Guts.SRR3209199
SRR5566648	V4	China.Crocodile.Lizard.Guts	SRR5566648	collected	SRS2203317	24-Aug-16	Shinisaurus crocodilurus	not	PRJNA386658	China.Crocodile.Lizard.Guts.SRR5566648
SRR3493026	V4	Germany.Salamander.Larvae.Guts	SRR3493026	4.05	SRS1430257	28-Apr-15	Salamandra salamandra	56.2333	PRJNA320968	Germany.Salamander.Larvae.Guts.SRR3493026
SRR3493027	V4	Germany.Salamander.Larvae.Guts	SRR3493027	4.05	SRS1430256	28-Apr-15	Salamandra salamandra	56.2333	PRJNA320968	Germany.Salamander.Larvae.Guts.SRR3493027
SRR3493024	V4	Germany.Salamander.Larvae.Guts	SRR3493024	4.05	SRS1430254	28-Apr-15	Salamandra salamandra	56.2333	PRJNA320968	Germany.Salamander.Larvae.Guts.SRR3493024
SRR3493025	V4	Germany.Salamander.Larvae.Guts	SRR3493025	4.05	SRS1430255	28-Apr-15	Salamandra salamandra	56.2333	PRJNA320968	Germany.Salamander.Larvae.Guts.SRR3493025
SRR3493022	V4	Germany.Salamander.Larvae.Guts	SRR3493022	4.05	SRS1430252	28-May-15	Salamandra salamandra	56.2333	PRJNA320968	Germany.Salamander.Larvae.Guts.SRR3493022
SRR3493023	V4	Germany.Salamander.Larvae.Guts	SRR3493023	4.05	SRS1430253	28-Apr-15	Salamandra salamandra	56.2333	PRJNA320968	Germany.Salamander.Larvae.Guts.SRR3493023
SRR3493020	V4	Germany.Salamander.Larvae.Guts	SRR3493020	4.05	SRS1430250	28-May-15	Salamandra salamandra	56.2333	PRJNA320968	Germany.Salamander.Larvae.Guts.SRR3493020
SRR3493021	V4	Germany.Salamander.Larvae.Guts	SRR3493021	4.05	SRS1430251	28-May-15	Salamandra salamandra	56.2333	PRJNA320968	Germany.Salamander.Larvae.Guts.SRR3493021
SRR3493028	V4	Germany.Salamander.Larvae.Guts	SRR3493028	4.05	SRS1430258	28-Apr-15	Salamandra salamandra	56.2333	PRJNA320968	Germany.Salamander.Larvae.Guts.SRR3493028
SRR3493029	V4	Germany.Salamander.Larvae.Guts	SRR3493029	4.05	SRS1430259	28-Apr-15	Salamandra salamandra	56.2333	PRJNA320968	Germany.Salamander.Larvae.Guts.SRR3493029
ERR2174353	V4	Alaska.Caribou.Poker.Creek.Watershed.Permafrost.Cores	ERR2174353	-147.48	ERS1977931	15-08-03	NA	65.161	PRJEB23054	Alaska.Caribou.Poker.Creek.Watershed.Permafrost.Cores.ERR2174353
ERR2174352	V4	Alaska.Caribou.Poker.Creek.Watershed.Permafrost.Cores	ERR2174352	-147.48	ERS1977930	15-08-03	NA	65.161	PRJEB23054	Alaska.Caribou.Poker.Creek.Watershed.Permafrost.Cores.ERR2174352
ERR2174351	V4	Alaska.Caribou.Poker.Creek.Watershed.Permafrost.Cores	ERR2174351	-147.48	ERS1977929	15-08-03	NA	65.161	PRJEB23054	Alaska.Caribou.Poker.Creek.Watershed.Permafrost.Cores.ERR2174351
ERR2174350	V4	Alaska.Caribou.Poker.Creek.Watershed.Permafrost.Cores	ERR2174350	-147.48	ERS1977928	15-08-03	NA	65.161	PRJEB23054	Alaska.Caribou.Poker.Creek.Watershed.Permafrost.Cores.ERR2174350
ERR2174357	V4	Alaska.Caribou.Poker.Creek.Watershed.Permafrost.Cores	ERR2174357	-147.48	ERS1977935	15-08-03	NA	65.161	PRJEB23054	Alaska.Caribou.Poker.Creek.Watershed.Permafrost.Cores.ERR2174357
ERR2174356	V4	Alaska.Caribou.Poker.Creek.Watershed.Permafrost.Cores	ERR2174356	-147.48	ERS1977934	15-08-03	NA	65.161	PRJEB23054	Alaska.Caribou.Poker.Creek.Watershed.Permafrost.Cores.ERR2174356
ERR2174355	V4	Alaska.Caribou.Poker.Creek.Watershed.Permafrost.Cores	ERR2174355	-147.48	ERS1977933	15-08-03	NA	65.161	PRJEB23054	Alaska.Caribou.Poker.Creek.Watershed.Permafrost.Cores.ERR2174355
ERR2174354	V4	Alaska.Caribou.Poker.Creek.Watershed.Permafrost.Cores	ERR2174354	-147.48	ERS1977932	15-08-03	NA	65.161	PRJEB23054	Alaska.Caribou.Poker.Creek.Watershed.Permafrost.Cores.ERR2174354
ERR2174359	V4	Alaska.Caribou.Poker.Creek.Watershed.Permafrost.Cores	ERR2174359	-147.48	ERS1977937	15-08-03	NA	65.161	PRJEB23054	Alaska.Caribou.Poker.Creek.Watershed.Permafrost.Cores.ERR2174359
ERR2174358	V4	Alaska.Caribou.Poker.Creek.Watershed.Permafrost.Cores	ERR2174358	-147.48	ERS1977936	15-08-03	NA	65.161	PRJEB23054	Alaska.Caribou.Poker.Creek.Watershed.Permafrost.Cores.ERR2174358
SRR2969571	V4	China.Cotton.Aphid.Endosymbionts	SRR2969571	NA	SRS1181138	Aug-14	missing	NA	PRJNA303120	China.Cotton.Aphid.Endosymbionts.SRR2969571
SRR3209064	V4	Global.Bees.Guts	SRR3209064	101.754711	SRS1326500	31-Jul-14	Sundatrigona moorei	3.325831	PRJNA309422	Global.Bees.Guts.SRR3209064
SRR6075996	V4	Ethiopia.Chlorocebus.Monkeys.Feces	SRR6075996	37.59	SRS2541439	Apr-16	Grivet	6.02	PRJNA407723	Ethiopia.Chlorocebus.Monkeys.Feces.SRR6075996
SRR5447876	V4	Fiji.Lagoon.Pocillopora.Corals	SRR5447876	177.42	SRS2124222	2014	Pocillopora_damicornis	-18.13	PRJNA382809	Fiji.Lagoon.Pocillopora.Corals.SRR5447876
SRR5447877	V4	Fiji.Lagoon.Pocillopora.Corals	SRR5447877	177.42	SRS2124223	2014	Pocillopora_damicornis	-18.13	PRJNA382809	Fiji.Lagoon.Pocillopora.Corals.SRR5447877
SRR5447875	V4	Fiji.Lagoon.Pocillopora.Corals	SRR5447875	177.42	SRS2124219	2014	Pocillopora_damicornis	-18.13	PRJNA382809	Fiji.Lagoon.Pocillopora.Corals.SRR5447875
SRR5447872	V4	Fiji.Lagoon.Pocillopora.Corals	SRR5447872	177.42	SRS2124218	2014	Pocillopora_damicornis	-18.13	PRJNA382809	Fiji.Lagoon.Pocillopora.Corals.SRR5447872
SRR5447873	V4	Fiji.Lagoon.Pocillopora.Corals	SRR5447873	177.42	SRS2124221	2014	Pocillopora_damicornis	-18.13	PRJNA382809	Fiji.Lagoon.Pocillopora.Corals.SRR5447873
ERR501180	V4	Bangladesh.Malnourished.Children.Feces	ERR501180	88.983	ERS440399	NA	NA	23.933	PRJEB5482	Bangladesh.Malnourished.Children.Feces.ERR501180
ERR2001794	V4	Australia.Steer.Rumen	ERR2001794	146°50'21.0	ERS1779142	2014	NA	-19°39'36.4	PRJEB20458	Australia.Steer.Rumen.ERR2001794
SRR3209609	V4	Global.Bees.Guts	SRR3209609	102.312521	SRS1327055	26-Jul-14	Apis mellifera	2.228548	PRJNA309422	Global.Bees.Guts.SRR3209609
SRR3209608	V4	Global.Bees.Guts	SRR3209608	102.312521	SRS1327053	26-Jul-14	Apis mellifera	2.228548	PRJNA309422	Global.Bees.Guts.SRR3209608
SRR3209603	V4	Global.Bees.Guts	SRR3209603	145.778908	SRS1327031	18-Jul-14	Apis cerana	-16.927766	PRJNA309422	Global.Bees.Guts.SRR3209603
SRR3209602	V4	Global.Bees.Guts	SRR3209602	145.778908	SRS1327358	18-Jul-14	Apis cerana	-16.927766	PRJNA309422	Global.Bees.Guts.SRR3209602
SRR3209601	V4	Global.Bees.Guts	SRR3209601	145.778908	SRS1327359	18-Jul-14	Apis cerana	-16.927766	PRJNA309422	Global.Bees.Guts.SRR3209601
SRR3209600	V4	Global.Bees.Guts	SRR3209600	145.778908	SRS1327360	18-Jul-14	Apis cerana	-16.927766	PRJNA309422	Global.Bees.Guts.SRR3209600
SRR3209607	V4	Global.Bees.Guts	SRR3209607	102.312521	SRS1327052	26-Jul-14	Apis mellifera	2.228548	PRJNA309422	Global.Bees.Guts.SRR3209607
SRR3209606	V4	Global.Bees.Guts	SRR3209606	102.312521	SRS1327051	26-Jul-14	Apis mellifera	2.228548	PRJNA309422	Global.Bees.Guts.SRR3209606
SRR3209604	V4	Global.Bees.Guts	SRR3209604	102.312521	SRS1327042	26-Jul-14	Apis mellifera	2.228548	PRJNA309422	Global.Bees.Guts.SRR3209604
SRR1992978	V4	Global.Coral.Symbiont.Survey	SRR1992978	134.0843	SRS919772	15-Aug-11	Pocillopora verrucosa	-0.887	PRJNA280923	Global.Coral.Symbiont.Survey.SRR1992978
SRR1992979	V4	Global.Coral.Symbiont.Survey	SRR1992979	115.7042	SRS919768	15-Sep-12	Pocillopora verrucosa	-8.3552	PRJNA280923	Global.Coral.Symbiont.Survey.SRR1992979
SRR1992972	V4	Global.Coral.Symbiont.Survey	SRR1992972	134.0843	SRS919778	15-Aug-11	Pocillopora verrucosa	-0.887	PRJNA280923	Global.Coral.Symbiont.Survey.SRR1992972
SRR1992973	V4	Global.Coral.Symbiont.Survey	SRR1992973	134.0843	SRS919777	15-Aug-11	Pocillopora verrucosa	-0.887	PRJNA280923	Global.Coral.Symbiont.Survey.SRR1992973
SRR1992970	V4	Global.Coral.Symbiont.Survey	SRR1992970	134.0843	SRS919780	15-Aug-11	Pocillopora verrucosa	-0.887	PRJNA280923	Global.Coral.Symbiont.Survey.SRR1992970
SRR1992971	V4	Global.Coral.Symbiont.Survey	SRR1992971	134.0843	SRS919779	15-Aug-11	Pocillopora verrucosa	-0.887	PRJNA280923	Global.Coral.Symbiont.Survey.SRR1992971
SRR1992976	V4	Global.Coral.Symbiont.Survey	SRR1992976	134.0843	SRS919773	15-Aug-11	Pocillopora verrucosa	-0.887	PRJNA280923	Global.Coral.Symbiont.Survey.SRR1992976
SRR1992977	V4	Global.Coral.Symbiont.Survey	SRR1992977	134.0843	SRS919775	15-Aug-11	Pocillopora verrucosa	-0.887	PRJNA280923	Global.Coral.Symbiont.Survey.SRR1992977
SRR1992974	V4	Global.Coral.Symbiont.Survey	SRR1992974	134.0843	SRS919776	15-Aug-11	Pocillopora verrucosa	-0.887	PRJNA280923	Global.Coral.Symbiont.Survey.SRR1992974
SRR1992975	V4	Global.Coral.Symbiont.Survey	SRR1992975	134.0843	SRS919774	15-Aug-11	Pocillopora verrucosa	-0.887	PRJNA280923	Global.Coral.Symbiont.Survey.SRR1992975
ERR522110	V4	Bangladesh.Malnourished.Children.Feces	ERR522110	90.2	ERS467280	NA	NA	38.62	PRJEB5482	Bangladesh.Malnourished.Children.Feces.ERR522110
SRR5278665	V4	China.Pinus.Armandii.Ectomycorhizosphere.Soil	SRR5278665	104.06	SRS1996513	08-Oct-16	Pinus armandii	30.67	PRJNA375972	China.Pinus.Armandii.Ectomycorhizosphere.Soil.SRR5278665
SRR5278661	V4	China.Pinus.Armandii.Ectomycorhizosphere.Soil	SRR5278661	104.06	SRS1996513	08-Oct-16	Pinus armandii	30.67	PRJNA375972	China.Pinus.Armandii.Ectomycorhizosphere.Soil.SRR5278661
ERR2030269	V4	Greenland.Young.Sound.Arctic.Fjord.Water	ERR2030269	-20.302117	ERS1816563	2014	NA	74.308633	PRJEB16067	Greenland.Young.Sound.Arctic.Fjord.Water.ERR2030269
SRR5859899	V4	China.Soybean.Soil.Rhizospheres.And.Endospheres	SRR5859899	114.73	SRS2377660	Jul-15	not applicable	37.94	PRJNA395393	China.Soybean.Soil.Rhizospheres.And.Endospheres.SRR5859899
SRR5859898	V4	China.Soybean.Soil.Rhizospheres.And.Endospheres	SRR5859898	114.33	SRS2377662	May-15	not applicable	30.58	PRJNA395393	China.Soybean.Soil.Rhizospheres.And.Endospheres.SRR5859898
SRR5859897	V4	China.Soybean.Soil.Rhizospheres.And.Endospheres	SRR5859897	117.08	SRS2377663	Jul-15	not applicable	36.71	PRJNA395393	China.Soybean.Soil.Rhizospheres.And.Endospheres.SRR5859897
SRR5859896	V4	China.Soybean.Soil.Rhizospheres.And.Endospheres	SRR5859896	125.24	SRS2377664	Jul-15	not applicable	43.93	PRJNA395393	China.Soybean.Soil.Rhizospheres.And.Endospheres.SRR5859896
SRR5859895	V4	China.Soybean.Soil.Rhizospheres.And.Endospheres	SRR5859895	113.09	SRS2377665	May-15	not applicable	28.2	PRJNA395393	China.Soybean.Soil.Rhizospheres.And.Endospheres.SRR5859895
ERR1952101	V4	Austria.Graz.Human.Noses	ERR1952101	15.3017067	ERS1697930	16-09-03	NA	47.0735043	PRJEB20526	Austria.Graz.Human.Noses.ERR1952101
ERR1952100	V4	Austria.Graz.Human.Noses	ERR1952100	15.3017067	ERS1697929	16-09-03	NA	47.0735043	PRJEB20526	Austria.Graz.Human.Noses.ERR1952100
ERR1952103	V4	Austria.Graz.Human.Noses	ERR1952103	15.3017067	ERS1697932	16-09-03	NA	47.0735043	PRJEB20526	Austria.Graz.Human.Noses.ERR1952103
ERR1952102	V4	Austria.Graz.Human.Noses	ERR1952102	15.3017067	ERS1697931	16-09-03	NA	47.0735043	PRJEB20526	Austria.Graz.Human.Noses.ERR1952102
ERR1952105	V4	Austria.Graz.Human.Noses	ERR1952105	15.3017067	ERS1697934	16-09-03	NA	47.0735043	PRJEB20526	Austria.Graz.Human.Noses.ERR1952105
ERR1952104	V4	Austria.Graz.Human.Noses	ERR1952104	15.3017067	ERS1697933	16-09-03	NA	47.0735043	PRJEB20526	Austria.Graz.Human.Noses.ERR1952104
ERR1952107	V4	Austria.Graz.Human.Noses	ERR1952107	15.3017067	ERS1697936	16-09-03	NA	47.0735043	PRJEB20526	Austria.Graz.Human.Noses.ERR1952107
ERR1952106	V4	Austria.Graz.Human.Noses	ERR1952106	15.3017067	ERS1697935	16-09-03	NA	47.0735043	PRJEB20526	Austria.Graz.Human.Noses.ERR1952106
ERR1952109	V4	Austria.Graz.Human.Noses	ERR1952109	15.3017067	ERS1697938	16-09-03	NA	47.0735043	PRJEB20526	Austria.Graz.Human.Noses.ERR1952109
ERR1952108	V4	Austria.Graz.Human.Noses	ERR1952108	15.3017067	ERS1697937	16-09-03	NA	47.0735043	PRJEB20526	Austria.Graz.Human.Noses.ERR1952108
SRR4244571	V4	Caribbean.Ircinia.Felix.Sponge.Tissue	SRR4244571	NA	SRS1693013	Dec-15	not applicable	NA	PRJNA342549	Caribbean.Ircinia.Felix.Sponge.Tissue.SRR4244571
SRR4244570	V4	Caribbean.Ircinia.Felix.Sponge.Tissue	SRR4244570	NA	SRS1693011	Dec-15	not applicable	NA	PRJNA342549	Caribbean.Ircinia.Felix.Sponge.Tissue.SRR4244570
SRR4244573	V4	Caribbean.Ircinia.Felix.Sponge.Tissue	SRR4244573	NA	SRS1693014	Dec-15	not applicable	NA	PRJNA342549	Caribbean.Ircinia.Felix.Sponge.Tissue.SRR4244573
SRR4244572	V4	Caribbean.Ircinia.Felix.Sponge.Tissue	SRR4244572	NA	SRS1693012	Dec-15	not applicable	NA	PRJNA342549	Caribbean.Ircinia.Felix.Sponge.Tissue.SRR4244572
SRR4244575	V4	Caribbean.Ircinia.Felix.Sponge.Tissue	SRR4244575	NA	SRS1693016	Dec-15	not applicable	NA	PRJNA342549	Caribbean.Ircinia.Felix.Sponge.Tissue.SRR4244575
SRR4244574	V4	Caribbean.Ircinia.Felix.Sponge.Tissue	SRR4244574	NA	SRS1693015	Dec-15	not applicable	NA	PRJNA342549	Caribbean.Ircinia.Felix.Sponge.Tissue.SRR4244574
SRR4244577	V4	Caribbean.Ircinia.Felix.Sponge.Tissue	SRR4244577	NA	SRS1693018	Dec-15	not applicable	NA	PRJNA342549	Caribbean.Ircinia.Felix.Sponge.Tissue.SRR4244577
SRR4244576	V4	Caribbean.Ircinia.Felix.Sponge.Tissue	SRR4244576	NA	SRS1693017	Dec-15	not applicable	NA	PRJNA342549	Caribbean.Ircinia.Felix.Sponge.Tissue.SRR4244576
SRR4244579	V4	Caribbean.Ircinia.Felix.Sponge.Tissue	SRR4244579	NA	SRS1693020	Dec-15	Ircinia felix	NA	PRJNA342549	Caribbean.Ircinia.Felix.Sponge.Tissue.SRR4244579
SRR4244578	V4	Caribbean.Ircinia.Felix.Sponge.Tissue	SRR4244578	NA	SRS1693019	Dec-15	not applicable	NA	PRJNA342549	Caribbean.Ircinia.Felix.Sponge.Tissue.SRR4244578
SRR3630326	V4	Caribbean.Gorgonian.Corals	SRR3630326	-86.8665	SRS1485213	18-Jun-12	Eunicea flexuosa	20.8682	PRJNA324426	Caribbean.Gorgonian.Corals.SRR3630326
SRR3630322	V4	Caribbean.Gorgonian.Corals	SRR3630322	-86.8665	SRS1485209	18-Jun-12	Eunicea flexuosa	20.8682	PRJNA324426	Caribbean.Gorgonian.Corals.SRR3630322
SRR3630323	V4	Caribbean.Gorgonian.Corals	SRR3630323	-86.8665	SRS1485210	18-Jun-12	Eunicea flexuosa	20.8682	PRJNA324426	Caribbean.Gorgonian.Corals.SRR3630323
SRR3492546	V4	Germany.Frogs.Newts.Skin	SRR3492546	10.83055	SRS1429789	22-Mar-15	Ichthyosaura alpestris	52.213611	PRJNA320969	Germany.Frogs.Newts.Skin.SRR3492546
SRR3492547	V4	Germany.Frogs.Newts.Skin	SRR3492547	10.83055	SRS1429790	22-Mar-15	Ichthyosaura alpestris	52.213611	PRJNA320969	Germany.Frogs.Newts.Skin.SRR3492547
SRR3492544	V4	Germany.Frogs.Newts.Skin	SRR3492544	10.83055	SRS1429787	22-Mar-15	Ichthyosaura alpestris	52.213611	PRJNA320969	Germany.Frogs.Newts.Skin.SRR3492544
SRR3492545	V4	Germany.Frogs.Newts.Skin	SRR3492545	10.83055	SRS1429788	22-Mar-15	Ichthyosaura alpestris	52.213611	PRJNA320969	Germany.Frogs.Newts.Skin.SRR3492545
SRR3492542	V4	Germany.Frogs.Newts.Skin	SRR3492542	10.83055	SRS1429785	22-Mar-15	Ichthyosaura alpestris	52.213611	PRJNA320969	Germany.Frogs.Newts.Skin.SRR3492542
SRR3492543	V4	Germany.Frogs.Newts.Skin	SRR3492543	10.83055	SRS1429786	22-Mar-15	Ichthyosaura alpestris	52.213611	PRJNA320969	Germany.Frogs.Newts.Skin.SRR3492543
SRR3492540	V4	Germany.Frogs.Newts.Skin	SRR3492540	10.83055	SRS1429783	22-Mar-15	Ichthyosaura alpestris	52.213611	PRJNA320969	Germany.Frogs.Newts.Skin.SRR3492540
SRR3492541	V4	Germany.Frogs.Newts.Skin	SRR3492541	10.83055	SRS1429784	22-Mar-15	Ichthyosaura alpestris	52.213611	PRJNA320969	Germany.Frogs.Newts.Skin.SRR3492541
SRR3709691	V4	Bolivia.Altiplano.Plateau.Lauca.Basin.Lakes	SRR3709691	-69.189832	SRS1520420	Aug-13	NA	-18.206575	PRJNA326475	Bolivia.Altiplano.Plateau.Lauca.Basin.Lakes.SRR3709691
SRR3492548	V4	Germany.Frogs.Newts.Skin	SRR3492548	10.83055	SRS1429791	22-Mar-15	Ichthyosaura alpestris	52.213611	PRJNA320969	Germany.Frogs.Newts.Skin.SRR3492548
SRR3492549	V4	Germany.Frogs.Newts.Skin	SRR3492549	10.58194	SRS1429792	25-Mar-15	Triturus cristatus	52.2602777	PRJNA320969	Germany.Frogs.Newts.Skin.SRR3492549
SRR3709690	V4	Bolivia.Altiplano.Plateau.Lauca.Basin.Lakes	SRR3709690	-69.189832	SRS1520420	Aug-13	NA	-18.206575	PRJNA326475	Bolivia.Altiplano.Plateau.Lauca.Basin.Lakes.SRR3709690
SRR5894370	V4	China.Taibai.Mountain.Soils	SRR5894370	107.7	SRS2405896	Aug-16	soil	34.06	PRJNA397089	China.Taibai.Mountain.Soils.SRR5894370
SRR1254131	V4	Antarctica.Subglacial.Lake.Williams	SRR1254131	-153.694	SRS594394	1/27/2013	NA	-84.24	PRJNA244335	Antarctica.Subglacial.Lake.Williams.SRR1254131
SRR1254133	V4	Antarctica.Subglacial.Lake.Williams	SRR1254133	-153.694	SRS594394	1/27/2013	NA	-84.24	PRJNA244335	Antarctica.Subglacial.Lake.Williams.SRR1254133
SRR1254132	V4	Antarctica.Subglacial.Lake.Williams	SRR1254132	-153.694	SRS594394	1/27/2013	NA	-84.24	PRJNA244335	Antarctica.Subglacial.Lake.Williams.SRR1254132
SRR1254135	V4	Antarctica.Subglacial.Lake.Williams	SRR1254135	-153.694	SRS594395	1/30/2013	NA	-84.24	PRJNA244335	Antarctica.Subglacial.Lake.Williams.SRR1254135
SRR1254134	V4	Antarctica.Subglacial.Lake.Williams	SRR1254134	-153.694	SRS594394	1/27/2013	NA	-84.24	PRJNA244335	Antarctica.Subglacial.Lake.Williams.SRR1254134
SRR5815004	V4-V5	Activated.Sludge.Oxygenic.Photogranules	SRR5815004	-72.53	SRS2345383	Jan-14	NA	42.39	PRJNA393678	Activated.Sludge.Oxygenic.Photogranules.SRR5815004
SRR5815000	V4-V5	Activated.Sludge.Oxygenic.Photogranules	SRR5815000	2.99	SRS2345387	Jun-14	NA	43.15	PRJNA393678	Activated.Sludge.Oxygenic.Photogranules.SRR5815000
SRR5815008	V4-V5	Activated.Sludge.Oxygenic.Photogranules	SRR5815008	2.99	SRS2345379	May-14	NA	43.15	PRJNA393678	Activated.Sludge.Oxygenic.Photogranules.SRR5815008
SRR3492959	V4	Germany.Salamander.Larvae.Guts	SRR3492959	4.05	SRS1430189	28-May-15	Salamandra salamandra	56.2333	PRJNA320968	Germany.Salamander.Larvae.Guts.SRR3492959
SRR3492958	V4	Germany.Salamander.Larvae.Guts	SRR3492958	4.05	SRS1430188	28-May-15	Salamandra salamandra	56.2333	PRJNA320968	Germany.Salamander.Larvae.Guts.SRR3492958
SRR3492950	V4	Germany.Salamander.Larvae.Guts	SRR3492950	4.05	SRS1430180	28-May-15	Salamandra salamandra	56.2333	PRJNA320968	Germany.Salamander.Larvae.Guts.SRR3492950
SRR3492953	V4	Germany.Salamander.Larvae.Guts	SRR3492953	4.05	SRS1430183	28-May-15	Salamandra salamandra	56.2333	PRJNA320968	Germany.Salamander.Larvae.Guts.SRR3492953
SRR3492952	V4	Germany.Salamander.Larvae.Guts	SRR3492952	4.05	SRS1430182	28-May-15	Salamandra salamandra	56.2333	PRJNA320968	Germany.Salamander.Larvae.Guts.SRR3492952
SRR3492955	V4	Germany.Salamander.Larvae.Guts	SRR3492955	4.05	SRS1430185	28-May-15	Salamandra salamandra	56.2333	PRJNA320968	Germany.Salamander.Larvae.Guts.SRR3492955
SRR3492954	V4	Germany.Salamander.Larvae.Guts	SRR3492954	4.05	SRS1430184	28-May-15	Salamandra salamandra	56.2333	PRJNA320968	Germany.Salamander.Larvae.Guts.SRR3492954
SRR3492957	V4	Germany.Salamander.Larvae.Guts	SRR3492957	4.05	SRS1430187	28-May-15	Salamandra salamandra	56.2333	PRJNA320968	Germany.Salamander.Larvae.Guts.SRR3492957
SRR3492956	V4	Germany.Salamander.Larvae.Guts	SRR3492956	4.05	SRS1430186	28-May-15	Salamandra salamandra	56.2333	PRJNA320968	Germany.Salamander.Larvae.Guts.SRR3492956
SRR6076079	V4	Ethiopia.Chlorocebus.Monkeys.Feces	SRR6076079	38.79	SRS2541357	Dec-13	Balemonkey	6.73	PRJNA407723	Ethiopia.Chlorocebus.Monkeys.Feces.SRR6076079
SRR6076078	V4	Ethiopia.Chlorocebus.Monkeys.Feces	SRR6076078	38.79	SRS2541358	Nov-13	Balemonkey	6.73	PRJNA407723	Ethiopia.Chlorocebus.Monkeys.Feces.SRR6076078
SRR6076071	V4	Ethiopia.Chlorocebus.Monkeys.Feces	SRR6076071	40.11	SRS2541365	Dec-13	Balemonkey	6.93	PRJNA407723	Ethiopia.Chlorocebus.Monkeys.Feces.SRR6076071
SRR6076070	V4	Ethiopia.Chlorocebus.Monkeys.Feces	SRR6076070	38.78	SRS2541366	May-14	Balemonkey	6.73	PRJNA407723	Ethiopia.Chlorocebus.Monkeys.Feces.SRR6076070
SRR6076073	V4	Ethiopia.Chlorocebus.Monkeys.Feces	SRR6076073	38.78	SRS2541363	Oct-13	Balemonkey	6.73	PRJNA407723	Ethiopia.Chlorocebus.Monkeys.Feces.SRR6076073
SRR6076072	V4	Ethiopia.Chlorocebus.Monkeys.Feces	SRR6076072	38.78	SRS2541364	Nov-13	Balemonkey	6.73	PRJNA407723	Ethiopia.Chlorocebus.Monkeys.Feces.SRR6076072
SRR6076075	V4	Ethiopia.Chlorocebus.Monkeys.Feces	SRR6076075	38.78	SRS2541361	Apr-14	Balemonkey	6.73	PRJNA407723	Ethiopia.Chlorocebus.Monkeys.Feces.SRR6076075
SRR6076074	V4	Ethiopia.Chlorocebus.Monkeys.Feces	SRR6076074	38.78	SRS2541359	Oct-13	Balemonkey	6.73	PRJNA407723	Ethiopia.Chlorocebus.Monkeys.Feces.SRR6076074
SRR6076077	V4	Ethiopia.Chlorocebus.Monkeys.Feces	SRR6076077	38.79	SRS2541360	Dec-13	Balemonkey	6.73	PRJNA407723	Ethiopia.Chlorocebus.Monkeys.Feces.SRR6076077
SRR6076076	V4	Ethiopia.Chlorocebus.Monkeys.Feces	SRR6076076	38.79	SRS2541362	Jan-14	Balemonkey	6.73	PRJNA407723	Ethiopia.Chlorocebus.Monkeys.Feces.SRR6076076
ERR501020	V4	Bangladesh.Malnourished.Children.Feces	ERR501020	88.983	ERS440047	NA	NA	23.933	PRJEB5482	Bangladesh.Malnourished.Children.Feces.ERR501020
ERR1144128	V4	Antarctic.Benthic.Sediments	ERR1144128	-63.16279	ERS979843	2014	NA	-65.00925	PRJEB11496	Antarctic.Benthic.Sediments.ERR1144128
ERR1144129	V4	Antarctic.Benthic.Sediments	ERR1144129	-56.44577	ERS979844	2014	NA	-64.01938	PRJEB11496	Antarctic.Benthic.Sediments.ERR1144129
ERR1144124	V4	Antarctic.Benthic.Sediments	ERR1144124	-176.592676	ERS979839	2014	NA	-75.198083	PRJEB11496	Antarctic.Benthic.Sediments.ERR1144124
ERR1144125	V4	Antarctic.Benthic.Sediments	ERR1144125	-56.33443	ERS979840	2014	NA	-63.58397	PRJEB11496	Antarctic.Benthic.Sediments.ERR1144125
ERR1144126	V4	Antarctic.Benthic.Sediments	ERR1144126	-57.23574	ERS979841	2014	NA	-63.44296	PRJEB11496	Antarctic.Benthic.Sediments.ERR1144126
ERR1144127	V4	Antarctic.Benthic.Sediments	ERR1144127	-57.2358	ERS979842	2014	NA	-63.44286	PRJEB11496	Antarctic.Benthic.Sediments.ERR1144127
ERR1144120	V4	Antarctic.Benthic.Sediments	ERR1144120	-104.35535	ERS979835	2014	NA	-72.46007	PRJEB11496	Antarctic.Benthic.Sediments.ERR1144120
ERR1144121	V4	Antarctic.Benthic.Sediments	ERR1144121	-104.29808	ERS979836	2014	NA	-72.297446	PRJEB11496	Antarctic.Benthic.Sediments.ERR1144121
ERR1144122	V4	Antarctic.Benthic.Sediments	ERR1144122	-102.15937	ERS979837	2014	NA	-71.45047	PRJEB11496	Antarctic.Benthic.Sediments.ERR1144122
ERR1144123	V4	Antarctic.Benthic.Sediments	ERR1144123	-129.5568	ERS979838	2014	NA	-73.29565	PRJEB11496	Antarctic.Benthic.Sediments.ERR1144123
SRR3223661	V4	Germany.Lake.Stechlin.Sediment.Mesocosm	SRR3223661	13.02	SRS1337698	26-Jan-11	NA	53.15	PRJNA289183	Germany.Lake.Stechlin.Sediment.Mesocosm.SRR3223661
SRR3223660	V4	Germany.Lake.Stechlin.Sediment.Mesocosm	SRR3223660	13.02	SRS1337699	26-Jan-11	NA	53.15	PRJNA289183	Germany.Lake.Stechlin.Sediment.Mesocosm.SRR3223660
SRR3223663	V4	Germany.Lake.Stechlin.Sediment.Mesocosm	SRR3223663	13.02	SRS1337714	02-Feb-11	NA	53.15	PRJNA289183	Germany.Lake.Stechlin.Sediment.Mesocosm.SRR3223663
SRR3223662	V4	Germany.Lake.Stechlin.Sediment.Mesocosm	SRR3223662	13.02	SRS1337711	26-Jan-11	NA	53.15	PRJNA289183	Germany.Lake.Stechlin.Sediment.Mesocosm.SRR3223662
SRR3223664	V4	Germany.Lake.Stechlin.Sediment.Mesocosm	SRR3223664	13.02	SRS1337712	02-Feb-11	NA	53.15	PRJNA289183	Germany.Lake.Stechlin.Sediment.Mesocosm.SRR3223664
SRR3714373	V4	Bolivia.Altiplano.Plateau.Lauca.Basin.Lakes	SRR3714373	-69.189832	SRS1520420	Aug-13	NA	-18.206575	PRJNA326475	Bolivia.Altiplano.Plateau.Lauca.Basin.Lakes.SRR3714373
SRR3714374	V4	Bolivia.Altiplano.Plateau.Lauca.Basin.Lakes	SRR3714374	-69.189832	SRS1520420	Aug-13	NA	-18.206575	PRJNA326475	Bolivia.Altiplano.Plateau.Lauca.Basin.Lakes.SRR3714374
ERR791968	V4	Europe.Bean.Seeds	ERR791968	NA	ERS685430	NA	NA	NA	PRJEB8866	Europe.Bean.Seeds.ERR791968
ERR791969	V4	Europe.Bean.Seeds	ERR791969	NA	ERS685431	NA	NA	NA	PRJEB8866	Europe.Bean.Seeds.ERR791969
ERR791960	V4	Europe.Bean.Seeds	ERR791960	NA	ERS685422	NA	NA	NA	PRJEB8866	Europe.Bean.Seeds.ERR791960
ERR791961	V4	Europe.Bean.Seeds	ERR791961	NA	ERS685423	NA	NA	NA	PRJEB8866	Europe.Bean.Seeds.ERR791961
ERR791962	V4	Europe.Bean.Seeds	ERR791962	NA	ERS685424	NA	NA	NA	PRJEB8866	Europe.Bean.Seeds.ERR791962
ERR791963	V4	Europe.Bean.Seeds	ERR791963	NA	ERS685425	NA	NA	NA	PRJEB8866	Europe.Bean.Seeds.ERR791963
ERR791964	V4	Europe.Bean.Seeds	ERR791964	NA	ERS685426	NA	NA	NA	PRJEB8866	Europe.Bean.Seeds.ERR791964
ERR791965	V4	Europe.Bean.Seeds	ERR791965	NA	ERS685427	NA	NA	NA	PRJEB8866	Europe.Bean.Seeds.ERR791965
ERR791966	V4	Europe.Bean.Seeds	ERR791966	NA	ERS685428	NA	NA	NA	PRJEB8866	Europe.Bean.Seeds.ERR791966
ERR791967	V4	Europe.Bean.Seeds	ERR791967	NA	ERS685429	NA	NA	NA	PRJEB8866	Europe.Bean.Seeds.ERR791967
SRR5482509	V4	Camel.Rumens.Diet.Experiment	SRR5482509	29.78	SRS2149987	15-02-01	Camelus dromedarius	31	PRJNA384244	Camel.Rumens.Diet.Experiment.SRR5482509
SRR5482508	V4	Camel.Rumens.Diet.Experiment	SRR5482508	29.78	SRS2149986	15-02-01	Camelus dromedarius	31	PRJNA384244	Camel.Rumens.Diet.Experiment.SRR5482508
SRR5482501	V4	Camel.Rumens.Diet.Experiment	SRR5482501	30.67	SRS2149979	15-02-01	Camelus dromedarius	30.76	PRJNA384244	Camel.Rumens.Diet.Experiment.SRR5482501
SRR5482500	V4	Camel.Rumens.Diet.Experiment	SRR5482500	30.67	SRS2149978	15-02-01	Camelus dromedarius	30.76	PRJNA384244	Camel.Rumens.Diet.Experiment.SRR5482500
SRR5482502	V4	Camel.Rumens.Diet.Experiment	SRR5482502	30.67	SRS2149980	15-02-01	Camelus dromedarius	30.76	PRJNA384244	Camel.Rumens.Diet.Experiment.SRR5482502
SRR5482505	V4	Camel.Rumens.Diet.Experiment	SRR5482505	30.67	SRS2149983	15-02-01	Camelus dromedarius	30.76	PRJNA384244	Camel.Rumens.Diet.Experiment.SRR5482505
SRR5482504	V4	Camel.Rumens.Diet.Experiment	SRR5482504	30.67	SRS2149982	15-02-01	Camelus dromedarius	30.76	PRJNA384244	Camel.Rumens.Diet.Experiment.SRR5482504
SRR5482507	V4	Camel.Rumens.Diet.Experiment	SRR5482507	30.67	SRS2149985	15-02-01	Camelus dromedarius	30.76	PRJNA384244	Camel.Rumens.Diet.Experiment.SRR5482507
SRR5482506	V4	Camel.Rumens.Diet.Experiment	SRR5482506	30.67	SRS2149984	15-02-01	Camelus dromedarius	30.76	PRJNA384244	Camel.Rumens.Diet.Experiment.SRR5482506
SRR5397238	V4-V5	China.Loess.Plateau.Afforested.Soils	SRR5397238	109.42	SRS2089050	16-07-01	not applicable	36.78	PRJNA380156	China.Loess.Plateau.Afforested.Soils.SRR5397238
SRR5397239	V4-V5	China.Loess.Plateau.Afforested.Soils	SRR5397239	109.41	SRS2089051	16-07-01	not applicable	36.78	PRJNA380156	China.Loess.Plateau.Afforested.Soils.SRR5397239
SRR5397234	V4-V5	China.Loess.Plateau.Afforested.Soils	SRR5397234	109.24	SRS2089046	16-07-01	not applicable	36.8	PRJNA380156	China.Loess.Plateau.Afforested.Soils.SRR5397234
SRR5397235	V4-V5	China.Loess.Plateau.Afforested.Soils	SRR5397235	109.24	SRS2089047	16-07-01	not applicable	36.79	PRJNA380156	China.Loess.Plateau.Afforested.Soils.SRR5397235
SRR5397236	V4-V5	China.Loess.Plateau.Afforested.Soils	SRR5397236	109.44	SRS2089048	16-07-01	not applicable	36.78	PRJNA380156	China.Loess.Plateau.Afforested.Soils.SRR5397236
SRR5397237	V4-V5	China.Loess.Plateau.Afforested.Soils	SRR5397237	109.43	SRS2089049	16-07-01	not applicable	36.78	PRJNA380156	China.Loess.Plateau.Afforested.Soils.SRR5397237
SRR5397230	V4-V5	China.Loess.Plateau.Afforested.Soils	SRR5397230	109.26	SRS2089042	16-07-01	not applicable	36.8	PRJNA380156	China.Loess.Plateau.Afforested.Soils.SRR5397230
SRR5397231	V4-V5	China.Loess.Plateau.Afforested.Soils	SRR5397231	109.26	SRS2089043	16-07-01	not applicable	36.79	PRJNA380156	China.Loess.Plateau.Afforested.Soils.SRR5397231
SRR5397232	V4-V5	China.Loess.Plateau.Afforested.Soils	SRR5397232	109.25	SRS2089044	16-07-01	not applicable	36.8	PRJNA380156	China.Loess.Plateau.Afforested.Soils.SRR5397232
SRR3502498	V4	Germany.Fire.Salamander.Skins	SRR3502498	7.044451	SRS1436071	14-Apr-15	Salamandra salamandra	50.676883	PRJNA320970	Germany.Fire.Salamander.Skins.SRR3502498
SRR3502499	V4	Germany.Fire.Salamander.Skins	SRR3502499	7.044451	SRS1436072	14-Apr-15	Salamandra salamandra	50.676883	PRJNA320970	Germany.Fire.Salamander.Skins.SRR3502499
SRR3502496	V4	Germany.Fire.Salamander.Skins	SRR3502496	7.039767	SRS1436069	14-Apr-15	Salamandra salamandra	50.688412	PRJNA320970	Germany.Fire.Salamander.Skins.SRR3502496
SRR3502497	V4	Germany.Fire.Salamander.Skins	SRR3502497	7.039767	SRS1436070	14-Apr-15	Salamandra salamandra	50.688412	PRJNA320970	Germany.Fire.Salamander.Skins.SRR3502497
SRR3502494	V4	Germany.Fire.Salamander.Skins	SRR3502494	7.039767	SRS1436068	14-Apr-15	Salamandra salamandra	50.688412	PRJNA320970	Germany.Fire.Salamander.Skins.SRR3502494
SRR3502492	V4	Germany.Fire.Salamander.Skins	SRR3502492	7.131271	SRS1436065	10-Apr-15	Salamandra salamandra	50.666794	PRJNA320970	Germany.Fire.Salamander.Skins.SRR3502492
SRR3502491	V4	Germany.Fire.Salamander.Skins	SRR3502491	7.131271	SRS1436064	10-Apr-15	Salamandra salamandra	50.666794	PRJNA320970	Germany.Fire.Salamander.Skins.SRR3502491
SRR1662280	V4	Germany.Jena.Nicotiana.Floral.Nectar	SRR1662280	-34.4	SRS752081	missing	Bacteria	31.1	PRJNA265157	Germany.Jena.Nicotiana.Floral.Nectar.SRR1662280
SRR3192881	V4	Chinese.Forest.Soils	SRR3192881	111.295	SRS1313587	Aug-14	NA	29.6453	PRJNA312997	Chinese.Forest.Soils.SRR3192881
SRR3192882	V4	Chinese.Forest.Soils	SRR3192882	111.294	SRS1313588	Aug-14	NA	29.6446	PRJNA312997	Chinese.Forest.Soils.SRR3192882
SRR3192883	V4	Chinese.Forest.Soils	SRR3192883	113.6483	SRS1313590	Aug-14	NA	28.1831	PRJNA312997	Chinese.Forest.Soils.SRR3192883
SRR3192884	V4	Chinese.Forest.Soils	SRR3192884	113.6481	SRS1313589	Aug-14	NA	28.1842	PRJNA312997	Chinese.Forest.Soils.SRR3192884
SRR3192886	V4	Chinese.Forest.Soils	SRR3192886	110.4481	SRS1313591	Aug-14	NA	28.8594	PRJNA312997	Chinese.Forest.Soils.SRR3192886
SRR3192887	V4	Chinese.Forest.Soils	SRR3192887	110.4453	SRS1313593	Aug-14	NA	28.8528	PRJNA312997	Chinese.Forest.Soils.SRR3192887
SRR3192889	V4	Chinese.Forest.Soils	SRR3192889	110.4475	SRS1313594	Aug-14	NA	28.8559	PRJNA312997	Chinese.Forest.Soils.SRR3192889
SRR3385679	V4	Canada.Western.Lake.Erie.Water	SRR3385679	-83.19	SRS1398044	08-Jul-14	NA	41.83	PRJNA318386	Canada.Western.Lake.Erie.Water.SRR3385679
SRR3385678	V4	Canada.Western.Lake.Erie.Water	SRR3385678	-83.25	SRS1398045	08-Jul-14	NA	41.71	PRJNA318386	Canada.Western.Lake.Erie.Water.SRR3385678
SRR3385675	V4	Canada.Western.Lake.Erie.Water	SRR3385675	-83.25	SRS1398048	27-Oct-14	NA	41.71	PRJNA318386	Canada.Western.Lake.Erie.Water.SRR3385675
SRR3385674	V4	Canada.Western.Lake.Erie.Water	SRR3385674	-83.33	SRS1398049	27-Oct-14	NA	41.76	PRJNA318386	Canada.Western.Lake.Erie.Water.SRR3385674
SRR3385677	V4	Canada.Western.Lake.Erie.Water	SRR3385677	-83.33	SRS1398046	08-Jul-14	NA	41.76	PRJNA318386	Canada.Western.Lake.Erie.Water.SRR3385677
SRR3385676	V4	Canada.Western.Lake.Erie.Water	SRR3385676	-83.19	SRS1398047	27-Oct-14	NA	41.83	PRJNA318386	Canada.Western.Lake.Erie.Water.SRR3385676
SRR3385671	V4	Canada.Western.Lake.Erie.Water	SRR3385671	-83.25	SRS1398052	20-Oct-14	NA	41.71	PRJNA318386	Canada.Western.Lake.Erie.Water.SRR3385671
SRR3385670	V4	Canada.Western.Lake.Erie.Water	SRR3385670	-83.33	SRS1398053	20-Oct-14	NA	41.76	PRJNA318386	Canada.Western.Lake.Erie.Water.SRR3385670
SRR3385673	V4	Canada.Western.Lake.Erie.Water	SRR3385673	-83.19	SRS1398050	30-Jun-14	NA	41.83	PRJNA318386	Canada.Western.Lake.Erie.Water.SRR3385673
SRR3385672	V4	Canada.Western.Lake.Erie.Water	SRR3385672	-83.19	SRS1398051	20-Oct-14	NA	41.83	PRJNA318386	Canada.Western.Lake.Erie.Water.SRR3385672
SRR5859916	V4	China.Soybean.Soil.Rhizospheres.And.Endospheres	SRR5859916	125.85	SRS2377644	Jul-15	soybean	48.02	PRJNA395393	China.Soybean.Soil.Rhizospheres.And.Endospheres.SRR5859916
SRR5859917	V4	China.Soybean.Soil.Rhizospheres.And.Endospheres	SRR5859917	118.92	SRS2377643	Jul-15	soybean	42.3	PRJNA395393	China.Soybean.Soil.Rhizospheres.And.Endospheres.SRR5859917
SRR5859914	V4	China.Soybean.Soil.Rhizospheres.And.Endospheres	SRR5859914	109.3	SRS2377645	Jul-15	soybean	36.32	PRJNA395393	China.Soybean.Soil.Rhizospheres.And.Endospheres.SRR5859914
SRR5859915	V4	China.Soybean.Soil.Rhizospheres.And.Endospheres	SRR5859915	87.35	SRS2377646	Jul-15	soybean	43.94	PRJNA395393	China.Soybean.Soil.Rhizospheres.And.Endospheres.SRR5859915
SRR5859912	V4	China.Soybean.Soil.Rhizospheres.And.Endospheres	SRR5859912	97.21	SRS2377648	Aug-15	soybean	28.37	PRJNA395393	China.Soybean.Soil.Rhizospheres.And.Endospheres.SRR5859912
SRR5859913	V4	China.Soybean.Soil.Rhizospheres.And.Endospheres	SRR5859913	118.9	SRS2377647	Aug-15	soybean	28.95	PRJNA395393	China.Soybean.Soil.Rhizospheres.And.Endospheres.SRR5859913
SRR5859910	V4	China.Soybean.Soil.Rhizospheres.And.Endospheres	SRR5859910	117.3	SRS2377650	Jul-15	soybean	34.28	PRJNA395393	China.Soybean.Soil.Rhizospheres.And.Endospheres.SRR5859910
SRR5859911	V4	China.Soybean.Soil.Rhizospheres.And.Endospheres	SRR5859911	111.78	SRS2377649	Jul-15	soybean	37.24	PRJNA395393	China.Soybean.Soil.Rhizospheres.And.Endospheres.SRR5859911
SRR5859918	V4	China.Soybean.Soil.Rhizospheres.And.Endospheres	SRR5859918	125.84	SRS2377642	Jul-15	soybean	42.64	PRJNA395393	China.Soybean.Soil.Rhizospheres.And.Endospheres.SRR5859918
ERR713563	V4	Central.America.Banana.Plants	ERR713563	-83.58	ERS635596	NA	NA	9.96	PRJEB8107	Central.America.Banana.Plants.ERR713563
ERR713560	V4	Central.America.Banana.Plants	ERR713560	-83.58	ERS635593	NA	NA	9.96	PRJEB8107	Central.America.Banana.Plants.ERR713560
ERR713566	V4	Central.America.Banana.Plants	ERR713566	-83.58	ERS635599	NA	NA	9.96	PRJEB8107	Central.America.Banana.Plants.ERR713566
DRR093365	V4	China.Japan.Dairy.Cows.Feces	DRR093365	130.44	DRS047036	14-12-12	NA	32.52	PRJDB5800	China.Japan.Dairy.Cows.Feces.DRR093365
DRR093366	V4	China.Japan.Dairy.Cows.Feces	DRR093366	130.44	DRS047037	14-12-12	NA	32.52	PRJDB5800	China.Japan.Dairy.Cows.Feces.DRR093366
DRR093367	V4	China.Japan.Dairy.Cows.Feces	DRR093367	133.5	DRS047038	14-12-12	NA	35.02	PRJDB5800	China.Japan.Dairy.Cows.Feces.DRR093367
DRR093369	V4	China.Japan.Dairy.Cows.Feces	DRR093369	132.58	DRS047040	14-08-20	NA	34.39	PRJDB5800	China.Japan.Dairy.Cows.Feces.DRR093369
ERR1231253	V4	Central.America.Wilt.Infested.Field.Bananas	ERR1231253	-85.83	ERS1045531	Nov-12	NA	13.25	PRJEB12550	Central.America.Wilt.Infested.Field.Bananas.ERR1231253
SRR6367439	V4	Australia.Sydney.Harbour.Ecklonia.Kelp	SRR6367439	151.253285	SRS2751043	Apr-14	Ecklonia radiata	-33.826916	PRJNA419831	Australia.Sydney.Harbour.Ecklonia.Kelp.SRR6367439
SRR6367458	V4	Australia.Sydney.Harbour.Ecklonia.Kelp	SRR6367458	151.285647	SRS2751015	Apr-14	Ecklonia radiata	-33.81515	PRJNA419831	Australia.Sydney.Harbour.Ecklonia.Kelp.SRR6367458
SRR6367459	V4	Australia.Sydney.Harbour.Ecklonia.Kelp	SRR6367459	151.285647	SRS2751011	Apr-14	Ecklonia radiata	-33.81515	PRJNA419831	Australia.Sydney.Harbour.Ecklonia.Kelp.SRR6367459
SRR6367454	V4	Australia.Sydney.Harbour.Ecklonia.Kelp	SRR6367454	151.20936	SRS2751012	Apr-14	Ecklonia radiata	-33.846295	PRJNA419831	Australia.Sydney.Harbour.Ecklonia.Kelp.SRR6367454
SRR6367455	V4	Australia.Sydney.Harbour.Ecklonia.Kelp	SRR6367455	151.20936	SRS2751020	Apr-14	Ecklonia radiata	-33.846295	PRJNA419831	Australia.Sydney.Harbour.Ecklonia.Kelp.SRR6367455
SRR6367456	V4	Australia.Sydney.Harbour.Ecklonia.Kelp	SRR6367456	151.285647	SRS2751034	Apr-14	Ecklonia radiata	-33.81515	PRJNA419831	Australia.Sydney.Harbour.Ecklonia.Kelp.SRR6367456
SRR6367457	V4	Australia.Sydney.Harbour.Ecklonia.Kelp	SRR6367457	151.285647	SRS2751021	Apr-14	Ecklonia radiata	-33.81515	PRJNA419831	Australia.Sydney.Harbour.Ecklonia.Kelp.SRR6367457
SRR6367450	V4	Australia.Sydney.Harbour.Ecklonia.Kelp	SRR6367450	151.254324	SRS2751014	Apr-14	Ecklonia radiata	-33.843306	PRJNA419831	Australia.Sydney.Harbour.Ecklonia.Kelp.SRR6367450
SRR6367451	V4	Australia.Sydney.Harbour.Ecklonia.Kelp	SRR6367451	151.254324	SRS2751013	Apr-14	Ecklonia radiata	-33.843306	PRJNA419831	Australia.Sydney.Harbour.Ecklonia.Kelp.SRR6367451
SRR6367452	V4	Australia.Sydney.Harbour.Ecklonia.Kelp	SRR6367452	151.253092	SRS2751024	Apr-14	Ecklonia radiata	-33.823531	PRJNA419831	Australia.Sydney.Harbour.Ecklonia.Kelp.SRR6367452
SRR6367453	V4	Australia.Sydney.Harbour.Ecklonia.Kelp	SRR6367453	151.253092	SRS2751051	Apr-14	Ecklonia radiata	-33.823531	PRJNA419831	Australia.Sydney.Harbour.Ecklonia.Kelp.SRR6367453
SRR2046163	V4	China.Dandong.Gold.Tailing.Contamination.Gradient	SRR2046163	123.7	SRS949930	Oct-13	NA	40.7	PRJNA285433	China.Dandong.Gold.Tailing.Contamination.Gradient.SRR2046163
SRR2046166	V4	China.Dandong.Gold.Tailing.Contamination.Gradient	SRR2046166	123.7	SRS949935	Oct-13	NA	40.7	PRJNA285433	China.Dandong.Gold.Tailing.Contamination.Gradient.SRR2046166
SRR2046168	V4	China.Dandong.Gold.Tailing.Contamination.Gradient	SRR2046168	123.7	SRS949937	Oct-13	NA	40.7	PRJNA285433	China.Dandong.Gold.Tailing.Contamination.Gradient.SRR2046168
SRR3209119	V4	Global.Bees.Guts	SRR3209119	NA	SRS1326412	N/A	N/A	NA	PRJNA309422	Global.Bees.Guts.SRR3209119
SRR3209112	V4	Global.Bees.Guts	SRR3209112	-97.781239	SRS1326419	02-May-14	Centris atripes	30.284181	PRJNA309422	Global.Bees.Guts.SRR3209112
SRR3209111	V4	Global.Bees.Guts	SRR3209111	-46.671522	SRS1326420	2013/2014	Paratrigona lineata	-21.802225	PRJNA309422	Global.Bees.Guts.SRR3209111
SRR3209110	V4	Global.Bees.Guts	SRR3209110	-46.67259	SRS1326421	2013/2014	Paratrigona lineata	-21.338584	PRJNA309422	Global.Bees.Guts.SRR3209110
SRR3209117	V4	Global.Bees.Guts	SRR3209117	-97.781239	SRS1326414	09-May-14	Centris atripes	30.284181	PRJNA309422	Global.Bees.Guts.SRR3209117
SRR3209116	V4	Global.Bees.Guts	SRR3209116	-97.781239	SRS1326416	09-May-14	Centris atripes	30.284181	PRJNA309422	Global.Bees.Guts.SRR3209116
SRR3209115	V4	Global.Bees.Guts	SRR3209115	-97.781239	SRS1326417	09-May-14	Centris atripes	30.284181	PRJNA309422	Global.Bees.Guts.SRR3209115
SRR3209114	V4	Global.Bees.Guts	SRR3209114	-97.781239	SRS1326418	02-May-14	Centris atripes	30.284181	PRJNA309422	Global.Bees.Guts.SRR3209114
SRR3208212	V4	Global.Bees.Guts	SRR3208212	103.779194	SRS1326450	31-May-14	Apis dorsata	1.297052	PRJNA309422	Global.Bees.Guts.SRR3208212
ERR2174461	V4	Belgium.Human.Upper-Respiratory.Tract	ERR2174461	NA	ERS1978696	NA	NA	NA	PRJEB23057	Belgium.Human.Upper-Respiratory.Tract.ERR2174461
ERR2174460	V4	Belgium.Human.Upper-Respiratory.Tract	ERR2174460	NA	ERS1978695	NA	NA	NA	PRJEB23057	Belgium.Human.Upper-Respiratory.Tract.ERR2174460
ERR2174463	V4	Belgium.Human.Upper-Respiratory.Tract	ERR2174463	NA	ERS1978698	NA	NA	NA	PRJEB23057	Belgium.Human.Upper-Respiratory.Tract.ERR2174463
ERR2174462	V4	Belgium.Human.Upper-Respiratory.Tract	ERR2174462	NA	ERS1978697	NA	NA	NA	PRJEB23057	Belgium.Human.Upper-Respiratory.Tract.ERR2174462
ERR2174465	V4	Belgium.Human.Upper-Respiratory.Tract	ERR2174465	NA	ERS1978700	NA	NA	NA	PRJEB23057	Belgium.Human.Upper-Respiratory.Tract.ERR2174465
ERR2174464	V4	Belgium.Human.Upper-Respiratory.Tract	ERR2174464	NA	ERS1978699	NA	NA	NA	PRJEB23057	Belgium.Human.Upper-Respiratory.Tract.ERR2174464
ERR2174467	V4	Belgium.Human.Upper-Respiratory.Tract	ERR2174467	NA	ERS1978702	NA	NA	NA	PRJEB23057	Belgium.Human.Upper-Respiratory.Tract.ERR2174467
ERR2174466	V4	Belgium.Human.Upper-Respiratory.Tract	ERR2174466	NA	ERS1978701	NA	NA	NA	PRJEB23057	Belgium.Human.Upper-Respiratory.Tract.ERR2174466
ERR2174469	V4	Belgium.Human.Upper-Respiratory.Tract	ERR2174469	NA	ERS1978704	NA	NA	NA	PRJEB23057	Belgium.Human.Upper-Respiratory.Tract.ERR2174469
ERR2174468	V4	Belgium.Human.Upper-Respiratory.Tract	ERR2174468	NA	ERS1978703	NA	NA	NA	PRJEB23057	Belgium.Human.Upper-Respiratory.Tract.ERR2174468
SRR3502302	V4	Germany.Fire.Salamander.Skins	SRR3502302	7.056931	SRS1435875	23-Apr-15	Salamandra salamandra	50.665471	PRJNA320970	Germany.Fire.Salamander.Skins.SRR3502302
SRR3502300	V4	Germany.Fire.Salamander.Skins	SRR3502300	7.039767	SRS1435873	23-Apr-15	Salamandra salamandra	50.688412	PRJNA320970	Germany.Fire.Salamander.Skins.SRR3502300
SRR3502301	V4	Germany.Fire.Salamander.Skins	SRR3502301	7.039767	SRS1435874	23-Apr-15	Salamandra salamandra	50.688412	PRJNA320970	Germany.Fire.Salamander.Skins.SRR3502301
SRR5860079	V4	China.Soybean.Soil.Rhizospheres.And.Endospheres	SRR5860079	110.2	SRS2377481	Aug-15	soybean	19.78	PRJNA395393	China.Soybean.Soil.Rhizospheres.And.Endospheres.SRR5860079
SRR5860078	V4	China.Soybean.Soil.Rhizospheres.And.Endospheres	SRR5860078	106.63	SRS2377482	Aug-15	soybean	26.65	PRJNA395393	China.Soybean.Soil.Rhizospheres.And.Endospheres.SRR5860078
SRR5860071	V4	China.Soybean.Soil.Rhizospheres.And.Endospheres	SRR5860071	116.14	SRS2377489	Aug-15	soybean	24.22	PRJNA395393	China.Soybean.Soil.Rhizospheres.And.Endospheres.SRR5860071
SRR5860073	V4	China.Soybean.Soil.Rhizospheres.And.Endospheres	SRR5860073	113.56	SRS2377487	Aug-15	soybean	24.5	PRJNA395393	China.Soybean.Soil.Rhizospheres.And.Endospheres.SRR5860073
SRR5860072	V4	China.Soybean.Soil.Rhizospheres.And.Endospheres	SRR5860072	112.33	SRS2377488	Aug-15	soybean	25.85	PRJNA395393	China.Soybean.Soil.Rhizospheres.And.Endospheres.SRR5860072
SRR5860075	V4	China.Soybean.Soil.Rhizospheres.And.Endospheres	SRR5860075	109.3	SRS2377485	Jul-15	soybean	36.32	PRJNA395393	China.Soybean.Soil.Rhizospheres.And.Endospheres.SRR5860075
SRR5860074	V4	China.Soybean.Soil.Rhizospheres.And.Endospheres	SRR5860074	87.35	SRS2377486	Jul-15	soybean	43.94	PRJNA395393	China.Soybean.Soil.Rhizospheres.And.Endospheres.SRR5860074
SRR5860077	V4	China.Soybean.Soil.Rhizospheres.And.Endospheres	SRR5860077	103.11	SRS2377483	Aug-15	soybean	25.36	PRJNA395393	China.Soybean.Soil.Rhizospheres.And.Endospheres.SRR5860077
SRR5860076	V4	China.Soybean.Soil.Rhizospheres.And.Endospheres	SRR5860076	118.9	SRS2377484	Aug-15	soybean	28.95	PRJNA395393	China.Soybean.Soil.Rhizospheres.And.Endospheres.SRR5860076
SRR6354250	V4	Europe.Pyrenees.Alytes.Midwife.Toads.Skins	SRR6354250	NA	SRS2739908	19-Aug-15	Alytes obstetricans	NA	PRJNA421328	Europe.Pyrenees.Alytes.Midwife.Toads.Skins.SRR6354250
SRR6354251	V4	Europe.Pyrenees.Alytes.Midwife.Toads.Skins	SRR6354251	NA	SRS2739907	19-Aug-15	Alytes obstetricans	NA	PRJNA421328	Europe.Pyrenees.Alytes.Midwife.Toads.Skins.SRR6354251
SRR6354252	V4	Europe.Pyrenees.Alytes.Midwife.Toads.Skins	SRR6354252	NA	SRS2739906	19-Aug-15	Alytes obstetricans	NA	PRJNA421328	Europe.Pyrenees.Alytes.Midwife.Toads.Skins.SRR6354252
SRR6354253	V4	Europe.Pyrenees.Alytes.Midwife.Toads.Skins	SRR6354253	NA	SRS2739905	12-Aug-15	not applicable	NA	PRJNA421328	Europe.Pyrenees.Alytes.Midwife.Toads.Skins.SRR6354253
SRR6354254	V4	Europe.Pyrenees.Alytes.Midwife.Toads.Skins	SRR6354254	NA	SRS2739904	12-Aug-15	not applicable	NA	PRJNA421328	Europe.Pyrenees.Alytes.Midwife.Toads.Skins.SRR6354254
SRR6354255	V4	Europe.Pyrenees.Alytes.Midwife.Toads.Skins	SRR6354255	NA	SRS2739903	09-Aug-15	Alytes obstetricans	NA	PRJNA421328	Europe.Pyrenees.Alytes.Midwife.Toads.Skins.SRR6354255
SRR6354256	V4	Europe.Pyrenees.Alytes.Midwife.Toads.Skins	SRR6354256	NA	SRS2739902	09-Aug-15	Alytes obstetricans	NA	PRJNA421328	Europe.Pyrenees.Alytes.Midwife.Toads.Skins.SRR6354256
SRR6354257	V4	Europe.Pyrenees.Alytes.Midwife.Toads.Skins	SRR6354257	NA	SRS2739901	10-Aug-15	not applicable	NA	PRJNA421328	Europe.Pyrenees.Alytes.Midwife.Toads.Skins.SRR6354257
SRR6354258	V4	Europe.Pyrenees.Alytes.Midwife.Toads.Skins	SRR6354258	NA	SRS2739900	10-Aug-15	not applicable	NA	PRJNA421328	Europe.Pyrenees.Alytes.Midwife.Toads.Skins.SRR6354258
SRR6354259	V4	Europe.Pyrenees.Alytes.Midwife.Toads.Skins	SRR6354259	NA	SRS2739899	12-Aug-15	not applicable	NA	PRJNA421328	Europe.Pyrenees.Alytes.Midwife.Toads.Skins.SRR6354259
SRR4996168	V4	China.Beijing.Wastewater.Treatment.Plant.Effluents	SRR4996168	116.2	SRS1785805	29-Nov-15	NA	40.01	PRJNA309407	China.Beijing.Wastewater.Treatment.Plant.Effluents.SRR4996168
SRR4996169	V4	China.Beijing.Wastewater.Treatment.Plant.Effluents	SRR4996169	116.27	SRS1785806	29-Nov-15	NA	40	PRJNA309407	China.Beijing.Wastewater.Treatment.Plant.Effluents.SRR4996169
SRR4996164	V4	China.Beijing.Wastewater.Treatment.Plant.Effluents	SRR4996164	116.32	SRS1785801	29-Nov-15	NA	39.58	PRJNA309407	China.Beijing.Wastewater.Treatment.Plant.Effluents.SRR4996164
SRR4996165	V4	China.Beijing.Wastewater.Treatment.Plant.Effluents	SRR4996165	116.22	SRS1785802	29-Nov-15	NA	40.02	PRJNA309407	China.Beijing.Wastewater.Treatment.Plant.Effluents.SRR4996165
SRR4996166	V4	China.Beijing.Wastewater.Treatment.Plant.Effluents	SRR4996166	116.25	SRS1785803	29-Nov-15	NA	39.5	PRJNA309407	China.Beijing.Wastewater.Treatment.Plant.Effluents.SRR4996166
SRR4996167	V4	China.Beijing.Wastewater.Treatment.Plant.Effluents	SRR4996167	116.26	SRS1785804	29-Nov-15	NA	39.49	PRJNA309407	China.Beijing.Wastewater.Treatment.Plant.Effluents.SRR4996167
SRR4996160	V4	China.Beijing.Wastewater.Treatment.Plant.Effluents	SRR4996160	116.32	SRS1785797	29-Nov-15	NA	39.53	PRJNA309407	China.Beijing.Wastewater.Treatment.Plant.Effluents.SRR4996160
SRR4996161	V4	China.Beijing.Wastewater.Treatment.Plant.Effluents	SRR4996161	116.31	SRS1785798	29-Nov-15	NA	39.54	PRJNA309407	China.Beijing.Wastewater.Treatment.Plant.Effluents.SRR4996161
SRR4996162	V4	China.Beijing.Wastewater.Treatment.Plant.Effluents	SRR4996162	116.29	SRS1785799	29-Nov-15	NA	39.58	PRJNA309407	China.Beijing.Wastewater.Treatment.Plant.Effluents.SRR4996162
SRR4996163	V4	China.Beijing.Wastewater.Treatment.Plant.Effluents	SRR4996163	116.27	SRS1785800	29-Nov-15	NA	39.5	PRJNA309407	China.Beijing.Wastewater.Treatment.Plant.Effluents.SRR4996163
ERR501270	V4	Bangladesh.Malnourished.Children.Feces	ERR501270	88.983	ERS440097	NA	NA	23.933	PRJEB5482	Bangladesh.Malnourished.Children.Feces.ERR501270
ERR2179464	V4	Arctic.Ocean.MicroPolar.Project	ERR2179464	19.164667	ERS1982198	2014	NA	81.7713333	PRJEB23129	Arctic.Ocean.MicroPolar.Project.ERR2179464
ERR2179465	V4	Arctic.Ocean.MicroPolar.Project	ERR2179465	19.164667	ERS1982199	2014	NA	81.7713333	PRJEB23129	Arctic.Ocean.MicroPolar.Project.ERR2179465
ERR2179462	V4	Arctic.Ocean.MicroPolar.Project	ERR2179462	17.879667	ERS1982196	2014	NA	81.4306667	PRJEB23129	Arctic.Ocean.MicroPolar.Project.ERR2179462
ERR2179463	V4	Arctic.Ocean.MicroPolar.Project	ERR2179463	17.879667	ERS1982197	2014	NA	81.4306667	PRJEB23129	Arctic.Ocean.MicroPolar.Project.ERR2179463
ERR2179469	V4	Arctic.Ocean.MicroPolar.Project	ERR2179469	20.017	ERS1982203	2014	NA	81.996	PRJEB23129	Arctic.Ocean.MicroPolar.Project.ERR2179469
ERR501040	V4	Bangladesh.Malnourished.Children.Feces	ERR501040	88.983	ERS439877	NA	NA	23.933	PRJEB5482	Bangladesh.Malnourished.Children.Feces.ERR501040
SRR5246929	V4	Canada.Eutrophic.Lake.Champlain.Cyanobacterial.Blooms	SRR5246929	-73.106246	SRS1971139	09-08-22	NA	45.036838	PRJNA353865	Canada.Eutrophic.Lake.Champlain.Cyanobacterial.Blooms.SRR5246929
SRR5246928	V4	Canada.Eutrophic.Lake.Champlain.Cyanobacterial.Blooms	SRR5246928	-73.079826	SRS1971138	11-08-23	NA	45.038907	PRJNA353865	Canada.Eutrophic.Lake.Champlain.Cyanobacterial.Blooms.SRR5246928
SRR5246925	V4	Canada.Eutrophic.Lake.Champlain.Cyanobacterial.Blooms	SRR5246925	-73.106246	SRS1971135	09-09-23	NA	45.036838	PRJNA353865	Canada.Eutrophic.Lake.Champlain.Cyanobacterial.Blooms.SRR5246925
SRR5246924	V4	Canada.Eutrophic.Lake.Champlain.Cyanobacterial.Blooms	SRR5246924	-73.079826	SRS1971134	13-10-23	NA	45.038907	PRJNA353865	Canada.Eutrophic.Lake.Champlain.Cyanobacterial.Blooms.SRR5246924
SRR5246927	V4	Canada.Eutrophic.Lake.Champlain.Cyanobacterial.Blooms	SRR5246927	-73.106246	SRS1971137	11-08-23	NA	45.036838	PRJNA353865	Canada.Eutrophic.Lake.Champlain.Cyanobacterial.Blooms.SRR5246927
SRR5246926	V4	Canada.Eutrophic.Lake.Champlain.Cyanobacterial.Blooms	SRR5246926	-73.079826	SRS1971136	09-09-23	NA	45.038907	PRJNA353865	Canada.Eutrophic.Lake.Champlain.Cyanobacterial.Blooms.SRR5246926
SRR5246921	V4	Canada.Eutrophic.Lake.Champlain.Cyanobacterial.Blooms	SRR5246921	-73.079826	SRS1971131	08-06-25	NA	45.038907	PRJNA353865	Canada.Eutrophic.Lake.Champlain.Cyanobacterial.Blooms.SRR5246921
SRR5246920	V4	Canada.Eutrophic.Lake.Champlain.Cyanobacterial.Blooms	SRR5246920	-73.106246	SRS1971130	08-06-25	NA	45.036838	PRJNA353865	Canada.Eutrophic.Lake.Champlain.Cyanobacterial.Blooms.SRR5246920
SRR5246923	V4	Canada.Eutrophic.Lake.Champlain.Cyanobacterial.Blooms	SRR5246923	-73.106246	SRS1971133	13-10-23	NA	45.036838	PRJNA353865	Canada.Eutrophic.Lake.Champlain.Cyanobacterial.Blooms.SRR5246923
SRR5246922	V4	Canada.Eutrophic.Lake.Champlain.Cyanobacterial.Blooms	SRR5246922	-73.079826	SRS1971132	12-04-24	NA	45.038907	PRJNA353865	Canada.Eutrophic.Lake.Champlain.Cyanobacterial.Blooms.SRR5246922
SRR3209096	V4	Global.Bees.Guts	SRR3209096	102.312521	SRS1327061	26-Jul-14	Apis cerana	2.228548	PRJNA309422	Global.Bees.Guts.SRR3209096
SRR3209097	V4	Global.Bees.Guts	SRR3209097	NA	SRS1326410	2009	Apis cerana	NA	PRJNA309422	Global.Bees.Guts.SRR3209097
SRR3209094	V4	Global.Bees.Guts	SRR3209094	NA	SRS1326391	2008	Apis cerana	NA	PRJNA309422	Global.Bees.Guts.SRR3209094
SRR3209095	V4	Global.Bees.Guts	SRR3209095	NA	SRS1326390	2009	Apis cerana	NA	PRJNA309422	Global.Bees.Guts.SRR3209095
SRR3209092	V4	Global.Bees.Guts	SRR3209092	101.683826	SRS1326393	30-Jul-14	Tetragonula fuscobalteata	3.143823	PRJNA309422	Global.Bees.Guts.SRR3209092
SRR3209093	V4	Global.Bees.Guts	SRR3209093	NA	SRS1326392	2008	Apis cerana	NA	PRJNA309422	Global.Bees.Guts.SRR3209093
SRR3209090	V4	Global.Bees.Guts	SRR3209090	-111.812443	SRS1326396	08-Jul-14	Bombus bifarius	41.757571	PRJNA309422	Global.Bees.Guts.SRR3209090
SRR3209091	V4	Global.Bees.Guts	SRR3209091	101.683826	SRS1326394	30-Jul-14	Tetragonula fuscobalteata	3.143823	PRJNA309422	Global.Bees.Guts.SRR3209091
SRR3209098	V4	Global.Bees.Guts	SRR3209098	NA	SRS1326409	2009	Apis cerana	NA	PRJNA309422	Global.Bees.Guts.SRR3209098
SRR3209099	V4	Global.Bees.Guts	SRR3209099	NA	SRS1326408	2009	Apis cerana	NA	PRJNA309422	Global.Bees.Guts.SRR3209099
SRR3492634	V4	Germany.Frogs.Newts.Skin	SRR3492634	10.83055	SRS1429877	08-Apr-15	Ichthyosaura alpestris	52.213611	PRJNA320969	Germany.Frogs.Newts.Skin.SRR3492634
SRR3492635	V4	Germany.Frogs.Newts.Skin	SRR3492635	10.83055	SRS1429878	08-Apr-15	Ichthyosaura alpestris	52.213611	PRJNA320969	Germany.Frogs.Newts.Skin.SRR3492635
SRR3492636	V4	Germany.Frogs.Newts.Skin	SRR3492636	10.83055	SRS1429879	08-Apr-15	Ichthyosaura alpestris	52.213611	PRJNA320969	Germany.Frogs.Newts.Skin.SRR3492636
SRR3492637	V4	Germany.Frogs.Newts.Skin	SRR3492637	10.83055	SRS1429880	08-Apr-15	Ichthyosaura alpestris	52.213611	PRJNA320969	Germany.Frogs.Newts.Skin.SRR3492637
SRR3492630	V4	Germany.Frogs.Newts.Skin	SRR3492630	10.58194	SRS1429873	01-Apr-15	Lissotriton vulgaris	52.2602777	PRJNA320969	Germany.Frogs.Newts.Skin.SRR3492630
SRR3492631	V4	Germany.Frogs.Newts.Skin	SRR3492631	10.83055	SRS1429874	08-Apr-15	Ichthyosaura alpestris	52.213611	PRJNA320969	Germany.Frogs.Newts.Skin.SRR3492631
SRR3492632	V4	Germany.Frogs.Newts.Skin	SRR3492632	10.83055	SRS1429875	08-Apr-15	Ichthyosaura alpestris	52.213611	PRJNA320969	Germany.Frogs.Newts.Skin.SRR3492632
SRR3492633	V4	Germany.Frogs.Newts.Skin	SRR3492633	10.83055	SRS1429876	08-Apr-15	Ichthyosaura alpestris	52.213611	PRJNA320969	Germany.Frogs.Newts.Skin.SRR3492633
SRR3492638	V4	Germany.Frogs.Newts.Skin	SRR3492638	10.83055	SRS1429881	08-Apr-15	Ichthyosaura alpestris	52.213611	PRJNA320969	Germany.Frogs.Newts.Skin.SRR3492638
SRR3492639	V4	Germany.Frogs.Newts.Skin	SRR3492639	10.83055	SRS1429882	08-Apr-15	Ichthyosaura alpestris	52.213611	PRJNA320969	Germany.Frogs.Newts.Skin.SRR3492639
SRR1258414	V4-V5	Greenland.Deep.Ice.Core	SRR1258414	-51.07	SRS595578	Aug-09	NA	77.45	PRJNA243903	Greenland.Deep.Ice.Core.SRR1258414
DRR083852	V4	Antartica.Sweden.Italy.Tardigrada.Substrate	DRR083852	164.101433	DRS057763	Jan-11	Acutuncus antarcticus	-74.709667	DRP004000	Antartica.Sweden.Italy.Tardigrada.Substrate.DRR083852
SRR3138524	V4	China.Beijing.Wastewater.Treatment.Plant.Effluents	SRR3138524	116.22	SRS1272285	23-Apr-15	NA	40.02	PRJNA309407	China.Beijing.Wastewater.Treatment.Plant.Effluents.SRR3138524
SRR2534135	V4	Eritrea.Hot.Springs	SRR2534135	39.87	SRS1093654	18-Dec-13	not applicable	15.56	PRJNA296765	Eritrea.Hot.Springs.SRR2534135
SRR2534131	V4	Eritrea.Hot.Springs	SRR2534131	39.91	SRS1093647	30-Jan-13	not applicable	14.88	PRJNA296765	Eritrea.Hot.Springs.SRR2534131
SRR2534133	V4	Eritrea.Hot.Springs	SRR2534133	39.91	SRS1093656	30-Jan-13	not applicable	14.88	PRJNA296765	Eritrea.Hot.Springs.SRR2534133
ERR500770	V4	Bangladesh.Malnourished.Children.Feces	ERR500770	35.333	ERS441156	NA	NA	-15.383	PRJEB5482	Bangladesh.Malnourished.Children.Feces.ERR500770
ERR1594381	V4	Canada.West.Coast.Laminariales.Kelp.Surfaces	ERR1594381	-128.153931	ERS1288205	15-06-27	NA	51.64921	PRJEB15100	Canada.West.Coast.Laminariales.Kelp.Surfaces.ERR1594381
ERR1594380	V4	Canada.West.Coast.Laminariales.Kelp.Surfaces	ERR1594380	-128.153931	ERS1288204	15-06-27	NA	51.64921	PRJEB15100	Canada.West.Coast.Laminariales.Kelp.Surfaces.ERR1594380
ERR1594383	V4	Canada.West.Coast.Laminariales.Kelp.Surfaces	ERR1594383	-128.153931	ERS1288207	15-06-27	NA	51.64921	PRJEB15100	Canada.West.Coast.Laminariales.Kelp.Surfaces.ERR1594383
ERR1594382	V4	Canada.West.Coast.Laminariales.Kelp.Surfaces	ERR1594382	-128.153931	ERS1288206	15-06-27	NA	51.64921	PRJEB15100	Canada.West.Coast.Laminariales.Kelp.Surfaces.ERR1594382
ERR1594385	V4	Canada.West.Coast.Laminariales.Kelp.Surfaces	ERR1594385	-128.130196	ERS1288209	15-06-27	NA	51.679089	PRJEB15100	Canada.West.Coast.Laminariales.Kelp.Surfaces.ERR1594385
ERR1594384	V4	Canada.West.Coast.Laminariales.Kelp.Surfaces	ERR1594384	-128.130196	ERS1288208	15-06-27	NA	51.679089	PRJEB15100	Canada.West.Coast.Laminariales.Kelp.Surfaces.ERR1594384
ERR1594387	V4	Canada.West.Coast.Laminariales.Kelp.Surfaces	ERR1594387	-128.130196	ERS1288211	15-06-27	NA	51.679089	PRJEB15100	Canada.West.Coast.Laminariales.Kelp.Surfaces.ERR1594387
ERR1594386	V4	Canada.West.Coast.Laminariales.Kelp.Surfaces	ERR1594386	-128.130196	ERS1288210	15-06-27	NA	51.679089	PRJEB15100	Canada.West.Coast.Laminariales.Kelp.Surfaces.ERR1594386
ERR1594389	V4	Canada.West.Coast.Laminariales.Kelp.Surfaces	ERR1594389	-128.25311	ERS1288213	15-06-29	NA	51.801712	PRJEB15100	Canada.West.Coast.Laminariales.Kelp.Surfaces.ERR1594389
ERR1594388	V4	Canada.West.Coast.Laminariales.Kelp.Surfaces	ERR1594388	-128.130196	ERS1288212	15-06-27	NA	51.679089	PRJEB15100	Canada.West.Coast.Laminariales.Kelp.Surfaces.ERR1594388
SRR3209528	V4	Global.Bees.Guts	SRR3209528	-46.528559	SRS1327295	2013/2014	Plebeia droryana	-21.630224	PRJNA309422	Global.Bees.Guts.SRR3209528
SRR3209529	V4	Global.Bees.Guts	SRR3209529	-46.67259	SRS1327307	2013/2014	Paratrigona lineata	-21.338584	PRJNA309422	Global.Bees.Guts.SRR3209529
SRR3209522	V4	Global.Bees.Guts	SRR3209522	-46.53581667	SRS1327283	2013/2014	Trigona hyalinata	-21.6901	PRJNA309422	Global.Bees.Guts.SRR3209522
SRR3209523	V4	Global.Bees.Guts	SRR3209523	-46.53581667	SRS1327300	2013/2014	Trigona hyalinata	-21.6901	PRJNA309422	Global.Bees.Guts.SRR3209523
SRR2962492	V4	China.Cotton.Aphid.Endosymbionts	SRR2962492	NA	SRS1181148	Aug-14	missing	NA	PRJNA303120	China.Cotton.Aphid.Endosymbionts.SRR2962492
SRR4619339	V4	Canada.Western.Lake.Erie.Water	SRR4619339	-83.25	SRS1768212	16-Jun-14	NA	41.71	PRJNA318386	Canada.Western.Lake.Erie.Water.SRR4619339
SRR4619338	V4	Canada.Western.Lake.Erie.Water	SRR4619338	-83.19	SRS1768209	29-Jul-14	NA	41.83	PRJNA318386	Canada.Western.Lake.Erie.Water.SRR4619338
SRR3646857	V4	China.Yangling.Pb.Polluted.Soils	SRR3646857	108	SRS1491201	Aug-14	NA	34.18	PRJNA320793	China.Yangling.Pb.Polluted.Soils.SRR3646857
SRR3646856	V4	China.Yangling.Pb.Polluted.Soils	SRR3646856	108	SRS1491200	Aug-14	NA	34.18	PRJNA320793	China.Yangling.Pb.Polluted.Soils.SRR3646856
SRR3646855	V4	China.Yangling.Pb.Polluted.Soils	SRR3646855	108	SRS1491200	Aug-14	NA	34.18	PRJNA320793	China.Yangling.Pb.Polluted.Soils.SRR3646855
SRR3646854	V4	China.Yangling.Pb.Polluted.Soils	SRR3646854	108	SRS1491200	Aug-14	NA	34.18	PRJNA320793	China.Yangling.Pb.Polluted.Soils.SRR3646854
SRR3646859	V4	China.Yangling.Pb.Polluted.Soils	SRR3646859	108	SRS1491201	Aug-14	NA	34.18	PRJNA320793	China.Yangling.Pb.Polluted.Soils.SRR3646859
SRR1723400	V4-V5	China.Chongxi.Wetland.Soils	SRR1723400	121.23183	SRS796258	Apr-11	Reed	31.72377	PRJNA268794	China.Chongxi.Wetland.Soils.SRR1723400
SRR5859998	V4	China.Soybean.Soil.Rhizospheres.And.Endospheres	SRR5859998	113	SRS2377562	May-15	soybean	30.25	PRJNA395393	China.Soybean.Soil.Rhizospheres.And.Endospheres.SRR5859998
SRR5859999	V4	China.Soybean.Soil.Rhizospheres.And.Endospheres	SRR5859999	108.24	SRS2377561	Jun-15	soybean	30.67	PRJNA395393	China.Soybean.Soil.Rhizospheres.And.Endospheres.SRR5859999
SRR5859996	V4	China.Soybean.Soil.Rhizospheres.And.Endospheres	SRR5859996	104.9	SRS2377564	Jun-15	not applicable	29.23	PRJNA395393	China.Soybean.Soil.Rhizospheres.And.Endospheres.SRR5859996
SRR5859997	V4	China.Soybean.Soil.Rhizospheres.And.Endospheres	SRR5859997	123.55	SRS2377563	Jul-15	not applicable	41.82	PRJNA395393	China.Soybean.Soil.Rhizospheres.And.Endospheres.SRR5859997
SRR5859994	V4	China.Soybean.Soil.Rhizospheres.And.Endospheres	SRR5859994	113.69	SRS2377566	Aug-15	not applicable	35.01	PRJNA395393	China.Soybean.Soil.Rhizospheres.And.Endospheres.SRR5859994
SRR5859995	V4	China.Soybean.Soil.Rhizospheres.And.Endospheres	SRR5859995	121.21	SRS2377565	Jul-15	not applicable	37.42	PRJNA395393	China.Soybean.Soil.Rhizospheres.And.Endospheres.SRR5859995
SRR5859992	V4	China.Soybean.Soil.Rhizospheres.And.Endospheres	SRR5859992	115.95	SRS2377568	May-15	not applicable	28.52	PRJNA395393	China.Soybean.Soil.Rhizospheres.And.Endospheres.SRR5859992
SRR5859993	V4	China.Soybean.Soil.Rhizospheres.And.Endospheres	SRR5859993	116.49	SRS2377567	May-15	not applicable	28.21	PRJNA395393	China.Soybean.Soil.Rhizospheres.And.Endospheres.SRR5859993
SRR5859990	V4	China.Soybean.Soil.Rhizospheres.And.Endospheres	SRR5859990	118.49	SRS2377570	Aug-15	not applicable	24.88	PRJNA395393	China.Soybean.Soil.Rhizospheres.And.Endospheres.SRR5859990
SRR5859991	V4	China.Soybean.Soil.Rhizospheres.And.Endospheres	SRR5859991	120.19	SRS2377569	May-15	not applicable	30.32	PRJNA395393	China.Soybean.Soil.Rhizospheres.And.Endospheres.SRR5859991
SRR2913569	V4	Deep.Sea.Methane.Seep.Sediments	SRR2913569	-118.4	SRS1159536	09-May-13	NA	33.47	PRJNA299682	Deep.Sea.Methane.Seep.Sediments.SRR2913569
SRR2913568	V4	Deep.Sea.Methane.Seep.Sediments	SRR2913568	-118.4	SRS1159536	09-May-13	NA	33.47	PRJNA299682	Deep.Sea.Methane.Seep.Sediments.SRR2913568
SRR2913561	V4	Deep.Sea.Methane.Seep.Sediments	SRR2913561	-125.9	SRS1159541	07-Aug-10	NA	44.34	PRJNA299682	Deep.Sea.Methane.Seep.Sediments.SRR2913561
SRR2913563	V4	Deep.Sea.Methane.Seep.Sediments	SRR2913563	-125.9	SRS1159540	07-Aug-10	NA	44.34	PRJNA299682	Deep.Sea.Methane.Seep.Sediments.SRR2913563
SRR2913562	V4	Deep.Sea.Methane.Seep.Sediments	SRR2913562	-125.9	SRS1159541	07-Aug-10	NA	44.34	PRJNA299682	Deep.Sea.Methane.Seep.Sediments.SRR2913562
SRR2913565	V4	Deep.Sea.Methane.Seep.Sediments	SRR2913565	-125.9	SRS1159538	07-Aug-10	NA	44.34	PRJNA299682	Deep.Sea.Methane.Seep.Sediments.SRR2913565
SRR2913564	V4	Deep.Sea.Methane.Seep.Sediments	SRR2913564	-125.9	SRS1159540	07-Aug-10	NA	44.34	PRJNA299682	Deep.Sea.Methane.Seep.Sediments.SRR2913564
SRR2913567	V4	Deep.Sea.Methane.Seep.Sediments	SRR2913567	-125.9	SRS1159539	07-Aug-10	NA	44.34	PRJNA299682	Deep.Sea.Methane.Seep.Sediments.SRR2913567
SRR2913566	V4	Deep.Sea.Methane.Seep.Sediments	SRR2913566	-125.9	SRS1159538	07-Aug-10	NA	44.34	PRJNA299682	Deep.Sea.Methane.Seep.Sediments.SRR2913566
ERR1938198	V4	Canada.Saskatchewan.Uranium.Mine.Tailings	ERR1938198	-103.714872	ERS1670115	Aug-14	NA	58.19733	PRJEB20465	Canada.Saskatchewan.Uranium.Mine.Tailings.ERR1938198
ERR1938199	V4	Canada.Saskatchewan.Uranium.Mine.Tailings	ERR1938199	-103.714872	ERS1670116	Aug-14	NA	58.19733	PRJEB20465	Canada.Saskatchewan.Uranium.Mine.Tailings.ERR1938199
ERR1938192	V4	Canada.Saskatchewan.Uranium.Mine.Tailings	ERR1938192	-103.714872	ERS1670109	Aug-14	NA	58.19733	PRJEB20465	Canada.Saskatchewan.Uranium.Mine.Tailings.ERR1938192
ERR1938193	V4	Canada.Saskatchewan.Uranium.Mine.Tailings	ERR1938193	-103.714872	ERS1670110	Aug-14	NA	58.19733	PRJEB20465	Canada.Saskatchewan.Uranium.Mine.Tailings.ERR1938193
ERR1938190	V4	Canada.Saskatchewan.Uranium.Mine.Tailings	ERR1938190	-103.714872	ERS1670107	Aug-14	NA	58.19733	PRJEB20465	Canada.Saskatchewan.Uranium.Mine.Tailings.ERR1938190
ERR1938191	V4	Canada.Saskatchewan.Uranium.Mine.Tailings	ERR1938191	-103.714872	ERS1670108	Aug-14	NA	58.19733	PRJEB20465	Canada.Saskatchewan.Uranium.Mine.Tailings.ERR1938191
ERR1938196	V4	Canada.Saskatchewan.Uranium.Mine.Tailings	ERR1938196	-103.714872	ERS1670113	Aug-14	NA	58.19733	PRJEB20465	Canada.Saskatchewan.Uranium.Mine.Tailings.ERR1938196
ERR1938197	V4	Canada.Saskatchewan.Uranium.Mine.Tailings	ERR1938197	-103.714872	ERS1670114	Aug-14	NA	58.19733	PRJEB20465	Canada.Saskatchewan.Uranium.Mine.Tailings.ERR1938197
ERR1938194	V4	Canada.Saskatchewan.Uranium.Mine.Tailings	ERR1938194	-103.714872	ERS1670111	Aug-14	NA	58.19733	PRJEB20465	Canada.Saskatchewan.Uranium.Mine.Tailings.ERR1938194
ERR1938195	V4	Canada.Saskatchewan.Uranium.Mine.Tailings	ERR1938195	-103.714872	ERS1670112	Aug-14	NA	58.19733	PRJEB20465	Canada.Saskatchewan.Uranium.Mine.Tailings.ERR1938195
ERR1594361	V4	Canada.West.Coast.Laminariales.Kelp.Surfaces	ERR1594361	-128.216646	ERS1288171	15-06-29	NA	51.914912	PRJEB15100	Canada.West.Coast.Laminariales.Kelp.Surfaces.ERR1594361
SRR3502329	V4	Germany.Fire.Salamander.Skins	SRR3502329	7.126231	SRS1435902	28-Mar-15	Salamandra salamandra	50.686485	PRJNA320970	Germany.Fire.Salamander.Skins.SRR3502329
SRR3502324	V4	Germany.Fire.Salamander.Skins	SRR3502324	7.035626	SRS1435897	27-Mar-15	Salamandra salamandra	50.66102	PRJNA320970	Germany.Fire.Salamander.Skins.SRR3502324
SRR3502325	V4	Germany.Fire.Salamander.Skins	SRR3502325	7.035626	SRS1435898	27-Mar-15	Salamandra salamandra	50.66102	PRJNA320970	Germany.Fire.Salamander.Skins.SRR3502325
SRR3502326	V4	Germany.Fire.Salamander.Skins	SRR3502326	7.126231	SRS1435899	28-Mar-15	Salamandra salamandra	50.686485	PRJNA320970	Germany.Fire.Salamander.Skins.SRR3502326
ERR2001778	V4	Australia.Steer.Rumen	ERR2001778	146°50'21.0	ERS1779126	2014	NA	-19°39'36.4	PRJEB20458	Australia.Steer.Rumen.ERR2001778
ERR2001779	V4	Australia.Steer.Rumen	ERR2001779	146°50'21.0	ERS1779127	2014	NA	-19°39'36.4	PRJEB20458	Australia.Steer.Rumen.ERR2001779
SRR5814989	V4-V5	Activated.Sludge.Oxygenic.Photogranules	SRR5814989	2.99	SRS2345398	May-14	NA	43.15	PRJNA393678	Activated.Sludge.Oxygenic.Photogranules.SRR5814989
SRR5447902	V4	Fiji.Lagoon.Pocillopora.Corals	SRR5447902	177.42	SRS2124248	02-Nov-14	Pocillopora_damicornis	-18.13	PRJNA382809	Fiji.Lagoon.Pocillopora.Corals.SRR5447902
SRR5447903	V4	Fiji.Lagoon.Pocillopora.Corals	SRR5447903	177.42	SRS2124249	02-Nov-14	Pocillopora_damicornis	-18.13	PRJNA382809	Fiji.Lagoon.Pocillopora.Corals.SRR5447903
SRR5447900	V4	Fiji.Lagoon.Pocillopora.Corals	SRR5447900	177.42	SRS2124246	02-Nov-14	Pocillopora_damicornis	-18.13	PRJNA382809	Fiji.Lagoon.Pocillopora.Corals.SRR5447900
SRR5447901	V4	Fiji.Lagoon.Pocillopora.Corals	SRR5447901	177.42	SRS2124247	02-Nov-14	Pocillopora_damicornis	-18.13	PRJNA382809	Fiji.Lagoon.Pocillopora.Corals.SRR5447901
SRR5447906	V4	Fiji.Lagoon.Pocillopora.Corals	SRR5447906	177.42	SRS2124253	30-Oct-14	Pocillopora_damicornis	-18.13	PRJNA382809	Fiji.Lagoon.Pocillopora.Corals.SRR5447906
SRR5447907	V4	Fiji.Lagoon.Pocillopora.Corals	SRR5447907	177.42	SRS2124252	30-Oct-14	Pocillopora_damicornis	-18.13	PRJNA382809	Fiji.Lagoon.Pocillopora.Corals.SRR5447907
SRR5447904	V4	Fiji.Lagoon.Pocillopora.Corals	SRR5447904	177.42	SRS2124250	02-Nov-14	Pocillopora_damicornis	-18.13	PRJNA382809	Fiji.Lagoon.Pocillopora.Corals.SRR5447904
SRR5447905	V4	Fiji.Lagoon.Pocillopora.Corals	SRR5447905	177.42	SRS2124251	02-Nov-14	Pocillopora_damicornis	-18.13	PRJNA382809	Fiji.Lagoon.Pocillopora.Corals.SRR5447905
ERR1638421	V4	Canada.Potash.Mine.Waste	ERR1638421	-106.67	ERS1355425	Jun-15	NA	52.1332	PRJEB15442	Canada.Potash.Mine.Waste.ERR1638421
ERR1638420	V4	Canada.Potash.Mine.Waste	ERR1638420	-106.67	ERS1355424	Jun-15	NA	52.1332	PRJEB15442	Canada.Potash.Mine.Waste.ERR1638420
ERR500920	V4	Bangladesh.Malnourished.Children.Feces	ERR500920	88.983	ERS440160	NA	NA	23.933	PRJEB5482	Bangladesh.Malnourished.Children.Feces.ERR500920
ERR1594468	V4	Canada.West.Coast.Laminariales.Kelp.Surfaces	ERR1594468	-128.216646	ERS1288292	15-06-29	NA	51.914912	PRJEB15100	Canada.West.Coast.Laminariales.Kelp.Surfaces.ERR1594468
ERR1594469	V4	Canada.West.Coast.Laminariales.Kelp.Surfaces	ERR1594469	-128.130196	ERS1288293	15-06-27	NA	51.679089	PRJEB15100	Canada.West.Coast.Laminariales.Kelp.Surfaces.ERR1594469
ERR1594464	V4	Canada.West.Coast.Laminariales.Kelp.Surfaces	ERR1594464	-128.216646	ERS1288288	15-06-29	NA	51.914912	PRJEB15100	Canada.West.Coast.Laminariales.Kelp.Surfaces.ERR1594464
ERR1594465	V4	Canada.West.Coast.Laminariales.Kelp.Surfaces	ERR1594465	-128.216646	ERS1288289	15-06-29	NA	51.914912	PRJEB15100	Canada.West.Coast.Laminariales.Kelp.Surfaces.ERR1594465
ERR1594466	V4	Canada.West.Coast.Laminariales.Kelp.Surfaces	ERR1594466	-128.216646	ERS1288290	15-06-29	NA	51.914912	PRJEB15100	Canada.West.Coast.Laminariales.Kelp.Surfaces.ERR1594466
ERR1594467	V4	Canada.West.Coast.Laminariales.Kelp.Surfaces	ERR1594467	-128.216646	ERS1288291	15-06-29	NA	51.914912	PRJEB15100	Canada.West.Coast.Laminariales.Kelp.Surfaces.ERR1594467
ERR1594460	V4	Canada.West.Coast.Laminariales.Kelp.Surfaces	ERR1594460	-128.153931	ERS1288284	15-06-27	NA	51.64921	PRJEB15100	Canada.West.Coast.Laminariales.Kelp.Surfaces.ERR1594460
ERR1594461	V4	Canada.West.Coast.Laminariales.Kelp.Surfaces	ERR1594461	-128.153931	ERS1288285	15-06-27	NA	51.64921	PRJEB15100	Canada.West.Coast.Laminariales.Kelp.Surfaces.ERR1594461
ERR1594462	V4	Canada.West.Coast.Laminariales.Kelp.Surfaces	ERR1594462	-128.153931	ERS1288286	15-06-27	NA	51.64921	PRJEB15100	Canada.West.Coast.Laminariales.Kelp.Surfaces.ERR1594462
ERR1594463	V4	Canada.West.Coast.Laminariales.Kelp.Surfaces	ERR1594463	-128.153931	ERS1288287	15-06-27	NA	51.64921	PRJEB15100	Canada.West.Coast.Laminariales.Kelp.Surfaces.ERR1594463
SRR1582506	V4	China.Beijing.Urban.Recreational.Water	SRR1582506	116.383	SRS706669	28-May-13	NA	40.012	PRJNA260704	China.Beijing.Urban.Recreational.Water.SRR1582506
SRR1582509	V4	China.Beijing.Urban.Recreational.Water	SRR1582509	116.39	SRS706672	28-May-13	NA	40.015	PRJNA260704	China.Beijing.Urban.Recreational.Water.SRR1582509
SRR3208240	V4	Global.Bees.Guts	SRR3208240	-97.736242	SRS1326478	02-Sep-14	Apis mellifera	30.287776	PRJNA309422	Global.Bees.Guts.SRR3208240
SRR3208241	V4	Global.Bees.Guts	SRR3208241	-97.736242	SRS1326477	02-Sep-14	Apis mellifera	30.287776	PRJNA309422	Global.Bees.Guts.SRR3208241
SRR3208242	V4	Global.Bees.Guts	SRR3208242	-97.736242	SRS1326476	02-Sep-14	Apis mellifera	30.287776	PRJNA309422	Global.Bees.Guts.SRR3208242
SRR3208243	V4	Global.Bees.Guts	SRR3208243	-97.736242	SRS1326475	02-Sep-14	Apis mellifera	30.287776	PRJNA309422	Global.Bees.Guts.SRR3208243
SRR3208244	V4	Global.Bees.Guts	SRR3208244	-97.736242	SRS1326474	02-Sep-14	Apis mellifera	30.287776	PRJNA309422	Global.Bees.Guts.SRR3208244
SRR3208245	V4	Global.Bees.Guts	SRR3208245	-97.736242	SRS1326473	02-Sep-14	Apis mellifera	30.287776	PRJNA309422	Global.Bees.Guts.SRR3208245
SRR3208246	V4	Global.Bees.Guts	SRR3208246	-97.736242	SRS1326472	02-Sep-14	Apis mellifera	30.287776	PRJNA309422	Global.Bees.Guts.SRR3208246
SRR3208247	V4	Global.Bees.Guts	SRR3208247	-97.736242	SRS1326471	02-Sep-14	Apis mellifera	30.287776	PRJNA309422	Global.Bees.Guts.SRR3208247
SRR3208248	V4	Global.Bees.Guts	SRR3208248	114.136113	SRS1326470	21-Aug-14	Apis mellifera	22.490863	PRJNA309422	Global.Bees.Guts.SRR3208248
SRR3208249	V4	Global.Bees.Guts	SRR3208249	-97.736242	SRS1326487	02-Sep-14	Apis mellifera	30.287776	PRJNA309422	Global.Bees.Guts.SRR3208249
SRR3656067	V4	Brazil.Amazonian.Fish.Tambaqui.Guts.Skin	SRR3656067	-60.0215	SRS1495596	28-Jul-14	Colossoma macropomum	-3.1189	PRJNA323592	Brazil.Amazonian.Fish.Tambaqui.Guts.Skin.SRR3656067
SRR3656066	V4	Brazil.Amazonian.Fish.Tambaqui.Guts.Skin	SRR3656066	-60.0215	SRS1495595	28-Jul-14	Colossoma macropomum	-3.1189	PRJNA323592	Brazil.Amazonian.Fish.Tambaqui.Guts.Skin.SRR3656066
SRR3656065	V4	Brazil.Amazonian.Fish.Tambaqui.Guts.Skin	SRR3656065	-60.0215	SRS1495594	28-Jul-14	Colossoma macropomum	-3.1189	PRJNA323592	Brazil.Amazonian.Fish.Tambaqui.Guts.Skin.SRR3656065
SRR3656064	V4	Brazil.Amazonian.Fish.Tambaqui.Guts.Skin	SRR3656064	-60.0215	SRS1495593	28-Jul-14	Colossoma macropomum	-3.1189	PRJNA323592	Brazil.Amazonian.Fish.Tambaqui.Guts.Skin.SRR3656064
SRR3656063	V4	Brazil.Amazonian.Fish.Tambaqui.Guts.Skin	SRR3656063	-60.0215	SRS1495592	28-Jul-14	Colossoma macropomum	-3.1189	PRJNA323592	Brazil.Amazonian.Fish.Tambaqui.Guts.Skin.SRR3656063
SRR3656062	V4	Brazil.Amazonian.Fish.Tambaqui.Guts.Skin	SRR3656062	-60.0215	SRS1495591	28-Jul-14	Colossoma macropomum	-3.1189	PRJNA323592	Brazil.Amazonian.Fish.Tambaqui.Guts.Skin.SRR3656062
SRR3656061	V4	Brazil.Amazonian.Fish.Tambaqui.Guts.Skin	SRR3656061	-60.0215	SRS1495590	28-Jul-14	Colossoma macropomum	-3.1189	PRJNA323592	Brazil.Amazonian.Fish.Tambaqui.Guts.Skin.SRR3656061
SRR3656060	V4	Brazil.Amazonian.Fish.Tambaqui.Guts.Skin	SRR3656060	-60.0215	SRS1495589	28-Jul-14	Colossoma macropomum	-3.1189	PRJNA323592	Brazil.Amazonian.Fish.Tambaqui.Guts.Skin.SRR3656060
SRR3656069	V4	Brazil.Amazonian.Fish.Tambaqui.Guts.Skin	SRR3656069	-60.0215	SRS1495598	28-Jul-14	Colossoma macropomum	-3.1189	PRJNA323592	Brazil.Amazonian.Fish.Tambaqui.Guts.Skin.SRR3656069
SRR3656068	V4	Brazil.Amazonian.Fish.Tambaqui.Guts.Skin	SRR3656068	-60.0215	SRS1495597	28-Jul-14	Colossoma macropomum	-3.1189	PRJNA323592	Brazil.Amazonian.Fish.Tambaqui.Guts.Skin.SRR3656068
ERR1171148	V4	Germany.Crowngal.Infected.Grapevine.Microbiomes	ERR1171148	9.798113	ERS1004679	14-08-26	NA	49.925187	PRJEB12040	Germany.Crowngal.Infected.Grapevine.Microbiomes.ERR1171148
ERR1171149	V4	Germany.Crowngal.Infected.Grapevine.Microbiomes	ERR1171149	9.798113	ERS1004680	14-08-26	NA	49.925187	PRJEB12040	Germany.Crowngal.Infected.Grapevine.Microbiomes.ERR1171149
ERR1171146	V4	Germany.Crowngal.Infected.Grapevine.Microbiomes	ERR1171146	9.798113	ERS1004677	14-08-26	NA	49.925187	PRJEB12040	Germany.Crowngal.Infected.Grapevine.Microbiomes.ERR1171146
ERR1171147	V4	Germany.Crowngal.Infected.Grapevine.Microbiomes	ERR1171147	9.798113	ERS1004678	14-08-26	NA	49.925187	PRJEB12040	Germany.Crowngal.Infected.Grapevine.Microbiomes.ERR1171147
ERR1171144	V4	Germany.Crowngal.Infected.Grapevine.Microbiomes	ERR1171144	9.798113	ERS1004675	14-08-26	NA	49.925187	PRJEB12040	Germany.Crowngal.Infected.Grapevine.Microbiomes.ERR1171144
ERR1171145	V4	Germany.Crowngal.Infected.Grapevine.Microbiomes	ERR1171145	9.798113	ERS1004676	14-08-26	NA	49.925187	PRJEB12040	Germany.Crowngal.Infected.Grapevine.Microbiomes.ERR1171145
ERR1171142	V4	Germany.Crowngal.Infected.Grapevine.Microbiomes	ERR1171142	9.798113	ERS1004673	14-08-26	NA	49.925187	PRJEB12040	Germany.Crowngal.Infected.Grapevine.Microbiomes.ERR1171142
ERR1171143	V4	Germany.Crowngal.Infected.Grapevine.Microbiomes	ERR1171143	9.798113	ERS1004674	14-08-26	NA	49.925187	PRJEB12040	Germany.Crowngal.Infected.Grapevine.Microbiomes.ERR1171143
ERR1171140	V4	Germany.Crowngal.Infected.Grapevine.Microbiomes	ERR1171140	9.798113	ERS1004671	14-08-26	NA	49.925187	PRJEB12040	Germany.Crowngal.Infected.Grapevine.Microbiomes.ERR1171140
ERR1171141	V4	Germany.Crowngal.Infected.Grapevine.Microbiomes	ERR1171141	9.798113	ERS1004672	14-08-26	NA	49.925187	PRJEB12040	Germany.Crowngal.Infected.Grapevine.Microbiomes.ERR1171141
SRR5809614	V4-V5	Canada.Saanich.Inlet.OMZ.HR	SRR5809614	-123.3	SRS2340143	12-08-01	not applicaple	48.35	PRJNA247822	Canada.Saanich.Inlet.OMZ.HR.SRR5809614
SRR5809615	V4-V5	Canada.Saanich.Inlet.OMZ.HR	SRR5809615	-123.3	SRS2340142	12-08-01	not applicaple	48.35	PRJNA247822	Canada.Saanich.Inlet.OMZ.HR.SRR5809615
SRR5809616	V4-V5	Canada.Saanich.Inlet.OMZ.HR	SRR5809616	-123.3	SRS2340141	12-08-01	not applicaple	48.35	PRJNA247822	Canada.Saanich.Inlet.OMZ.HR.SRR5809616
SRR5809617	V4-V5	Canada.Saanich.Inlet.OMZ.HR	SRR5809617	-123.3	SRS2340140	12-09-10	not applicaple	48.35	PRJNA247822	Canada.Saanich.Inlet.OMZ.HR.SRR5809617
SRR5809610	V4-V5	Canada.Saanich.Inlet.OMZ.HR	SRR5809610	-123.3	SRS2340147	12-08-01	not applicaple	48.35	PRJNA247822	Canada.Saanich.Inlet.OMZ.HR.SRR5809610
SRR5809612	V4-V5	Canada.Saanich.Inlet.OMZ.HR	SRR5809612	-123.3	SRS2340145	12-09-21	not applicaple	48.35	PRJNA247822	Canada.Saanich.Inlet.OMZ.HR.SRR5809612
SRR5809613	V4-V5	Canada.Saanich.Inlet.OMZ.HR	SRR5809613	-123.3	SRS2340144	12-08-01	not applicaple	48.35	PRJNA247822	Canada.Saanich.Inlet.OMZ.HR.SRR5809613
SRR5809618	V4-V5	Canada.Saanich.Inlet.OMZ.HR	SRR5809618	-123.3	SRS2340139	12-08-01	not applicaple	48.35	PRJNA247822	Canada.Saanich.Inlet.OMZ.HR.SRR5809618
SRR5809619	V4-V5	Canada.Saanich.Inlet.OMZ.HR	SRR5809619	-123.3	SRS2340138	12-09-10	not applicaple	48.35	PRJNA247822	Canada.Saanich.Inlet.OMZ.HR.SRR5809619
SRR1299912	V4	Chicago.Urban.Freshwater.Anthropogenic.Litter.Biofilms	SRR1299912	-87.657555	SRS621115	Jun-12	NA	41.998598	PRJNA241377	Chicago.Urban.Freshwater.Anthropogenic.Litter.Biofilms.SRR1299912
SRR1299913	V4	Chicago.Urban.Freshwater.Anthropogenic.Litter.Biofilms	SRR1299913	-87.657555	SRS621116	Jun-12	NA	41.998598	PRJNA241377	Chicago.Urban.Freshwater.Anthropogenic.Litter.Biofilms.SRR1299913
SRR1299914	V4	Chicago.Urban.Freshwater.Anthropogenic.Litter.Biofilms	SRR1299914	-87.657555	SRS621117	Jun-12	NA	41.998598	PRJNA241377	Chicago.Urban.Freshwater.Anthropogenic.Litter.Biofilms.SRR1299914
SRR1299915	V4	Chicago.Urban.Freshwater.Anthropogenic.Litter.Biofilms	SRR1299915	-87.657555	SRS621118	Jun-12	NA	41.998598	PRJNA241377	Chicago.Urban.Freshwater.Anthropogenic.Litter.Biofilms.SRR1299915
SRR3208981	V4	Global.Bees.Guts	SRR3208981	103.779194	SRS1326450	31-May-14	Apis dorsata	1.297052	PRJNA309422	Global.Bees.Guts.SRR3208981
DRR083839	V4	Antartica.Sweden.Italy.Tardigrada.Substrate	DRR083839	165.135883	DRS057761	Jan-14	Acutuncus antarcticus	-74.330733	DRP004000	Antartica.Sweden.Italy.Tardigrada.Substrate.DRR083839
DRR083838	V4	Antartica.Sweden.Italy.Tardigrada.Substrate	DRR083838	165.135883	DRS057761	Jan-14	Acutuncus antarcticus	-74.330733	DRP004000	Antartica.Sweden.Italy.Tardigrada.Substrate.DRR083838
SRR3502381	V4	Germany.Fire.Salamander.Skins	SRR3502381	7.059436	SRS1435954	29-Mar-15	Salamandra salamandra	50.667598	PRJNA320970	Germany.Fire.Salamander.Skins.SRR3502381
SRR3502386	V4	Germany.Fire.Salamander.Skins	SRR3502386	7.035626	SRS1435958	29-Mar-15	Salamandra salamandra	50.66102	PRJNA320970	Germany.Fire.Salamander.Skins.SRR3502386
SRR3502387	V4	Germany.Fire.Salamander.Skins	SRR3502387	7.126231	SRS1435960	29-Mar-15	Salamandra salamandra	50.686485	PRJNA320970	Germany.Fire.Salamander.Skins.SRR3502387
SRR3502384	V4	Germany.Fire.Salamander.Skins	SRR3502384	7.035626	SRS1435957	29-Mar-15	Salamandra salamandra	50.66102	PRJNA320970	Germany.Fire.Salamander.Skins.SRR3502384
SRR3502385	V4	Germany.Fire.Salamander.Skins	SRR3502385	7.035626	SRS1435959	29-Mar-15	Salamandra salamandra	50.66102	PRJNA320970	Germany.Fire.Salamander.Skins.SRR3502385
SRR3502388	V4	Germany.Fire.Salamander.Skins	SRR3502388	7.063123	SRS1435961	29-Mar-15	Salamandra salamandra	50.65431	PRJNA320970	Germany.Fire.Salamander.Skins.SRR3502388
SRR3502389	V4	Germany.Fire.Salamander.Skins	SRR3502389	7.063123	SRS1435962	29-Mar-15	Salamandra salamandra	50.65431	PRJNA320970	Germany.Fire.Salamander.Skins.SRR3502389
SRR1299943	V4	Chicago.Urban.Freshwater.Anthropogenic.Litter.Biofilms	SRR1299943	-88.366064	SRS621145	Jul-12	NA	42.288834	PRJNA241377	Chicago.Urban.Freshwater.Anthropogenic.Litter.Biofilms.SRR1299943
SRR1299941	V4	Chicago.Urban.Freshwater.Anthropogenic.Litter.Biofilms	SRR1299941	-88.366064	SRS621144	Jul-12	NA	42.288834	PRJNA241377	Chicago.Urban.Freshwater.Anthropogenic.Litter.Biofilms.SRR1299941
SRR1299940	V4	Chicago.Urban.Freshwater.Anthropogenic.Litter.Biofilms	SRR1299940	-88.366064	SRS621143	Jul-12	NA	42.288834	PRJNA241377	Chicago.Urban.Freshwater.Anthropogenic.Litter.Biofilms.SRR1299940
SRR1299947	V4	Chicago.Urban.Freshwater.Anthropogenic.Litter.Biofilms	SRR1299947	-88.366064	SRS621150	Jul-12	NA	42.288834	PRJNA241377	Chicago.Urban.Freshwater.Anthropogenic.Litter.Biofilms.SRR1299947
SRR1299946	V4	Chicago.Urban.Freshwater.Anthropogenic.Litter.Biofilms	SRR1299946	-88.366064	SRS621148	Jul-12	NA	42.288834	PRJNA241377	Chicago.Urban.Freshwater.Anthropogenic.Litter.Biofilms.SRR1299946
SRR1299945	V4	Chicago.Urban.Freshwater.Anthropogenic.Litter.Biofilms	SRR1299945	-88.366064	SRS621149	Jul-12	NA	42.288834	PRJNA241377	Chicago.Urban.Freshwater.Anthropogenic.Litter.Biofilms.SRR1299945
SRR1299949	V4	Chicago.Urban.Freshwater.Anthropogenic.Litter.Biofilms	SRR1299949	-88.366064	SRS621152	Jul-12	NA	42.288834	PRJNA241377	Chicago.Urban.Freshwater.Anthropogenic.Litter.Biofilms.SRR1299949
SRR1299948	V4	Chicago.Urban.Freshwater.Anthropogenic.Litter.Biofilms	SRR1299948	-88.366064	SRS621151	Jul-12	NA	42.288834	PRJNA241377	Chicago.Urban.Freshwater.Anthropogenic.Litter.Biofilms.SRR1299948
SRR4424516	V4	China.Hangzhou.Bay.Macrotidal.Estuary.Sediments	SRR4424516	121.7	SRS1747077	20-May-14	NA	30.4	PRJNA343071	China.Hangzhou.Bay.Macrotidal.Estuary.Sediments.SRR4424516
SRR4424515	V4	China.Hangzhou.Bay.Macrotidal.Estuary.Sediments	SRR4424515	121.72	SRS1747076	19-May-14	NA	30.69	PRJNA343071	China.Hangzhou.Bay.Macrotidal.Estuary.Sediments.SRR4424515
SRR4424514	V4	China.Hangzhou.Bay.Macrotidal.Estuary.Sediments	SRR4424514	121.72	SRS1747075	19-May-14	NA	30.54	PRJNA343071	China.Hangzhou.Bay.Macrotidal.Estuary.Sediments.SRR4424514
SRR4424513	V4	China.Hangzhou.Bay.Macrotidal.Estuary.Sediments	SRR4424513	121.59	SRS1747074	18-May-14	NA	30.41	PRJNA343071	China.Hangzhou.Bay.Macrotidal.Estuary.Sediments.SRR4424513
SRR4424512	V4	China.Hangzhou.Bay.Macrotidal.Estuary.Sediments	SRR4424512	121.61	SRS1747073	18-May-14	NA	30.54	PRJNA343071	China.Hangzhou.Bay.Macrotidal.Estuary.Sediments.SRR4424512
SRR4424511	V4	China.Hangzhou.Bay.Macrotidal.Estuary.Sediments	SRR4424511	121.49	SRS1747072	17-May-14	NA	30.38	PRJNA343071	China.Hangzhou.Bay.Macrotidal.Estuary.Sediments.SRR4424511
SRR4424510	V4	China.Hangzhou.Bay.Macrotidal.Estuary.Sediments	SRR4424510	121.58	SRS1747071	17-May-14	NA	30.31	PRJNA343071	China.Hangzhou.Bay.Macrotidal.Estuary.Sediments.SRR4424510
SRR4424519	V4	China.Hangzhou.Bay.Suspended.Particulate.Matter	SRR4424519	121.58	SRS1747080	17-May-14	NA	30.31	PRJNA343066	China.Hangzhou.Bay.Suspended.Particulate.Matter.SRR4424519
SRR4424518	V4	China.Hangzhou.Bay.Suspended.Particulate.Matter	SRR4424518	121.59	SRS1747079	18-May-14	NA	30.41	PRJNA343066	China.Hangzhou.Bay.Suspended.Particulate.Matter.SRR4424518
SRR5406969	V4	China.Haima.Cold.Seep.Sediments	SRR5406969	applicable	SRS2093728	12-May-15	NA	not	PRJNA381353	China.Haima.Cold.Seep.Sediments.SRR5406969
SRR5406968	V4	China.Haima.Cold.Seep.Sediments	SRR5406968	applicable	SRS2093727	12-May-15	NA	not	PRJNA381353	China.Haima.Cold.Seep.Sediments.SRR5406968
SRR5406967	V4	China.Haima.Cold.Seep.Sediments	SRR5406967	applicable	SRS2093726	12-May-15	NA	not	PRJNA381353	China.Haima.Cold.Seep.Sediments.SRR5406967
SRR5406966	V4	China.Haima.Cold.Seep.Sediments	SRR5406966	applicable	SRS2093725	12-May-15	NA	not	PRJNA381353	China.Haima.Cold.Seep.Sediments.SRR5406966
SRR5406965	V4	China.Haima.Cold.Seep.Sediments	SRR5406965	applicable	SRS2093724	12-May-15	NA	not	PRJNA381353	China.Haima.Cold.Seep.Sediments.SRR5406965
SRR5406964	V4	China.Haima.Cold.Seep.Sediments	SRR5406964	applicable	SRS2093723	12-May-15	NA	not	PRJNA381353	China.Haima.Cold.Seep.Sediments.SRR5406964
SRR5406963	V4	China.Haima.Cold.Seep.Sediments	SRR5406963	applicable	SRS2093722	12-May-15	NA	not	PRJNA381353	China.Haima.Cold.Seep.Sediments.SRR5406963
SRR5406962	V4	China.Haima.Cold.Seep.Sediments	SRR5406962	applicable	SRS2093721	12-May-15	NA	not	PRJNA381353	China.Haima.Cold.Seep.Sediments.SRR5406962
SRR5406961	V4	China.Haima.Cold.Seep.Sediments	SRR5406961	applicable	SRS2093720	12-May-15	NA	not	PRJNA381353	China.Haima.Cold.Seep.Sediments.SRR5406961
SRR5406960	V4	China.Haima.Cold.Seep.Sediments	SRR5406960	applicable	SRS2093719	12-May-15	NA	not	PRJNA381353	China.Haima.Cold.Seep.Sediments.SRR5406960
SRR3209018	V4	Global.Bees.Guts	SRR3209018	103.767291	SRS1326467	11-Aug-14	Apis florea	1.300192	PRJNA309422	Global.Bees.Guts.SRR3209018
SRR3209019	V4	Global.Bees.Guts	SRR3209019	103.767291	SRS1326466	11-Aug-14	Apis florea	1.300192	PRJNA309422	Global.Bees.Guts.SRR3209019
SRR3209016	V4	Global.Bees.Guts	SRR3209016	103.767291	SRS1326468	11-Aug-14	Apis florea	1.300192	PRJNA309422	Global.Bees.Guts.SRR3209016
SRR3209017	V4	Global.Bees.Guts	SRR3209017	102.312521	SRS1327051	26-Jul-14	Apis mellifera	2.228548	PRJNA309422	Global.Bees.Guts.SRR3209017
SRR3209014	V4	Global.Bees.Guts	SRR3209014	103.779194	SRS1326452	31-May-14	Apis andreniformis	1.297052	PRJNA309422	Global.Bees.Guts.SRR3209014
SRR3209015	V4	Global.Bees.Guts	SRR3209015	103.779194	SRS1326469	31-May-14	Apis andreniformis	1.297052	PRJNA309422	Global.Bees.Guts.SRR3209015
SRR3209012	V4	Global.Bees.Guts	SRR3209012	103.779194	SRS1326454	31-May-14	Apis andreniformis	1.297052	PRJNA309422	Global.Bees.Guts.SRR3209012
SRR3209013	V4	Global.Bees.Guts	SRR3209013	103.779194	SRS1326453	31-May-14	Apis andreniformis	1.297052	PRJNA309422	Global.Bees.Guts.SRR3209013
SRR3209010	V4	Global.Bees.Guts	SRR3209010	103.779194	SRS1326457	31-May-14	Apis andreniformis	1.297052	PRJNA309422	Global.Bees.Guts.SRR3209010
SRR3209011	V4	Global.Bees.Guts	SRR3209011	103.779194	SRS1326456	31-May-14	Apis andreniformis	1.297052	PRJNA309422	Global.Bees.Guts.SRR3209011
ERR1352061	V4	Austria.Greenhouse.Plants.Phyllosphere	ERR1352061	15.45719049	ERS1107830	13-07-11	NA	47.08165017	PRJEB13300	Austria.Greenhouse.Plants.Phyllosphere.ERR1352061
ERR1352065	V4	Austria.Greenhouse.Plants.Phyllosphere	ERR1352065	15.45743725	ERS1107834	13-07-11	NA	47.0818803	PRJEB13300	Austria.Greenhouse.Plants.Phyllosphere.ERR1352065
ERR1352066	V4	Austria.Greenhouse.Plants.Phyllosphere	ERR1352066	15.45743725	ERS1107835	13-07-11	NA	47.0818803	PRJEB13300	Austria.Greenhouse.Plants.Phyllosphere.ERR1352066
ERR1352068	V4	Austria.Greenhouse.Plants.Phyllosphere	ERR1352068	15.45743725	ERS1107837	13-07-11	NA	47.0818803	PRJEB13300	Austria.Greenhouse.Plants.Phyllosphere.ERR1352068
ERR1352069	V4	Austria.Greenhouse.Plants.Phyllosphere	ERR1352069	15.45743725	ERS1107838	13-07-11	NA	47.0818803	PRJEB13300	Austria.Greenhouse.Plants.Phyllosphere.ERR1352069
ERR2174517	V4	Belgium.Human.Upper-Respiratory.Tract	ERR2174517	NA	ERS1978752	NA	NA	NA	PRJEB23057	Belgium.Human.Upper-Respiratory.Tract.ERR2174517
ERR2174516	V4	Belgium.Human.Upper-Respiratory.Tract	ERR2174516	NA	ERS1978751	NA	NA	NA	PRJEB23057	Belgium.Human.Upper-Respiratory.Tract.ERR2174516
ERR2174511	V4	Belgium.Human.Upper-Respiratory.Tract	ERR2174511	NA	ERS1978746	NA	NA	NA	PRJEB23057	Belgium.Human.Upper-Respiratory.Tract.ERR2174511
ERR2174510	V4	Belgium.Human.Upper-Respiratory.Tract	ERR2174510	NA	ERS1978745	NA	NA	NA	PRJEB23057	Belgium.Human.Upper-Respiratory.Tract.ERR2174510
SRR3341959	V4	Caicos.British.West.Indies.Microbial.Mats	SRR3341959	-71.686693	SRS1379761	26-Feb-14	NA	21.30182	PRJNA316900	Caicos.British.West.Indies.Microbial.Mats.SRR3341959
ERR2174512	V4	Belgium.Human.Upper-Respiratory.Tract	ERR2174512	NA	ERS1978747	NA	NA	NA	PRJEB23057	Belgium.Human.Upper-Respiratory.Tract.ERR2174512
SRR5859828	V4	China.Soybean.Soil.Rhizospheres.And.Endospheres	SRR5859828	112.53	SRS2377733	Jul-15	soybean	37.69	PRJNA395393	China.Soybean.Soil.Rhizospheres.And.Endospheres.SRR5859828
SRR5859829	V4	China.Soybean.Soil.Rhizospheres.And.Endospheres	SRR5859829	117.08	SRS2377731	Jul-15	soybean	36.71	PRJNA395393	China.Soybean.Soil.Rhizospheres.And.Endospheres.SRR5859829
SRR5859822	V4	China.Soybean.Soil.Rhizospheres.And.Endospheres	SRR5859822	114.69	SRS2377740	May-15	soybean	27.37	PRJNA395393	China.Soybean.Soil.Rhizospheres.And.Endospheres.SRR5859822
SRR5859823	V4	China.Soybean.Soil.Rhizospheres.And.Endospheres	SRR5859823	114.73	SRS2377737	Jul-15	soybean	37.94	PRJNA395393	China.Soybean.Soil.Rhizospheres.And.Endospheres.SRR5859823
SRR5859821	V4	China.Soybean.Soil.Rhizospheres.And.Endospheres	SRR5859821	106.63	SRS2377738	Aug-15	soybean	26.65	PRJNA395393	China.Soybean.Soil.Rhizospheres.And.Endospheres.SRR5859821
SRR5859826	V4	China.Soybean.Soil.Rhizospheres.And.Endospheres	SRR5859826	118.87	SRS2377734	Jul-15	soybean	32.04	PRJNA395393	China.Soybean.Soil.Rhizospheres.And.Endospheres.SRR5859826
SRR5859827	V4	China.Soybean.Soil.Rhizospheres.And.Endospheres	SRR5859827	117.83	SRS2377732	Jun-15	soybean	31.08	PRJNA395393	China.Soybean.Soil.Rhizospheres.And.Endospheres.SRR5859827
SRR5859824	V4	China.Soybean.Soil.Rhizospheres.And.Endospheres	SRR5859824	114.33	SRS2377736	May-15	soybean	30.58	PRJNA395393	China.Soybean.Soil.Rhizospheres.And.Endospheres.SRR5859824
SRR5859825	V4	China.Soybean.Soil.Rhizospheres.And.Endospheres	SRR5859825	117.3	SRS2377735	Jul-15	soybean	34.28	PRJNA395393	China.Soybean.Soil.Rhizospheres.And.Endospheres.SRR5859825
SRR2106134	V4	China.Black.Soil.Amendment.Experiment	SRR2106134	NA	SRS994687	14-09-20	NA	NA	PRJNA287864	China.Black.Soil.Amendment.Experiment.SRR2106134
SRR2106135	V4	China.Black.Soil.Amendment.Experiment	SRR2106135	NA	SRS994686	14-09-20	NA	NA	PRJNA287864	China.Black.Soil.Amendment.Experiment.SRR2106135
SRR2106136	V4	China.Black.Soil.Amendment.Experiment	SRR2106136	NA	SRS994685	14-09-20	NA	NA	PRJNA287864	China.Black.Soil.Amendment.Experiment.SRR2106136
SRR2106137	V4	China.Black.Soil.Amendment.Experiment	SRR2106137	NA	SRS994684	14-09-20	NA	NA	PRJNA287864	China.Black.Soil.Amendment.Experiment.SRR2106137
SRR2106130	V4	China.Black.Soil.Amendment.Experiment	SRR2106130	NA	SRS994691	14-09-20	NA	NA	PRJNA287864	China.Black.Soil.Amendment.Experiment.SRR2106130
SRR2106131	V4	China.Black.Soil.Amendment.Experiment	SRR2106131	NA	SRS994690	14-09-20	NA	NA	PRJNA287864	China.Black.Soil.Amendment.Experiment.SRR2106131
SRR2106132	V4	China.Black.Soil.Amendment.Experiment	SRR2106132	NA	SRS994689	14-09-20	NA	NA	PRJNA287864	China.Black.Soil.Amendment.Experiment.SRR2106132
SRR2106133	V4	China.Black.Soil.Amendment.Experiment	SRR2106133	NA	SRS994688	14-09-20	NA	NA	PRJNA287864	China.Black.Soil.Amendment.Experiment.SRR2106133
SRR3192702	V4	Chinese.Forest.Soils	SRR3192702	115.4281	SRS1313455	Jul-14	NA	39.951	PRJNA312997	Chinese.Forest.Soils.SRR3192702
SRR3192701	V4	Chinese.Forest.Soils	SRR3192701	115.4235	SRS1313454	Jul-14	NA	39.958	PRJNA312997	Chinese.Forest.Soils.SRR3192701
ERR2179505	V4	Arctic.Ocean.MicroPolar.Project	ERR2179505	11.33	ERS1982239	2014	NA	79.022	PRJEB23129	Arctic.Ocean.MicroPolar.Project.ERR2179505
ERR2179504	V4	Arctic.Ocean.MicroPolar.Project	ERR2179504	11.33	ERS1982238	2014	NA	79.022	PRJEB23129	Arctic.Ocean.MicroPolar.Project.ERR2179504
ERR2179507	V4	Arctic.Ocean.MicroPolar.Project	ERR2179507	6.01	ERS1982241	2014	NA	79.026	PRJEB23129	Arctic.Ocean.MicroPolar.Project.ERR2179507
ERR2179506	V4	Arctic.Ocean.MicroPolar.Project	ERR2179506	6.01	ERS1982240	2014	NA	79.026	PRJEB23129	Arctic.Ocean.MicroPolar.Project.ERR2179506
ERR2179501	V4	Arctic.Ocean.MicroPolar.Project	ERR2179501	15.2657	ERS1982235	2014	NA	80.7058	PRJEB23129	Arctic.Ocean.MicroPolar.Project.ERR2179501
ERR2179500	V4	Arctic.Ocean.MicroPolar.Project	ERR2179500	15.2657	ERS1982234	2014	NA	80.7058	PRJEB23129	Arctic.Ocean.MicroPolar.Project.ERR2179500
ERR2179502	V4	Arctic.Ocean.MicroPolar.Project	ERR2179502	10.00217	ERS1982236	2014	NA	78.994	PRJEB23129	Arctic.Ocean.MicroPolar.Project.ERR2179502
ERR1560204	V4	Germany.Barley.Rhizosphere.Experiment	ERR1560204	10°26’46”	ERS1286725	13-05-22	NA	52°17’53”	PRJEB15090	Germany.Barley.Rhizosphere.Experiment.ERR1560204
SRR4105515	V4	Grand.Lake.Cherokees.Algal.Detritus	SRR4105515	-97.0584	SRS1660794	2015	NA	36.1156	PRJNA341376	Grand.Lake.Cherokees.Algal.Detritus.SRR4105515
SRR4105514	V4	Grand.Lake.Cherokees.Algal.Detritus	SRR4105514	-97.0584	SRS1660794	2015	NA	36.1156	PRJNA341376	Grand.Lake.Cherokees.Algal.Detritus.SRR4105514
SRR4105517	V4	Grand.Lake.Cherokees.Algal.Detritus	SRR4105517	-97.0584	SRS1660794	2015	NA	36.1156	PRJNA341376	Grand.Lake.Cherokees.Algal.Detritus.SRR4105517
SRR4105516	V4	Grand.Lake.Cherokees.Algal.Detritus	SRR4105516	-97.0584	SRS1660794	2015	NA	36.1156	PRJNA341376	Grand.Lake.Cherokees.Algal.Detritus.SRR4105516
SRR4105511	V4	Grand.Lake.Cherokees.Algal.Detritus	SRR4105511	-97.0584	SRS1660794	2015	NA	36.1156	PRJNA341376	Grand.Lake.Cherokees.Algal.Detritus.SRR4105511
SRR4105510	V4	Grand.Lake.Cherokees.Algal.Detritus	SRR4105510	-98.688	SRS1660793	2015	NA	35.0025	PRJNA341376	Grand.Lake.Cherokees.Algal.Detritus.SRR4105510
SRR4105513	V4	Grand.Lake.Cherokees.Algal.Detritus	SRR4105513	-97.0584	SRS1660794	2015	NA	36.1156	PRJNA341376	Grand.Lake.Cherokees.Algal.Detritus.SRR4105513
SRR4105512	V4	Grand.Lake.Cherokees.Algal.Detritus	SRR4105512	-97.0584	SRS1660794	2015	NA	36.1156	PRJNA341376	Grand.Lake.Cherokees.Algal.Detritus.SRR4105512
SRR4105519	V4	Grand.Lake.Cherokees.Algal.Detritus	SRR4105519	-97.0584	SRS1660794	2015	NA	36.1156	PRJNA341376	Grand.Lake.Cherokees.Algal.Detritus.SRR4105519
SRR4105518	V4	Grand.Lake.Cherokees.Algal.Detritus	SRR4105518	-97.0584	SRS1660794	2015	NA	36.1156	PRJNA341376	Grand.Lake.Cherokees.Algal.Detritus.SRR4105518
SRR3502454	V4	Germany.Fire.Salamander.Skins	SRR3502454	7.056247	SRS1436027	08-Apr-15	Salamandra salamandra	50.674335	PRJNA320970	Germany.Fire.Salamander.Skins.SRR3502454
ERR2174585	V4	Belgium.Human.Upper-Respiratory.Tract	ERR2174585	NA	ERS1978820	NA	NA	NA	PRJEB23057	Belgium.Human.Upper-Respiratory.Tract.ERR2174585
ERR2174581	V4	Belgium.Human.Upper-Respiratory.Tract	ERR2174581	NA	ERS1978816	NA	NA	NA	PRJEB23057	Belgium.Human.Upper-Respiratory.Tract.ERR2174581
SRR3208974	V4	Global.Bees.Guts	SRR3208974	145.690848	SRS1321708	16-Jul-14	Apis mellifera	-16.818648	PRJNA309422	Global.Bees.Guts.SRR3208974
SRR3208975	V4	Global.Bees.Guts	SRR3208975	145.690848	SRS1327032	16-Jul-14	Apis mellifera	-16.818648	PRJNA309422	Global.Bees.Guts.SRR3208975
SRR3208978	V4	Global.Bees.Guts	SRR3208978	127.05946	SRS1326451	26-Aug-14	Apis cerana	37.513405	PRJNA309422	Global.Bees.Guts.SRR3208978
SRR3208979	V4	Global.Bees.Guts	SRR3208979	103.779194	SRS1326441	31-May-14	Apis dorsata	1.297052	PRJNA309422	Global.Bees.Guts.SRR3208979
SRR3209209	V4	Global.Bees.Guts	SRR3209209	101.68385	SRS1327150	30-Jul-14	Tetragonula fuscobalteata	3.143838	PRJNA309422	Global.Bees.Guts.SRR3209209
SRR3209208	V4	Global.Bees.Guts	SRR3209208	101.68385	SRS1326428	30-Jul-14	Tetragonula fuscobalteata	3.143838	PRJNA309422	Global.Bees.Guts.SRR3209208
SRR3209207	V4	Global.Bees.Guts	SRR3209207	101.654713	SRS1327151	29-Jul-14	Heterotrigona itama	3.124009	PRJNA309422	Global.Bees.Guts.SRR3209207
SRR3209206	V4	Global.Bees.Guts	SRR3209206	101.654713	SRS1327152	29-Jul-14	Heterotrigona itama	3.124009	PRJNA309422	Global.Bees.Guts.SRR3209206
SRR3209205	V4	Global.Bees.Guts	SRR3209205	101.654713	SRS1327153	29-Jul-14	Heterotrigona itama	3.124009	PRJNA309422	Global.Bees.Guts.SRR3209205
SRR3209204	V4	Global.Bees.Guts	SRR3209204	101.654713	SRS1327140	29-Jul-14	Heterotrigona itama	3.124009	PRJNA309422	Global.Bees.Guts.SRR3209204
SRR3209202	V4	Global.Bees.Guts	SRR3209202	101.654713	SRS1327141	29-Jul-14	Heterotrigona itama	3.124009	PRJNA309422	Global.Bees.Guts.SRR3209202
SRR3209201	V4	Global.Bees.Guts	SRR3209201	102.312521	SRS1327142	26-Jul-14	Geniotrigona thoracica	2.228548	PRJNA309422	Global.Bees.Guts.SRR3209201
SRR3209200	V4	Global.Bees.Guts	SRR3209200	101.654713	SRS1327143	29-Jul-14	Heterotrigona itama	3.124009	PRJNA309422	Global.Bees.Guts.SRR3209200
SRR3208158	V4	Global.Bees.Guts	SRR3208158	-111.812443	SRS1326382	08-Jul-14	Bombus bifarius	41.757571	PRJNA309422	Global.Bees.Guts.SRR3208158
SRR3208159	V4	Global.Bees.Guts	SRR3208159	-111.812443	SRS1326400	08-Jul-14	Bombus bifarius	41.757571	PRJNA309422	Global.Bees.Guts.SRR3208159
SRR3208154	V4	Global.Bees.Guts	SRR3208154	-97.781239	SRS1326385	16-Oct-14	Bombus pensylvanicus	30.284181	PRJNA309422	Global.Bees.Guts.SRR3208154
SRR3208155	V4	Global.Bees.Guts	SRR3208155	-111.812443	SRS1326384	08-Jul-14	Bombus bifarius	41.757571	PRJNA309422	Global.Bees.Guts.SRR3208155
SRR3208156	V4	Global.Bees.Guts	SRR3208156	-111.812443	SRS1326383	08-Jul-14	Bombus bifarius	41.757571	PRJNA309422	Global.Bees.Guts.SRR3208156
SRR3208150	V4	Global.Bees.Guts	SRR3208150	101.683826	SRS1326389	30-Jul-14	Tetragonula fuscobalteata	3.143823	PRJNA309422	Global.Bees.Guts.SRR3208150
SRR3208151	V4	Global.Bees.Guts	SRR3208151	101.683826	SRS1326388	30-Jul-14	Tetragonula fuscobalteata	3.143823	PRJNA309422	Global.Bees.Guts.SRR3208151
SRR3208152	V4	Global.Bees.Guts	SRR3208152	114.136113	SRS1326387	21-Aug-14	Apis cerana	22.490863	PRJNA309422	Global.Bees.Guts.SRR3208152
SRR3208153	V4	Global.Bees.Guts	SRR3208153	-97.781239	SRS1326386	16-Oct-14	Bombus pensylvanicus	30.284181	PRJNA309422	Global.Bees.Guts.SRR3208153
SRR3192853	V4	Chinese.Forest.Soils	SRR3192853	123.5354	SRS1313560	Jul-14	NA	40.5137	PRJNA312997	Chinese.Forest.Soils.SRR3192853
SRR3192852	V4	Chinese.Forest.Soils	SRR3192852	123.5366	SRS1313559	Jul-14	NA	40.5144	PRJNA312997	Chinese.Forest.Soils.SRR3192852
SRR3192851	V4	Chinese.Forest.Soils	SRR3192851	123.5347	SRS1313558	Jul-14	NA	40.5135	PRJNA312997	Chinese.Forest.Soils.SRR3192851
SRR3192850	V4	Chinese.Forest.Soils	SRR3192850	128.0835	SRS1313557	Jul-14	NA	42.3833	PRJNA312997	Chinese.Forest.Soils.SRR3192850
SRR3192857	V4	Chinese.Forest.Soils	SRR3192857	112.5401	SRS1313564	Jul-14	NA	23.1729	PRJNA312997	Chinese.Forest.Soils.SRR3192857
SRR3192855	V4	Chinese.Forest.Soils	SRR3192855	112.5408	SRS1313563	Jul-14	NA	23.1706	PRJNA312997	Chinese.Forest.Soils.SRR3192855
SRR3192854	V4	Chinese.Forest.Soils	SRR3192854	123.562	SRS1313561	Jul-14	NA	40.5293	PRJNA312997	Chinese.Forest.Soils.SRR3192854
SRR3192859	V4	Chinese.Forest.Soils	SRR3192859	112.5337	SRS1313566	Jul-14	NA	23.1737	PRJNA312997	Chinese.Forest.Soils.SRR3192859
SRR3192858	V4	Chinese.Forest.Soils	SRR3192858	112.5398	SRS1313565	Jul-14	NA	23.1744	PRJNA312997	Chinese.Forest.Soils.SRR3192858
SRR2839111	V4-V5	China.Yun.Gui.Plateau.Polluted.Freshwater.Lake.Water	SRR2839111	99.97	SRS1137290	14-07-01	NA	26.29	PRJNA299273	China.Yun.Gui.Plateau.Polluted.Freshwater.Lake.Water.SRR2839111
SRR3502449	V4	Germany.Fire.Salamander.Skins	SRR3502449	7.053916	SRS1436022	08-Apr-15	Salamandra salamandra	50.663172	PRJNA320970	Germany.Fire.Salamander.Skins.SRR3502449
SRR3502448	V4	Germany.Fire.Salamander.Skins	SRR3502448	7.053916	SRS1436021	08-Apr-15	Salamandra salamandra	50.663172	PRJNA320970	Germany.Fire.Salamander.Skins.SRR3502448
SRR3502441	V4	Germany.Fire.Salamander.Skins	SRR3502441	7.048358	SRS1436014	08-Apr-15	Salamandra salamandra	50.655731	PRJNA320970	Germany.Fire.Salamander.Skins.SRR3502441
SRR3502440	V4	Germany.Fire.Salamander.Skins	SRR3502440	7.048358	SRS1436013	08-Apr-15	Salamandra salamandra	50.655731	PRJNA320970	Germany.Fire.Salamander.Skins.SRR3502440
SRR3502443	V4	Germany.Fire.Salamander.Skins	SRR3502443	7.048358	SRS1436016	08-Apr-15	Salamandra salamandra	50.655731	PRJNA320970	Germany.Fire.Salamander.Skins.SRR3502443
SRR3502442	V4	Germany.Fire.Salamander.Skins	SRR3502442	7.048358	SRS1436015	08-Apr-15	Salamandra salamandra	50.655731	PRJNA320970	Germany.Fire.Salamander.Skins.SRR3502442
SRR3502445	V4	Germany.Fire.Salamander.Skins	SRR3502445	7.053916	SRS1436019	08-Apr-15	Salamandra salamandra	50.663172	PRJNA320970	Germany.Fire.Salamander.Skins.SRR3502445
SRR3502444	V4	Germany.Fire.Salamander.Skins	SRR3502444	7.048358	SRS1436017	08-Apr-15	Salamandra salamandra	50.655731	PRJNA320970	Germany.Fire.Salamander.Skins.SRR3502444
SRR3502447	V4	Germany.Fire.Salamander.Skins	SRR3502447	7.053916	SRS1436020	08-Apr-15	Salamandra salamandra	50.663172	PRJNA320970	Germany.Fire.Salamander.Skins.SRR3502447
SRR3502446	V4	Germany.Fire.Salamander.Skins	SRR3502446	7.053916	SRS1436018	08-Apr-15	Salamandra salamandra	50.663172	PRJNA320970	Germany.Fire.Salamander.Skins.SRR3502446
ERR2174595	V4	Belgium.Human.Upper-Respiratory.Tract	ERR2174595	NA	ERS1978830	NA	NA	NA	PRJEB23057	Belgium.Human.Upper-Respiratory.Tract.ERR2174595
ERR2174594	V4	Belgium.Human.Upper-Respiratory.Tract	ERR2174594	NA	ERS1978829	NA	NA	NA	PRJEB23057	Belgium.Human.Upper-Respiratory.Tract.ERR2174594
ERR2174597	V4	Belgium.Human.Upper-Respiratory.Tract	ERR2174597	NA	ERS1978832	NA	NA	NA	PRJEB23057	Belgium.Human.Upper-Respiratory.Tract.ERR2174597
ERR2174596	V4	Belgium.Human.Upper-Respiratory.Tract	ERR2174596	NA	ERS1978831	NA	NA	NA	PRJEB23057	Belgium.Human.Upper-Respiratory.Tract.ERR2174596
ERR2174591	V4	Belgium.Human.Upper-Respiratory.Tract	ERR2174591	NA	ERS1978826	NA	NA	NA	PRJEB23057	Belgium.Human.Upper-Respiratory.Tract.ERR2174591
ERR2174590	V4	Belgium.Human.Upper-Respiratory.Tract	ERR2174590	NA	ERS1978825	NA	NA	NA	PRJEB23057	Belgium.Human.Upper-Respiratory.Tract.ERR2174590
ERR2174593	V4	Belgium.Human.Upper-Respiratory.Tract	ERR2174593	NA	ERS1978828	NA	NA	NA	PRJEB23057	Belgium.Human.Upper-Respiratory.Tract.ERR2174593
ERR2174592	V4	Belgium.Human.Upper-Respiratory.Tract	ERR2174592	NA	ERS1978827	NA	NA	NA	PRJEB23057	Belgium.Human.Upper-Respiratory.Tract.ERR2174592
ERR2174599	V4	Belgium.Human.Upper-Respiratory.Tract	ERR2174599	NA	ERS1978834	NA	NA	NA	PRJEB23057	Belgium.Human.Upper-Respiratory.Tract.ERR2174599
ERR2174598	V4	Belgium.Human.Upper-Respiratory.Tract	ERR2174598	NA	ERS1978833	NA	NA	NA	PRJEB23057	Belgium.Human.Upper-Respiratory.Tract.ERR2174598
SRR3215152	V4	China.Horseshoe.Lake.Sediment.Microbial.Fuel.Cells	SRR3215152	117.18	SRS1332711	06-Dec-14	NA	39.12	SRP071325	China.Horseshoe.Lake.Sediment.Microbial.Fuel.Cells.SRR3215152
SRR4854513	V4	China.Drinking.Water.Sludge	SRR4854513	117	SRS1778853	15-May-16	not applicable	36.4	PRJNA350893	China.Drinking.Water.Sludge.SRR4854513
SRR3385680	V4	Canada.Western.Lake.Erie.Water	SRR3385680	-83.33	SRS1398043	14-Jul-14	NA	41.76	PRJNA318386	Canada.Western.Lake.Erie.Water.SRR3385680
SRR6076134	V4	Ethiopia.Chlorocebus.Monkeys.Feces	SRR6076134	38.78	SRS2541301	Jun-14	Balemonkey	6.73	PRJNA407723	Ethiopia.Chlorocebus.Monkeys.Feces.SRR6076134
SRR6076135	V4	Ethiopia.Chlorocebus.Monkeys.Feces	SRR6076135	38.78	SRS2541300	Apr-14	Balemonkey	6.73	PRJNA407723	Ethiopia.Chlorocebus.Monkeys.Feces.SRR6076135
SRR6076136	V4	Ethiopia.Chlorocebus.Monkeys.Feces	SRR6076136	38.78	SRS2541299	May-14	Balemonkey	6.73	PRJNA407723	Ethiopia.Chlorocebus.Monkeys.Feces.SRR6076136
SRR6076137	V4	Ethiopia.Chlorocebus.Monkeys.Feces	SRR6076137	38.78	SRS2541298	May-14	Balemonkey	6.73	PRJNA407723	Ethiopia.Chlorocebus.Monkeys.Feces.SRR6076137
ERR501330	V4	Bangladesh.Malnourished.Children.Feces	ERR501330	88.983	ERS440115	NA	NA	23.933	PRJEB5482	Bangladesh.Malnourished.Children.Feces.ERR501330
SRR6076131	V4	Ethiopia.Chlorocebus.Monkeys.Feces	SRR6076131	38.79	SRS2541304	May-14	Balemonkey	6.73	PRJNA407723	Ethiopia.Chlorocebus.Monkeys.Feces.SRR6076131
DRR067817	V4	China.Gobi.Desert.Airborne.Dust	DRR067817	105.17	DRS049176	14-03-17	NA	4.2304	PRJDB5099	China.Gobi.Desert.Airborne.Dust.DRR067817
DRR067816	V4	China.Gobi.Desert.Airborne.Dust	DRR067816	105.17	DRS049175	14-03-16	NA	4.2304	PRJDB5099	China.Gobi.Desert.Airborne.Dust.DRR067816
SRR6354324	V4	Europe.Pyrenees.Alytes.Midwife.Toads.Skins	SRR6354324	NA	SRS2739834	12-Aug-15	Alytes obstetricans	NA	PRJNA421328	Europe.Pyrenees.Alytes.Midwife.Toads.Skins.SRR6354324
SRR6354325	V4	Europe.Pyrenees.Alytes.Midwife.Toads.Skins	SRR6354325	NA	SRS2739833	12-Aug-15	Alytes obstetricans	NA	PRJNA421328	Europe.Pyrenees.Alytes.Midwife.Toads.Skins.SRR6354325
SRR6354326	V4	Europe.Pyrenees.Alytes.Midwife.Toads.Skins	SRR6354326	NA	SRS2739832	12-Aug-15	Alytes obstetricans	NA	PRJNA421328	Europe.Pyrenees.Alytes.Midwife.Toads.Skins.SRR6354326
SRR6354327	V4	Europe.Pyrenees.Alytes.Midwife.Toads.Skins	SRR6354327	NA	SRS2739831	12-Aug-15	Alytes obstetricans	NA	PRJNA421328	Europe.Pyrenees.Alytes.Midwife.Toads.Skins.SRR6354327
SRR6354320	V4	Europe.Pyrenees.Alytes.Midwife.Toads.Skins	SRR6354320	NA	SRS2739838	26-Aug-15	Alytes obstetricans	NA	PRJNA421328	Europe.Pyrenees.Alytes.Midwife.Toads.Skins.SRR6354320
SRR6354321	V4	Europe.Pyrenees.Alytes.Midwife.Toads.Skins	SRR6354321	NA	SRS2739837	26-Aug-15	Alytes obstetricans	NA	PRJNA421328	Europe.Pyrenees.Alytes.Midwife.Toads.Skins.SRR6354321
SRR6354322	V4	Europe.Pyrenees.Alytes.Midwife.Toads.Skins	SRR6354322	NA	SRS2739836	26-Aug-15	Alytes obstetricans	NA	PRJNA421328	Europe.Pyrenees.Alytes.Midwife.Toads.Skins.SRR6354322
SRR6354323	V4	Europe.Pyrenees.Alytes.Midwife.Toads.Skins	SRR6354323	NA	SRS2739835	12-Aug-15	Alytes obstetricans	NA	PRJNA421328	Europe.Pyrenees.Alytes.Midwife.Toads.Skins.SRR6354323
SRR6354328	V4	Europe.Pyrenees.Alytes.Midwife.Toads.Skins	SRR6354328	NA	SRS2739830	12-Aug-15	Alytes obstetricans	NA	PRJNA421328	Europe.Pyrenees.Alytes.Midwife.Toads.Skins.SRR6354328
SRR6354329	V4	Europe.Pyrenees.Alytes.Midwife.Toads.Skins	SRR6354329	NA	SRS2739829	12-Aug-15	Alytes obstetricans	NA	PRJNA421328	Europe.Pyrenees.Alytes.Midwife.Toads.Skins.SRR6354329
SRR2853571	V4-V5	China.Yun.Gui.Plateau.Polluted.Freshwater.Lake.Water	SRR2853571	99.96	SRS1139659	14-07-01	NA	26.27	PRJNA299273	China.Yun.Gui.Plateau.Polluted.Freshwater.Lake.Water.SRR2853571
SRR2853570	V4-V5	China.Yun.Gui.Plateau.Polluted.Freshwater.Lake.Water	SRR2853570	99.96	SRS1139658	14-07-01	NA	26.28	PRJNA299273	China.Yun.Gui.Plateau.Polluted.Freshwater.Lake.Water.SRR2853570
ERR1697248	V4	Greenland.Young.Sound.Arctic.Fjord.Water	ERR1697248	-20.302117	ERS1416048	2014	NA	74.308633	PRJEB16067	Greenland.Young.Sound.Arctic.Fjord.Water.ERR1697248
ERR1697249	V4	Greenland.Young.Sound.Arctic.Fjord.Water	ERR1697249	-21.889365	ERS1416049	2014	NA	74.43404	PRJEB16067	Greenland.Young.Sound.Arctic.Fjord.Water.ERR1697249
ERR1697244	V4	Greenland.Young.Sound.Arctic.Fjord.Water	ERR1697244	-19.708768	ERS1416044	2014	NA	74.1715233	PRJEB16067	Greenland.Young.Sound.Arctic.Fjord.Water.ERR1697244
ERR1697245	V4	Greenland.Young.Sound.Arctic.Fjord.Water	ERR1697245	-21.889365	ERS1416045	2014	NA	74.43404	PRJEB16067	Greenland.Young.Sound.Arctic.Fjord.Water.ERR1697245
ERR1697246	V4	Greenland.Young.Sound.Arctic.Fjord.Water	ERR1697246	-20.302117	ERS1416046	2014	NA	74.308633	PRJEB16067	Greenland.Young.Sound.Arctic.Fjord.Water.ERR1697246
ERR1697247	V4	Greenland.Young.Sound.Arctic.Fjord.Water	ERR1697247	-20.302117	ERS1416047	2014	NA	74.308633	PRJEB16067	Greenland.Young.Sound.Arctic.Fjord.Water.ERR1697247
ERR1697240	V4	Greenland.Young.Sound.Arctic.Fjord.Water	ERR1697240	-19.708768	ERS1416040	2014	NA	74.1715233	PRJEB16067	Greenland.Young.Sound.Arctic.Fjord.Water.ERR1697240
ERR1697241	V4	Greenland.Young.Sound.Arctic.Fjord.Water	ERR1697241	-21.889365	ERS1416041	2014	NA	74.43404	PRJEB16067	Greenland.Young.Sound.Arctic.Fjord.Water.ERR1697241
ERR1697243	V4	Greenland.Young.Sound.Arctic.Fjord.Water	ERR1697243	-20.76257	ERS1416043	2014	NA	74.43404	PRJEB16067	Greenland.Young.Sound.Arctic.Fjord.Water.ERR1697243
ERR501130	V4	Bangladesh.Malnourished.Children.Feces	ERR501130	88.983	ERS439981	NA	NA	23.933	PRJEB5482	Bangladesh.Malnourished.Children.Feces.ERR501130
SRR2919197	V4	China.Serofluid.Dish.Fermented.Food	SRR2919197	103.87	SRS1165824	May-15	not applicable	36.06	PRJNA300227	China.Serofluid.Dish.Fermented.Food.SRR2919197
SRR2919192	V4	China.Serofluid.Dish.Fermented.Food	SRR2919192	104.11	SRS1165819	May-15	not applicable	36.33	PRJNA300227	China.Serofluid.Dish.Fermented.Food.SRR2919192
SRR4619357	V4	Canada.Western.Lake.Erie.Water	SRR4619357	-83.33	SRS1768230	02-Sep-14	NA	41.76	PRJNA318386	Canada.Western.Lake.Erie.Water.SRR4619357
SRR4619356	V4	Canada.Western.Lake.Erie.Water	SRR4619356	-83.25	SRS1768226	02-Sep-14	NA	41.71	PRJNA318386	Canada.Western.Lake.Erie.Water.SRR4619356
SRR4619355	V4	Canada.Western.Lake.Erie.Water	SRR4619355	-83.25	SRS1768227	14-Jul-14	NA	41.71	PRJNA318386	Canada.Western.Lake.Erie.Water.SRR4619355
SRR4619354	V4	Canada.Western.Lake.Erie.Water	SRR4619354	-83.19	SRS1768225	14-Jul-14	NA	41.83	PRJNA318386	Canada.Western.Lake.Erie.Water.SRR4619354
SRR4619353	V4	Canada.Western.Lake.Erie.Water	SRR4619353	-83.33	SRS1768223	21-Jul-14	NA	41.76	PRJNA318386	Canada.Western.Lake.Erie.Water.SRR4619353
SRR4619352	V4	Canada.Western.Lake.Erie.Water	SRR4619352	-83.25	SRS1768224	21-Jul-14	NA	41.71	PRJNA318386	Canada.Western.Lake.Erie.Water.SRR4619352
SRR4619351	V4	Canada.Western.Lake.Erie.Water	SRR4619351	-83.19	SRS1768222	21-Jul-14	NA	41.83	PRJNA318386	Canada.Western.Lake.Erie.Water.SRR4619351
SRR4619350	V4	Canada.Western.Lake.Erie.Water	SRR4619350	-83.33	SRS1768221	29-Jul-14	NA	41.76	PRJNA318386	Canada.Western.Lake.Erie.Water.SRR4619350
SRR4619359	V4	Canada.Western.Lake.Erie.Water	SRR4619359	-83.19	SRS1768228	02-Sep-14	NA	41.83	PRJNA318386	Canada.Western.Lake.Erie.Water.SRR4619359
SRR4619358	V4	Canada.Western.Lake.Erie.Water	SRR4619358	-83.33	SRS1768229	08-Sep-14	NA	41.76	PRJNA318386	Canada.Western.Lake.Erie.Water.SRR4619358
SRR3215242	V4	China.Horseshoe.Lake.Sediment.Microbial.Fuel.Cells	SRR3215242	117.18	SRS1332718	06-Dec-14	NA	39.12	SRP071325	China.Horseshoe.Lake.Sediment.Microbial.Fuel.Cells.SRR3215242
SRR1258547	V4-V5	Greenland.Deep.Ice.Core	SRR1258547	-51.07	SRS595641	Aug-09	NA	77.45	PRJNA243903	Greenland.Deep.Ice.Core.SRR1258547
SRR2418888	V4	Finland.Copper.Mining.Contaminated.Freshwater.Sediments	SRR2418888	25.9	SRS1070739	14-11-20	not collected	63.5	PRJNA293657	Finland.Copper.Mining.Contaminated.Freshwater.Sediments.SRR2418888
SRR2540550	V4	Eritrea.Hot.Springs	SRR2540550	39.91	SRS1093647	30-Jan-13	not applicable	14.88	PRJNA296765	Eritrea.Hot.Springs.SRR2540550
SRR3492702	V4	Germany.Frogs.Newts.Skin	SRR3492702	10.58194	SRS1429945	29-Apr-15	Triturus cristatus	52.2602777	PRJNA320969	Germany.Frogs.Newts.Skin.SRR3492702
SRR3492703	V4	Germany.Frogs.Newts.Skin	SRR3492703	10.58194	SRS1429946	29-Apr-15	Triturus cristatus	52.2602777	PRJNA320969	Germany.Frogs.Newts.Skin.SRR3492703
SRR3492704	V4	Germany.Frogs.Newts.Skin	SRR3492704	10.58194	SRS1429947	29-Apr-15	Triturus cristatus	52.2602777	PRJNA320969	Germany.Frogs.Newts.Skin.SRR3492704
SRR3492705	V4	Germany.Frogs.Newts.Skin	SRR3492705	10.58194	SRS1429948	29-Apr-15	Triturus cristatus	52.2602777	PRJNA320969	Germany.Frogs.Newts.Skin.SRR3492705
SRR3492706	V4	Germany.Frogs.Newts.Skin	SRR3492706	10.58194	SRS1429949	29-Apr-15	Triturus cristatus	52.2602777	PRJNA320969	Germany.Frogs.Newts.Skin.SRR3492706
SRR3492707	V4	Germany.Frogs.Newts.Skin	SRR3492707	10.58194	SRS1429950	29-Apr-15	Triturus cristatus	52.2602777	PRJNA320969	Germany.Frogs.Newts.Skin.SRR3492707
SRR3493079	V4	Germany.Salamander.Larvae.Guts	SRR3493079	4.05	SRS1430309	28-Apr-15	Salamandra salamandra	56.2333	PRJNA320968	Germany.Salamander.Larvae.Guts.SRR3493079
SRR3493078	V4	Germany.Salamander.Larvae.Guts	SRR3493078	4.05	SRS1430308	28-Apr-15	Salamandra salamandra	56.2333	PRJNA320968	Germany.Salamander.Larvae.Guts.SRR3493078
ERR499570	V4	Bangladesh.Malnourished.Children.Feces	ERR499570	88.983	ERS439850	NA	NA	23.933	PRJEB5482	Bangladesh.Malnourished.Children.Feces.ERR499570
SRR3493071	V4	Germany.Salamander.Larvae.Guts	SRR3493071	4.05	SRS1430301	28-Apr-15	Salamandra salamandra	56.2333	PRJNA320968	Germany.Salamander.Larvae.Guts.SRR3493071
SRR3493070	V4	Germany.Salamander.Larvae.Guts	SRR3493070	4.05	SRS1430300	28-Apr-15	Salamandra salamandra	56.2333	PRJNA320968	Germany.Salamander.Larvae.Guts.SRR3493070
SRR3493073	V4	Germany.Salamander.Larvae.Guts	SRR3493073	4.05	SRS1430303	28-Apr-15	Salamandra salamandra	56.2333	PRJNA320968	Germany.Salamander.Larvae.Guts.SRR3493073
SRR3493072	V4	Germany.Salamander.Larvae.Guts	SRR3493072	4.05	SRS1430302	28-Apr-15	Salamandra salamandra	56.2333	PRJNA320968	Germany.Salamander.Larvae.Guts.SRR3493072
SRR3493075	V4	Germany.Salamander.Larvae.Guts	SRR3493075	4.05	SRS1430305	28-Apr-15	Salamandra salamandra	56.2333	PRJNA320968	Germany.Salamander.Larvae.Guts.SRR3493075
SRR3493074	V4	Germany.Salamander.Larvae.Guts	SRR3493074	4.05	SRS1430304	28-Apr-15	Salamandra salamandra	56.2333	PRJNA320968	Germany.Salamander.Larvae.Guts.SRR3493074
SRR3493077	V4	Germany.Salamander.Larvae.Guts	SRR3493077	4.05	SRS1430307	28-Apr-15	Salamandra salamandra	56.2333	PRJNA320968	Germany.Salamander.Larvae.Guts.SRR3493077
SRR3493076	V4	Germany.Salamander.Larvae.Guts	SRR3493076	4.05	SRS1430306	28-Apr-15	Salamandra salamandra	56.2333	PRJNA320968	Germany.Salamander.Larvae.Guts.SRR3493076
DRR083866	V4	Antartica.Sweden.Italy.Tardigrada.Substrate	DRR083866	10.943552	DRS057769	Mar-16	Xanthoria parietina	44.622366	DRP004000	Antartica.Sweden.Italy.Tardigrada.Substrate.DRR083866
SRR3209683	V4	Global.Bees.Guts	SRR3209683	101.683826	SRS1327395	30-Jul-14	Tetragonula fuscobalteata	3.143823	PRJNA309422	Global.Bees.Guts.SRR3209683
DRR083864	V4	Antartica.Sweden.Italy.Tardigrada.Substrate	DRR083864	10.943552	DRS057769	Mar-16	Xanthoria parietina	44.622366	DRP004000	Antartica.Sweden.Italy.Tardigrada.Substrate.DRR083864
ERR2174369	V4	Alaska.Caribou.Poker.Creek.Watershed.Permafrost.Cores	ERR2174369	-147.48	ERS1977947	15-08-03	NA	65.161	PRJEB23054	Alaska.Caribou.Poker.Creek.Watershed.Permafrost.Cores.ERR2174369
DRR083862	V4	Antartica.Sweden.Italy.Tardigrada.Substrate	DRR083862	10.943552	DRS057767	Mar-16	Ramazzottius oberhaeuseri	44.622366	DRP004000	Antartica.Sweden.Italy.Tardigrada.Substrate.DRR083862
DRR083863	V4	Antartica.Sweden.Italy.Tardigrada.Substrate	DRR083863	10.943552	DRS057767	Mar-16	Ramazzottius oberhaeuseri	44.622366	DRP004000	Antartica.Sweden.Italy.Tardigrada.Substrate.DRR083863
DRR083860	V4	Antartica.Sweden.Italy.Tardigrada.Substrate	DRR083860	10.943552	DRS057767	Mar-16	Ramazzottius oberhaeuseri	44.622366	DRP004000	Antartica.Sweden.Italy.Tardigrada.Substrate.DRR083860
SRR3209682	V4	Global.Bees.Guts	SRR3209682	101.683826	SRS1327396	30-Jul-14	Tetragonula fuscobalteata	3.143823	PRJNA309422	Global.Bees.Guts.SRR3209682
ERR2174362	V4	Alaska.Caribou.Poker.Creek.Watershed.Permafrost.Cores	ERR2174362	-147.48	ERS1977940	15-08-03	NA	65.161	PRJEB23054	Alaska.Caribou.Poker.Creek.Watershed.Permafrost.Cores.ERR2174362
ERR2174363	V4	Alaska.Caribou.Poker.Creek.Watershed.Permafrost.Cores	ERR2174363	-147.48	ERS1977941	15-08-03	NA	65.161	PRJEB23054	Alaska.Caribou.Poker.Creek.Watershed.Permafrost.Cores.ERR2174363
ERR2174360	V4	Alaska.Caribou.Poker.Creek.Watershed.Permafrost.Cores	ERR2174360	-147.48	ERS1977938	15-08-03	NA	65.161	PRJEB23054	Alaska.Caribou.Poker.Creek.Watershed.Permafrost.Cores.ERR2174360
ERR2174361	V4	Alaska.Caribou.Poker.Creek.Watershed.Permafrost.Cores	ERR2174361	-147.48	ERS1977939	15-08-03	NA	65.161	PRJEB23054	Alaska.Caribou.Poker.Creek.Watershed.Permafrost.Cores.ERR2174361
ERR2174366	V4	Alaska.Caribou.Poker.Creek.Watershed.Permafrost.Cores	ERR2174366	-147.48	ERS1977944	15-08-03	NA	65.161	PRJEB23054	Alaska.Caribou.Poker.Creek.Watershed.Permafrost.Cores.ERR2174366
SRR3209681	V4	Global.Bees.Guts	SRR3209681	101.683021	SRS1327397	30-Jul-14	Apis cerana	3.145274	PRJNA309422	Global.Bees.Guts.SRR3209681
DRR083868	V4	Antartica.Sweden.Italy.Tardigrada.Substrate	DRR083868	10.943552	DRS057769	Mar-16	Xanthoria parietina	44.622366	DRP004000	Antartica.Sweden.Italy.Tardigrada.Substrate.DRR083868
DRR083869	V4	Antartica.Sweden.Italy.Tardigrada.Substrate	DRR083869	10.759817	DRS057768	Mar-16	Ramazzottius oberhaeuseri	44.312667	DRP004000	Antartica.Sweden.Italy.Tardigrada.Substrate.DRR083869
SRR3209680	V4	Global.Bees.Guts	SRR3209680	101.683021	SRS1327398	30-Jul-14	Apis cerana	3.145274	PRJNA309422	Global.Bees.Guts.SRR3209680
SRR3209687	V4	Global.Bees.Guts	SRR3209687	101.773996	SRS1327372	27-Jul-14	Apis mellifera	3.381617	PRJNA309422	Global.Bees.Guts.SRR3209687
SRR3209685	V4	Global.Bees.Guts	SRR3209685	101.683826	SRS1327393	30-Jul-14	Tetragonula fuscobalteata	3.143823	PRJNA309422	Global.Bees.Guts.SRR3209685
SRR3209684	V4	Global.Bees.Guts	SRR3209684	101.683826	SRS1327394	30-Jul-14	Tetragonula fuscobalteata	3.143823	PRJNA309422	Global.Bees.Guts.SRR3209684
ERR501150	V4	Bangladesh.Malnourished.Children.Feces	ERR501150	88.983	ERS440002	NA	NA	23.933	PRJEB5482	Bangladesh.Malnourished.Children.Feces.ERR501150
SRR6354283	V4	Europe.Pyrenees.Alytes.Midwife.Toads.Skins	SRR6354283	NA	SRS2739875	10-Aug-15	Alytes obstetricans	NA	PRJNA421328	Europe.Pyrenees.Alytes.Midwife.Toads.Skins.SRR6354283
SRR6354282	V4	Europe.Pyrenees.Alytes.Midwife.Toads.Skins	SRR6354282	NA	SRS2739876	19-Aug-15	Alytes obstetricans	NA	PRJNA421328	Europe.Pyrenees.Alytes.Midwife.Toads.Skins.SRR6354282
SRR6354281	V4	Europe.Pyrenees.Alytes.Midwife.Toads.Skins	SRR6354281	NA	SRS2739877	19-Aug-15	Alytes obstetricans	NA	PRJNA421328	Europe.Pyrenees.Alytes.Midwife.Toads.Skins.SRR6354281
SRR6354280	V4	Europe.Pyrenees.Alytes.Midwife.Toads.Skins	SRR6354280	NA	SRS2739878	19-Aug-15	Alytes obstetricans	NA	PRJNA421328	Europe.Pyrenees.Alytes.Midwife.Toads.Skins.SRR6354280
SRR6354287	V4	Europe.Pyrenees.Alytes.Midwife.Toads.Skins	SRR6354287	NA	SRS2739871	19-Aug-15	Alytes obstetricans	NA	PRJNA421328	Europe.Pyrenees.Alytes.Midwife.Toads.Skins.SRR6354287
SRR6354286	V4	Europe.Pyrenees.Alytes.Midwife.Toads.Skins	SRR6354286	NA	SRS2739872	10-Aug-15	Alytes obstetricans	NA	PRJNA421328	Europe.Pyrenees.Alytes.Midwife.Toads.Skins.SRR6354286
SRR6354285	V4	Europe.Pyrenees.Alytes.Midwife.Toads.Skins	SRR6354285	NA	SRS2739873	10-Aug-15	Alytes obstetricans	NA	PRJNA421328	Europe.Pyrenees.Alytes.Midwife.Toads.Skins.SRR6354285
SRR6354284	V4	Europe.Pyrenees.Alytes.Midwife.Toads.Skins	SRR6354284	NA	SRS2739874	10-Aug-15	Alytes obstetricans	NA	PRJNA421328	Europe.Pyrenees.Alytes.Midwife.Toads.Skins.SRR6354284
SRR6354289	V4	Europe.Pyrenees.Alytes.Midwife.Toads.Skins	SRR6354289	NA	SRS2739869	19-Aug-15	Alytes obstetricans	NA	PRJNA421328	Europe.Pyrenees.Alytes.Midwife.Toads.Skins.SRR6354289
SRR2098828	V4	Germany.Schloppnerbrunnen.Peat.Soil.Microcosms	SRR2098828	11.881046	SRS1572619	10-09-21	NA	50.131881	SRA277144	Germany.Schloppnerbrunnen.Peat.Soil.Microcosms.SRR2098828
SRR2098829	V4	Germany.Schloppnerbrunnen.Peat.Soil.Microcosms	SRR2098829	11.881046	SRS1572620	10-09-21	NA	50.131881	SRA277144	Germany.Schloppnerbrunnen.Peat.Soil.Microcosms.SRR2098829
SRR3209633	V4	Global.Bees.Guts	SRR3209633	101.657513	SRS1327183	29-Jul-14	Apis cerana	3.13116	PRJNA309422	Global.Bees.Guts.SRR3209633
SRR3209630	V4	Global.Bees.Guts	SRR3209630	102.312521	SRS1327157	26-Jul-14	Geniotrigona thoracica	2.228548	PRJNA309422	Global.Bees.Guts.SRR3209630
SRR3209631	V4	Global.Bees.Guts	SRR3209631	101.657513	SRS1327170	29-Jul-14	Apis cerana	3.13116	PRJNA309422	Global.Bees.Guts.SRR3209631
SRR3209636	V4	Global.Bees.Guts	SRR3209636	101.657513	SRS1327218	29-Jul-14	unknown solitary bee	3.13116	PRJNA309422	Global.Bees.Guts.SRR3209636
SRR3209634	V4	Global.Bees.Guts	SRR3209634	101.657513	SRS1327204	29-Jul-14	Apis cerana	3.13116	PRJNA309422	Global.Bees.Guts.SRR3209634
SRR3209635	V4	Global.Bees.Guts	SRR3209635	101.657513	SRS1327205	29-Jul-14	Apis cerana	3.13116	PRJNA309422	Global.Bees.Guts.SRR3209635
SRR3209638	V4	Global.Bees.Guts	SRR3209638	101.658114	SRS1327242	29-Jul-14	Apis dorsata	3.130946	PRJNA309422	Global.Bees.Guts.SRR3209638
SRR3209639	V4	Global.Bees.Guts	SRR3209639	101.658114	SRS1327255	29-Jul-14	Apis dorsata	3.130946	PRJNA309422	Global.Bees.Guts.SRR3209639
ERR1171069	V4	Germany.Crowngal.Infected.Grapevine.Microbiomes	ERR1171069	9.798113	ERS1004595	14-04-22	NA	49.925187	PRJEB12040	Germany.Crowngal.Infected.Grapevine.Microbiomes.ERR1171069
ERR1171068	V4	Germany.Crowngal.Infected.Grapevine.Microbiomes	ERR1171068	9.798113	ERS1004594	14-04-22	NA	49.925187	PRJEB12040	Germany.Crowngal.Infected.Grapevine.Microbiomes.ERR1171068
ERR1171065	V4	Germany.Crowngal.Infected.Grapevine.Microbiomes	ERR1171065	9.798113	ERS1004591	14-04-22	NA	49.925187	PRJEB12040	Germany.Crowngal.Infected.Grapevine.Microbiomes.ERR1171065
ERR1171064	V4	Germany.Crowngal.Infected.Grapevine.Microbiomes	ERR1171064	9.798113	ERS1004590	14-04-22	NA	49.925187	PRJEB12040	Germany.Crowngal.Infected.Grapevine.Microbiomes.ERR1171064
ERR1171067	V4	Germany.Crowngal.Infected.Grapevine.Microbiomes	ERR1171067	9.798113	ERS1004593	14-04-22	NA	49.925187	PRJEB12040	Germany.Crowngal.Infected.Grapevine.Microbiomes.ERR1171067
ERR1171066	V4	Germany.Crowngal.Infected.Grapevine.Microbiomes	ERR1171066	9.798113	ERS1004592	14-04-22	NA	49.925187	PRJEB12040	Germany.Crowngal.Infected.Grapevine.Microbiomes.ERR1171066
ERR1171061	V4	Germany.Crowngal.Infected.Grapevine.Microbiomes	ERR1171061	9.798113	ERS1004587	14-04-22	NA	49.925187	PRJEB12040	Germany.Crowngal.Infected.Grapevine.Microbiomes.ERR1171061
ERR1171060	V4	Germany.Crowngal.Infected.Grapevine.Microbiomes	ERR1171060	9.798113	ERS1004586	14-04-22	NA	49.925187	PRJEB12040	Germany.Crowngal.Infected.Grapevine.Microbiomes.ERR1171060
ERR1171063	V4	Germany.Crowngal.Infected.Grapevine.Microbiomes	ERR1171063	9.798113	ERS1004589	14-04-22	NA	49.925187	PRJEB12040	Germany.Crowngal.Infected.Grapevine.Microbiomes.ERR1171063
ERR1171062	V4	Germany.Crowngal.Infected.Grapevine.Microbiomes	ERR1171062	9.798113	ERS1004588	14-04-22	NA	49.925187	PRJEB12040	Germany.Crowngal.Infected.Grapevine.Microbiomes.ERR1171062
SRR3467168	V4	Bolivia.Tsimane.Mothers.Infants.Saliva	SRR3467168	NA	SRS1417660	2013	homo sapiens	NA	PRJNA320081	Bolivia.Tsimane.Mothers.Infants.Saliva.SRR3467168
SRR3467169	V4	Bolivia.Tsimane.Mothers.Infants.Saliva	SRR3467169	NA	SRS1417662	2013	homo sapiens	NA	PRJNA320081	Bolivia.Tsimane.Mothers.Infants.Saliva.SRR3467169
SRR3467164	V4	Bolivia.Tsimane.Mothers.Infants.Saliva	SRR3467164	NA	SRS1417657	2013	none	NA	PRJNA320081	Bolivia.Tsimane.Mothers.Infants.Saliva.SRR3467164
SRR3467165	V4	Bolivia.Tsimane.Mothers.Infants.Saliva	SRR3467165	NA	SRS1417658	2013	homo sapiens	NA	PRJNA320081	Bolivia.Tsimane.Mothers.Infants.Saliva.SRR3467165
SRR3467166	V4	Bolivia.Tsimane.Mothers.Infants.Saliva	SRR3467166	NA	SRS1417659	2013	homo sapiens	NA	PRJNA320081	Bolivia.Tsimane.Mothers.Infants.Saliva.SRR3467166
SRR3467167	V4	Bolivia.Tsimane.Mothers.Infants.Saliva	SRR3467167	NA	SRS1417661	2013	homo sapiens	NA	PRJNA320081	Bolivia.Tsimane.Mothers.Infants.Saliva.SRR3467167
SRR3467160	V4	Bolivia.Tsimane.Mothers.Infants.Saliva	SRR3467160	NA	SRS1417653	2013	homo sapiens	NA	PRJNA320081	Bolivia.Tsimane.Mothers.Infants.Saliva.SRR3467160
SRR3467161	V4	Bolivia.Tsimane.Mothers.Infants.Saliva	SRR3467161	NA	SRS1417654	2013	homo sapiens	NA	PRJNA320081	Bolivia.Tsimane.Mothers.Infants.Saliva.SRR3467161
SRR3467162	V4	Bolivia.Tsimane.Mothers.Infants.Saliva	SRR3467162	NA	SRS1417655	2013	homo sapiens	NA	PRJNA320081	Bolivia.Tsimane.Mothers.Infants.Saliva.SRR3467162
SRR3467163	V4	Bolivia.Tsimane.Mothers.Infants.Saliva	SRR3467163	NA	SRS1417656	2013	none	NA	PRJNA320081	Bolivia.Tsimane.Mothers.Infants.Saliva.SRR3467163
SRR5278658	V4	China.Pinus.Armandii.Ectomycorhizosphere.Soil	SRR5278658	104.06	SRS1996513	08-Oct-16	Pinus armandii	30.67	PRJNA375972	China.Pinus.Armandii.Ectomycorhizosphere.Soil.SRR5278658
SRR5278659	V4	China.Pinus.Armandii.Ectomycorhizosphere.Soil	SRR5278659	104.06	SRS1996513	08-Oct-16	Pinus armandii	30.67	PRJNA375972	China.Pinus.Armandii.Ectomycorhizosphere.Soil.SRR5278659
SRR5278656	V4	China.Pinus.Armandii.Ectomycorhizosphere.Soil	SRR5278656	104.06	SRS1996513	08-Oct-16	Pinus armandii	30.67	PRJNA375972	China.Pinus.Armandii.Ectomycorhizosphere.Soil.SRR5278656
SRR5278657	V4	China.Pinus.Armandii.Ectomycorhizosphere.Soil	SRR5278657	104.06	SRS1996513	08-Oct-16	Pinus armandii	30.67	PRJNA375972	China.Pinus.Armandii.Ectomycorhizosphere.Soil.SRR5278657
SRR5278654	V4	China.Pinus.Armandii.Ectomycorhizosphere.Soil	SRR5278654	104.06	SRS1996513	08-Oct-16	Pinus armandii	30.67	PRJNA375972	China.Pinus.Armandii.Ectomycorhizosphere.Soil.SRR5278654
SRR5278655	V4	China.Pinus.Armandii.Ectomycorhizosphere.Soil	SRR5278655	104.06	SRS1996513	08-Oct-16	Pinus armandii	30.67	PRJNA375972	China.Pinus.Armandii.Ectomycorhizosphere.Soil.SRR5278655
ERR1056238	V4	Denmark.Askov.Experimental.Station.Soils	ERR1056238	7.12	ERS905173	Aug-11	NA	55.47	PRJEB11366	Denmark.Askov.Experimental.Station.Soils.ERR1056238
ERR1056239	V4	Denmark.Askov.Experimental.Station.Soils	ERR1056239	7.12	ERS905174	Aug-11	NA	55.47	PRJEB11366	Denmark.Askov.Experimental.Station.Soils.ERR1056239
ERR1056230	V4	Denmark.Askov.Experimental.Station.Soils	ERR1056230	7.12	ERS905165	Aug-11	NA	55.47	PRJEB11366	Denmark.Askov.Experimental.Station.Soils.ERR1056230
ERR1056231	V4	Denmark.Askov.Experimental.Station.Soils	ERR1056231	7.12	ERS905166	Aug-11	NA	55.47	PRJEB11366	Denmark.Askov.Experimental.Station.Soils.ERR1056231
ERR1056232	V4	Denmark.Askov.Experimental.Station.Soils	ERR1056232	7.12	ERS905167	Aug-11	NA	55.47	PRJEB11366	Denmark.Askov.Experimental.Station.Soils.ERR1056232
ERR1056233	V4	Denmark.Askov.Experimental.Station.Soils	ERR1056233	7.12	ERS905168	Aug-11	NA	55.47	PRJEB11366	Denmark.Askov.Experimental.Station.Soils.ERR1056233
ERR1056234	V4	Denmark.Askov.Experimental.Station.Soils	ERR1056234	7.12	ERS905169	Aug-11	NA	55.47	PRJEB11366	Denmark.Askov.Experimental.Station.Soils.ERR1056234
ERR1056235	V4	Denmark.Askov.Experimental.Station.Soils	ERR1056235	7.12	ERS905170	Aug-11	NA	55.47	PRJEB11366	Denmark.Askov.Experimental.Station.Soils.ERR1056235
ERR1056236	V4	Denmark.Askov.Experimental.Station.Soils	ERR1056236	7.12	ERS905171	Aug-11	NA	55.47	PRJEB11366	Denmark.Askov.Experimental.Station.Soils.ERR1056236
ERR1056237	V4	Denmark.Askov.Experimental.Station.Soils	ERR1056237	7.12	ERS905172	Aug-11	NA	55.47	PRJEB11366	Denmark.Askov.Experimental.Station.Soils.ERR1056237
SRR3492658	V4	Germany.Frogs.Newts.Skin	SRR3492658	10.58194	SRS1429901	14-Apr-15	Triturus cristatus	52.2602777	PRJNA320969	Germany.Frogs.Newts.Skin.SRR3492658
SRR3492659	V4	Germany.Frogs.Newts.Skin	SRR3492659	10.58194	SRS1429902	14-Apr-15	Triturus cristatus	52.2602777	PRJNA320969	Germany.Frogs.Newts.Skin.SRR3492659
SRR4995622	V4-V5	China.Honghu.Lake.Water.And.Sediments	SRR4995622	113.265117	SRS1785640	15-11-20	lake	29.8922	PRJNA352457	China.Honghu.Lake.Water.And.Sediments.SRR4995622
SRR4995620	V4-V5	China.Honghu.Lake.Water.And.Sediments	SRR4995620	113.7	SRS1785639	2015	Lake	30.12	PRJNA352457	China.Honghu.Lake.Water.And.Sediments.SRR4995620
SRR3192787	V4	Chinese.Forest.Soils	SRR3192787	115.4408	SRS1313494	Jul-14	NA	39.9624	PRJNA312997	Chinese.Forest.Soils.SRR3192787
SRR3192786	V4	Chinese.Forest.Soils	SRR3192786	115.4241	SRS1313493	Jul-14	NA	39.9563	PRJNA312997	Chinese.Forest.Soils.SRR3192786
SRR3192785	V4	Chinese.Forest.Soils	SRR3192785	115.4242	SRS1313492	Jul-14	NA	39.9566	PRJNA312997	Chinese.Forest.Soils.SRR3192785
SRR3192784	V4	Chinese.Forest.Soils	SRR3192784	115.4243	SRS1313491	Jul-14	NA	39.9566	PRJNA312997	Chinese.Forest.Soils.SRR3192784
SRR3192783	V4	Chinese.Forest.Soils	SRR3192783	115.4255	SRS1313490	Jul-14	NA	39.9578	PRJNA312997	Chinese.Forest.Soils.SRR3192783
SRR3192789	V4	Chinese.Forest.Soils	SRR3192789	115.4403	SRS1313496	Jul-14	NA	39.961	PRJNA312997	Chinese.Forest.Soils.SRR3192789
SRR3192788	V4	Chinese.Forest.Soils	SRR3192788	115.4409	SRS1313495	Jul-14	NA	39.9618	PRJNA312997	Chinese.Forest.Soils.SRR3192788
SRR4244588	V4	Caribbean.Ircinia.Felix.Sponge.Tissue	SRR4244588	NA	SRS1693029	Dec-15	Ircinia felix	NA	PRJNA342549	Caribbean.Ircinia.Felix.Sponge.Tissue.SRR4244588
SRR4244589	V4	Caribbean.Ircinia.Felix.Sponge.Tissue	SRR4244589	NA	SRS1693030	Dec-15	Ircinia felix	NA	PRJNA342549	Caribbean.Ircinia.Felix.Sponge.Tissue.SRR4244589
SRR4244580	V4	Caribbean.Ircinia.Felix.Sponge.Tissue	SRR4244580	NA	SRS1693021	Dec-15	not applicable	NA	PRJNA342549	Caribbean.Ircinia.Felix.Sponge.Tissue.SRR4244580
SRR4244581	V4	Caribbean.Ircinia.Felix.Sponge.Tissue	SRR4244581	NA	SRS1693022	Dec-15	not applicable	NA	PRJNA342549	Caribbean.Ircinia.Felix.Sponge.Tissue.SRR4244581
SRR4244582	V4	Caribbean.Ircinia.Felix.Sponge.Tissue	SRR4244582	NA	SRS1693023	Dec-15	not applicable	NA	PRJNA342549	Caribbean.Ircinia.Felix.Sponge.Tissue.SRR4244582
SRR4244583	V4	Caribbean.Ircinia.Felix.Sponge.Tissue	SRR4244583	NA	SRS1693024	Dec-15	not applicable	NA	PRJNA342549	Caribbean.Ircinia.Felix.Sponge.Tissue.SRR4244583
SRR4244584	V4	Caribbean.Ircinia.Felix.Sponge.Tissue	SRR4244584	NA	SRS1693026	Dec-15	not applicable	NA	PRJNA342549	Caribbean.Ircinia.Felix.Sponge.Tissue.SRR4244584
SRR4244585	V4	Caribbean.Ircinia.Felix.Sponge.Tissue	SRR4244585	NA	SRS1693025	Dec-15	not applicable	NA	PRJNA342549	Caribbean.Ircinia.Felix.Sponge.Tissue.SRR4244585
SRR4244586	V4	Caribbean.Ircinia.Felix.Sponge.Tissue	SRR4244586	NA	SRS1693027	Dec-15	Ircinia felix	NA	PRJNA342549	Caribbean.Ircinia.Felix.Sponge.Tissue.SRR4244586
SRR4244587	V4	Caribbean.Ircinia.Felix.Sponge.Tissue	SRR4244587	NA	SRS1693028	Dec-15	Ircinia felix	NA	PRJNA342549	Caribbean.Ircinia.Felix.Sponge.Tissue.SRR4244587
SRR3492519	V4	Germany.Frogs.Newts.Skin	SRR3492519	10.58194	SRS1429762	18-Mar-15	Triturus cristatus	52.2602777	PRJNA320969	Germany.Frogs.Newts.Skin.SRR3492519
SRR3492518	V4	Germany.Frogs.Newts.Skin	SRR3492518	10.58194	SRS1429761	18-Mar-15	Triturus cristatus	52.2602777	PRJNA320969	Germany.Frogs.Newts.Skin.SRR3492518
SRR3492511	V4	Germany.Frogs.Newts.Skin	SRR3492511	10.83055	SRS1429754	18-Mar-15	Ichthyosaura alpestris	52.213611	PRJNA320969	Germany.Frogs.Newts.Skin.SRR3492511
SRR3492510	V4	Germany.Frogs.Newts.Skin	SRR3492510	10.83055	SRS1429753	18-Mar-15	Ichthyosaura alpestris	52.213611	PRJNA320969	Germany.Frogs.Newts.Skin.SRR3492510
SRR3492513	V4	Germany.Frogs.Newts.Skin	SRR3492513	10.83055	SRS1429756	18-Mar-15	Triturus cristatus	52.213611	PRJNA320969	Germany.Frogs.Newts.Skin.SRR3492513
SRR3492512	V4	Germany.Frogs.Newts.Skin	SRR3492512	10.83055	SRS1429755	18-Mar-15	Ichthyosaura alpestris	52.213611	PRJNA320969	Germany.Frogs.Newts.Skin.SRR3492512
SRR3492515	V4	Germany.Frogs.Newts.Skin	SRR3492515	10.83055	SRS1429758	18-Mar-15	Triturus cristatus	52.213611	PRJNA320969	Germany.Frogs.Newts.Skin.SRR3492515
SRR3492514	V4	Germany.Frogs.Newts.Skin	SRR3492514	10.83055	SRS1429757	18-Mar-15	Triturus cristatus	52.213611	PRJNA320969	Germany.Frogs.Newts.Skin.SRR3492514
SRR3492517	V4	Germany.Frogs.Newts.Skin	SRR3492517	10.83055	SRS1429760	18-Mar-15	Triturus cristatus	52.213611	PRJNA320969	Germany.Frogs.Newts.Skin.SRR3492517
SRR3492516	V4	Germany.Frogs.Newts.Skin	SRR3492516	10.83055	SRS1429759	18-Mar-15	Triturus cristatus	52.213611	PRJNA320969	Germany.Frogs.Newts.Skin.SRR3492516
SRR2239272	V4-V5	Brazil.Monte.Belo.Vinasse.Methanisation.Biogas.Treatment.System	SRR2239272	NA	SRS1054036	14-07-31	artificial environment	NA	PRJNA293416	Brazil.Monte.Belo.Vinasse.Methanisation.Biogas.Treatment.System.SRR2239272
SRR3502272	V4	Germany.Fire.Salamander.Skins	SRR3502272	7.044451	SRS1435845	21-Apr-15	Salamandra salamandra	50.676883	PRJNA320970	Germany.Fire.Salamander.Skins.SRR3502272
SRR3502273	V4	Germany.Fire.Salamander.Skins	SRR3502273	7.044451	SRS1435846	21-Apr-15	Salamandra salamandra	50.676883	PRJNA320970	Germany.Fire.Salamander.Skins.SRR3502273
SRR5379951	V4	Brazil.Aquatic.Animal.Intestines	SRR5379951	-47.712576	SRS2074310	14-Feb-16	Scinax fuscovarius	-22.32618	PRJNA368741	Brazil.Aquatic.Animal.Intestines.SRR5379951
SRR5379950	V4	Brazil.Aquatic.Animal.Intestines	SRR5379950	-47.712576	SRS2074309	14-Feb-16	Odonata	-22.32618	PRJNA368741	Brazil.Aquatic.Animal.Intestines.SRR5379950
SRR5379955	V4	Brazil.Aquatic.Animal.Intestines	SRR5379955	-47.712576	SRS2074314	14-Feb-16	Scinax fuscovarius	-22.32618	PRJNA368741	Brazil.Aquatic.Animal.Intestines.SRR5379955
SRR3502270	V4	Germany.Fire.Salamander.Skins	SRR3502270	7.056247	SRS1435843	21-Apr-15	Salamandra salamandra	50.674335	PRJNA320970	Germany.Fire.Salamander.Skins.SRR3502270
SRR5379956	V4	Brazil.Aquatic.Animal.Intestines	SRR5379956	-47.712576	SRS2074315	02-Feb-16	Scinax fuscovarius	-22.32618	PRJNA368741	Brazil.Aquatic.Animal.Intestines.SRR5379956
SRR5379959	V4	Brazil.Aquatic.Animal.Intestines	SRR5379959	-47.712576	SRS2074318	02-Feb-16	Dendropsophus minutus	-22.32618	PRJNA368741	Brazil.Aquatic.Animal.Intestines.SRR5379959
SRR5379958	V4	Brazil.Aquatic.Animal.Intestines	SRR5379958	-47.712576	SRS2074317	02-Feb-16	Scinax fuscovarius	-22.32618	PRJNA368741	Brazil.Aquatic.Animal.Intestines.SRR5379958
SRR3502271	V4	Germany.Fire.Salamander.Skins	SRR3502271	7.056247	SRS1435844	21-Apr-15	Salamandra salamandra	50.674335	PRJNA320970	Germany.Fire.Salamander.Skins.SRR3502271
ERR500810	V4	Bangladesh.Malnourished.Children.Feces	ERR500810	88.983	ERS440287	NA	NA	23.933	PRJEB5482	Bangladesh.Malnourished.Children.Feces.ERR500810
SRR1299942	V4	Chicago.Urban.Freshwater.Anthropogenic.Litter.Biofilms	SRR1299942	-88.366064	SRS621147	Jul-12	NA	42.288834	PRJNA241377	Chicago.Urban.Freshwater.Anthropogenic.Litter.Biofilms.SRR1299942
ERR791957	V4	Europe.Bean.Seeds	ERR791957	NA	ERS685419	NA	NA	NA	PRJEB8866	Europe.Bean.Seeds.ERR791957
ERR791959	V4	Europe.Bean.Seeds	ERR791959	NA	ERS685421	NA	NA	NA	PRJEB8866	Europe.Bean.Seeds.ERR791959
ERR791958	V4	Europe.Bean.Seeds	ERR791958	NA	ERS685420	NA	NA	NA	PRJEB8866	Europe.Bean.Seeds.ERR791958
ERR2174504	V4	Belgium.Human.Upper-Respiratory.Tract	ERR2174504	NA	ERS1978739	NA	NA	NA	PRJEB23057	Belgium.Human.Upper-Respiratory.Tract.ERR2174504
SRR1582500	V4	China.Beijing.Urban.Recreational.Water	SRR1582500	116.381	SRS706666	11-Apr-13	NA	40.012	PRJNA260704	China.Beijing.Urban.Recreational.Water.SRR1582500
SRR1582501	V4	China.Beijing.Urban.Recreational.Water	SRR1582501	116.381	SRS706667	28-May-13	NA	40.012	PRJNA260704	China.Beijing.Urban.Recreational.Water.SRR1582501
SRR1582508	V4	China.Beijing.Urban.Recreational.Water	SRR1582508	116.388	SRS706671	28-May-13	NA	40.013	PRJNA260704	China.Beijing.Urban.Recreational.Water.SRR1582508
SRR3209287	V4	Global.Bees.Guts	SRR3209287	-97.779039	SRS1327223	16-May-15	Apis mellifera	30.282337	PRJNA309422	Global.Bees.Guts.SRR3209287
SRR3209286	V4	Global.Bees.Guts	SRR3209286	-97.779039	SRS1327224	16-May-15	Apis mellifera	30.282337	PRJNA309422	Global.Bees.Guts.SRR3209286
SRR3209285	V4	Global.Bees.Guts	SRR3209285	-97.779039	SRS1327225	16-May-15	Apis mellifera	30.282337	PRJNA309422	Global.Bees.Guts.SRR3209285
SRR3209284	V4	Global.Bees.Guts	SRR3209284	-97.779039	SRS1327226	16-May-15	Apis mellifera	30.282337	PRJNA309422	Global.Bees.Guts.SRR3209284
SRR3209283	V4	Global.Bees.Guts	SRR3209283	-97.779039	SRS1327228	16-May-15	Apis mellifera	30.282337	PRJNA309422	Global.Bees.Guts.SRR3209283
SRR3209282	V4	Global.Bees.Guts	SRR3209282	-97.779039	SRS1327227	16-May-15	Apis mellifera	30.282337	PRJNA309422	Global.Bees.Guts.SRR3209282
SRR3209281	V4	Global.Bees.Guts	SRR3209281	-97.779039	SRS1327217	16-May-15	Apis mellifera	30.282337	PRJNA309422	Global.Bees.Guts.SRR3209281
SRR3209280	V4	Global.Bees.Guts	SRR3209280	101.657513	SRS1327218	29-Jul-14	unknown solitary bee	3.13116	PRJNA309422	Global.Bees.Guts.SRR3209280
SRR3209289	V4	Global.Bees.Guts	SRR3209289	-97.736242	SRS1327233	02-Jun-15	Centris atripes	30.287776	PRJNA309422	Global.Bees.Guts.SRR3209289
SRR3209288	V4	Global.Bees.Guts	SRR3209288	-97.779039	SRS1327234	16-May-15	Apis mellifera	30.282337	PRJNA309422	Global.Bees.Guts.SRR3209288
ERR2174519	V4	Belgium.Human.Upper-Respiratory.Tract	ERR2174519	NA	ERS1978754	NA	NA	NA	PRJEB23057	Belgium.Human.Upper-Respiratory.Tract.ERR2174519
ERR2174518	V4	Belgium.Human.Upper-Respiratory.Tract	ERR2174518	NA	ERS1978753	NA	NA	NA	PRJEB23057	Belgium.Human.Upper-Respiratory.Tract.ERR2174518
ERR2174515	V4	Belgium.Human.Upper-Respiratory.Tract	ERR2174515	NA	ERS1978750	NA	NA	NA	PRJEB23057	Belgium.Human.Upper-Respiratory.Tract.ERR2174515
ERR2174514	V4	Belgium.Human.Upper-Respiratory.Tract	ERR2174514	NA	ERS1978749	NA	NA	NA	PRJEB23057	Belgium.Human.Upper-Respiratory.Tract.ERR2174514
ERR2174513	V4	Belgium.Human.Upper-Respiratory.Tract	ERR2174513	NA	ERS1978748	NA	NA	NA	PRJEB23057	Belgium.Human.Upper-Respiratory.Tract.ERR2174513
SRR5859949	V4	China.Soybean.Soil.Rhizospheres.And.Endospheres	SRR5859949	117.83	SRS2377614	Jun-15	not applicable	31.08	PRJNA395393	China.Soybean.Soil.Rhizospheres.And.Endospheres.SRR5859949
SRR5859948	V4	China.Soybean.Soil.Rhizospheres.And.Endospheres	SRR5859948	111.51	SRS2377611	Jul-15	not applicable	36.11	PRJNA395393	China.Soybean.Soil.Rhizospheres.And.Endospheres.SRR5859948
SRR5859945	V4	China.Soybean.Soil.Rhizospheres.And.Endospheres	SRR5859945	117.93	SRS2377617	Jul-15	not applicable	40.82	PRJNA395393	China.Soybean.Soil.Rhizospheres.And.Endospheres.SRR5859945
SRR5859947	V4	China.Soybean.Soil.Rhizospheres.And.Endospheres	SRR5859947	121.16	SRS2377612	Jul-15	not applicable	41.16	PRJNA395393	China.Soybean.Soil.Rhizospheres.And.Endospheres.SRR5859947
SRR5859946	V4	China.Soybean.Soil.Rhizospheres.And.Endospheres	SRR5859946	106.53	SRS2377613	Jul-15	not applicable	38.85	PRJNA395393	China.Soybean.Soil.Rhizospheres.And.Endospheres.SRR5859946
SRR3192426	V4	Chinese.Forest.Soils	SRR3192426	115.4279	SRS1311824	Jul-14	NA	39.9511	PRJNA312997	Chinese.Forest.Soils.SRR3192426
SRR4996503	V4	China.Beijing.Wastewater.Treatment.Plant.Effluents	SRR4996503	116.32	SRS1785797	29-Nov-15	NA	39.53	PRJNA309407	China.Beijing.Wastewater.Treatment.Plant.Effluents.SRR4996503
SRR4996504	V4	China.Beijing.Wastewater.Treatment.Plant.Effluents	SRR4996504	116.31	SRS1785798	29-Nov-15	NA	39.54	PRJNA309407	China.Beijing.Wastewater.Treatment.Plant.Effluents.SRR4996504
SRR3209140	V4	Global.Bees.Guts	SRR3209140	NA	SRS1327085	2008	Apis cerana	NA	PRJNA309422	Global.Bees.Guts.SRR3209140
SRR3502322	V4	Germany.Fire.Salamander.Skins	SRR3502322	7.035626	SRS1435895	27-Mar-15	Salamandra salamandra	50.66102	PRJNA320970	Germany.Fire.Salamander.Skins.SRR3502322
ERR1231263	V4	Central.America.Wilt.Infested.Field.Bananas	ERR1231263	-85.83	ERS1045541	Nov-12	NA	13.25	PRJEB12550	Central.America.Wilt.Infested.Field.Bananas.ERR1231263
ERR1231264	V4	Central.America.Wilt.Infested.Field.Bananas	ERR1231264	-85.83	ERS1045542	Nov-12	NA	13.25	PRJEB12550	Central.America.Wilt.Infested.Field.Bananas.ERR1231264
ERR1231265	V4	Central.America.Wilt.Infested.Field.Bananas	ERR1231265	-85.83	ERS1045543	Nov-12	NA	13.25	PRJEB12550	Central.America.Wilt.Infested.Field.Bananas.ERR1231265
SRR2079290	V4	China.Black.Soil.Amendment.Experiment	SRR2079290	NA	SRS977192	14-09-20	NA	NA	PRJNA287864	China.Black.Soil.Amendment.Experiment.SRR2079290
SRR1992888	V4	Global.Coral.Symbiont.Survey	SRR1992888	40.1515	SRS919862	28-Jan-14	Stylophora pistillata	19.8994	PRJNA280923	Global.Coral.Symbiont.Survey.SRR1992888
SRR1992889	V4	Global.Coral.Symbiont.Survey	SRR1992889	40.1515	SRS919861	28-Jan-14	Stylophora pistillata	19.8994	PRJNA280923	Global.Coral.Symbiont.Survey.SRR1992889
SRR1992886	V4	Global.Coral.Symbiont.Survey	SRR1992886	40.1515	SRS919865	28-Jan-14	Stylophora pistillata	19.8994	PRJNA280923	Global.Coral.Symbiont.Survey.SRR1992886
SRR1992887	V4	Global.Coral.Symbiont.Survey	SRR1992887	40.1515	SRS919863	28-Jan-14	Stylophora pistillata	19.8994	PRJNA280923	Global.Coral.Symbiont.Survey.SRR1992887
SRR1992884	V4	Global.Coral.Symbiont.Survey	SRR1992884	40.1515	SRS919867	28-Jan-14	Stylophora pistillata	19.8994	PRJNA280923	Global.Coral.Symbiont.Survey.SRR1992884
SRR1992885	V4	Global.Coral.Symbiont.Survey	SRR1992885	40.1515	SRS919864	28-Jan-14	Stylophora pistillata	19.8994	PRJNA280923	Global.Coral.Symbiont.Survey.SRR1992885
SRR1992882	V4	Global.Coral.Symbiont.Survey	SRR1992882	37.8596	SRS919868	25-Jan-14	Stylophora pistillata	24.0546	PRJNA280923	Global.Coral.Symbiont.Survey.SRR1992882
SRR1992883	V4	Global.Coral.Symbiont.Survey	SRR1992883	37.8596	SRS919866	25-Jan-14	Stylophora pistillata	24.0546	PRJNA280923	Global.Coral.Symbiont.Survey.SRR1992883
SRR1992880	V4	Global.Coral.Symbiont.Survey	SRR1992880	37.8596	SRS919871	25-Jan-14	Stylophora pistillata	24.0546	PRJNA280923	Global.Coral.Symbiont.Survey.SRR1992880
SRR1992881	V4	Global.Coral.Symbiont.Survey	SRR1992881	37.8596	SRS919869	25-Jan-14	Stylophora pistillata	24.0546	PRJNA280923	Global.Coral.Symbiont.Survey.SRR1992881
SRR4619334	V4	Canada.Western.Lake.Erie.Water	SRR4619334	-83.25	SRS1768207	04-Aug-14	NA	41.71	PRJNA318386	Canada.Western.Lake.Erie.Water.SRR4619334
SRR2670149	V4	Finland.Copper.Mining.Contaminated.Freshwater.Sediments	SRR2670149	29	SRS1070737	14-11-20	not collected	62.7	PRJNA293657	Finland.Copper.Mining.Contaminated.Freshwater.Sediments.SRR2670149
SRR2670148	V4	Finland.Copper.Mining.Contaminated.Freshwater.Sediments	SRR2670148	29	SRS1070737	14-11-20	not collected	62.7	PRJNA293657	Finland.Copper.Mining.Contaminated.Freshwater.Sediments.SRR2670148
SRR2670145	V4	Finland.Copper.Mining.Contaminated.Freshwater.Sediments	SRR2670145	26	SRS1070664	14-11-20	not collected	63.6	PRJNA293657	Finland.Copper.Mining.Contaminated.Freshwater.Sediments.SRR2670145
SRR2670144	V4	Finland.Copper.Mining.Contaminated.Freshwater.Sediments	SRR2670144	25.9	SRS1070661	14-11-20	not collected	63.7	PRJNA293657	Finland.Copper.Mining.Contaminated.Freshwater.Sediments.SRR2670144
SRR2670147	V4	Finland.Copper.Mining.Contaminated.Freshwater.Sediments	SRR2670147	27.9	SRS1070671	14-11-20	not collected	63.8	PRJNA293657	Finland.Copper.Mining.Contaminated.Freshwater.Sediments.SRR2670147
SRR2670146	V4	Finland.Copper.Mining.Contaminated.Freshwater.Sediments	SRR2670146	27.9	SRS1070671	14-11-20	not collected	63.8	PRJNA293657	Finland.Copper.Mining.Contaminated.Freshwater.Sediments.SRR2670146
SRR2670143	V4	Finland.Copper.Mining.Contaminated.Freshwater.Sediments	SRR2670143	25.9	SRS1070661	14-11-20	not collected	63.7	PRJNA293657	Finland.Copper.Mining.Contaminated.Freshwater.Sediments.SRR2670143
SRR2670142	V4	Finland.Copper.Mining.Contaminated.Freshwater.Sediments	SRR2670142	25.9	SRS1070661	14-11-20	not collected	63.7	PRJNA293657	Finland.Copper.Mining.Contaminated.Freshwater.Sediments.SRR2670142
SRR5124352	V4	Czechia.Industrial.Poultry.Mites	SRR5124352	NA	SRS1873993	Apr-15	environmental sample	NA	PRJNA358419	Czechia.Industrial.Poultry.Mites.SRR5124352
SRR5124351	V4	Czechia.Industrial.Poultry.Mites	SRR5124351	NA	SRS1873992	Feb-16	environmental sample	NA	PRJNA358419	Czechia.Industrial.Poultry.Mites.SRR5124351
SRR5124350	V4	Czechia.Industrial.Poultry.Mites	SRR5124350	NA	SRS1873991	Feb-16	environmental sample	NA	PRJNA358419	Czechia.Industrial.Poultry.Mites.SRR5124350
SRR3173827	V4	China.Cizi.Paddy.Soil	SRR3173827	121.02138	SRS1299272	01-Mar-11	NA	30.00138	PRJNA310322	China.Cizi.Paddy.Soil.SRR3173827
SRR3173825	V4	China.Cizi.Paddy.Soil	SRR3173825	121.35336	SRS1299270	01-Mar-11	NA	30.19818	PRJNA310322	China.Cizi.Paddy.Soil.SRR3173825
SRR3173823	V4	China.Cizi.Paddy.Soil	SRR3173823	121.355	SRS1299268	01-Mar-11	NA	30.21984	PRJNA310322	China.Cizi.Paddy.Soil.SRR3173823
SRR3173820	V4	China.Cizi.Paddy.Soil	SRR3173820	120.44594	SRS1299265	01-Mar-11	NA	30.0908	PRJNA310322	China.Cizi.Paddy.Soil.SRR3173820
SRR3209123	V4	Global.Bees.Guts	SRR3209123	NA	SRS1327074	N/A	N/A	NA	PRJNA309422	Global.Bees.Guts.SRR3209123
SRR3209120	V4	Global.Bees.Guts	SRR3209120	102.312521	SRS1327068	26-Jul-14	Apis cerana	2.228548	PRJNA309422	Global.Bees.Guts.SRR3209120
SRR3209121	V4	Global.Bees.Guts	SRR3209121	NA	SRS1326411	N/A	Apis mellifera	NA	PRJNA309422	Global.Bees.Guts.SRR3209121
SRR3209126	V4	Global.Bees.Guts	SRR3209126	145.690848	SRS1327071	16-Jul-14	Apis mellifera	-16.818648	PRJNA309422	Global.Bees.Guts.SRR3209126
SRR3209127	V4	Global.Bees.Guts	SRR3209127	145.690848	SRS1327070	16-Jul-14	Apis mellifera	-16.818648	PRJNA309422	Global.Bees.Guts.SRR3209127
SRR3209124	V4	Global.Bees.Guts	SRR3209124	145.690848	SRS1327072	16-Jul-14	Apis mellifera	-16.818648	PRJNA309422	Global.Bees.Guts.SRR3209124
SRR3209128	V4	Global.Bees.Guts	SRR3209128	145.690848	SRS1327069	16-Jul-14	Apis mellifera	-16.818648	PRJNA309422	Global.Bees.Guts.SRR3209128
SRR3209129	V4	Global.Bees.Guts	SRR3209129	145.690848	SRS1327082	16-Jul-14	Apis mellifera	-16.818648	PRJNA309422	Global.Bees.Guts.SRR3209129
SRR3492780	V4	Germany.Frogs.Newts.Skin	SRR3492780	10.58194	SRS1430024	17-Mar-15	Lissotriton vulgaris	52.2602777	PRJNA320969	Germany.Frogs.Newts.Skin.SRR3492780
SRR3492781	V4	Germany.Frogs.Newts.Skin	SRR3492781	10.58194	SRS1430023	17-Mar-15	Lissotriton vulgaris	52.2602777	PRJNA320969	Germany.Frogs.Newts.Skin.SRR3492781
SRR3492782	V4	Germany.Frogs.Newts.Skin	SRR3492782	10.58194	SRS1430025	17-Mar-15	Lissotriton vulgaris	52.2602777	PRJNA320969	Germany.Frogs.Newts.Skin.SRR3492782
SRR3492783	V4	Germany.Frogs.Newts.Skin	SRR3492783	10.58194	SRS1430027	17-Mar-15	Lissotriton vulgaris	52.2602777	PRJNA320969	Germany.Frogs.Newts.Skin.SRR3492783
SRR3492784	V4	Germany.Frogs.Newts.Skin	SRR3492784	10.58194	SRS1430026	17-Mar-15	Lissotriton vulgaris	52.2602777	PRJNA320969	Germany.Frogs.Newts.Skin.SRR3492784
SRR3492785	V4	Germany.Frogs.Newts.Skin	SRR3492785	10.58194	SRS1430028	17-Mar-15	Lissotriton vulgaris	52.2602777	PRJNA320969	Germany.Frogs.Newts.Skin.SRR3492785
SRR3492786	V4	Germany.Frogs.Newts.Skin	SRR3492786	10.58194	SRS1430029	17-Mar-15	Lissotriton vulgaris	52.2602777	PRJNA320969	Germany.Frogs.Newts.Skin.SRR3492786
SRR3492787	V4	Germany.Frogs.Newts.Skin	SRR3492787	10.58194	SRS1430030	17-Mar-15	Lissotriton vulgaris	52.2602777	PRJNA320969	Germany.Frogs.Newts.Skin.SRR3492787
SRR3492788	V4	Germany.Frogs.Newts.Skin	SRR3492788	10.58194	SRS1430031	17-Mar-15	Lissotriton vulgaris	52.2602777	PRJNA320969	Germany.Frogs.Newts.Skin.SRR3492788
SRR3492789	V4	Germany.Frogs.Newts.Skin	SRR3492789	10.58194	SRS1430032	17-Mar-15	Lissotriton vulgaris	52.2602777	PRJNA320969	Germany.Frogs.Newts.Skin.SRR3492789
SRR3208293	V4	Global.Bees.Guts	SRR3208293	-97.781239	SRS1326521	16-Oct-14	Bombus pensylvanicus	30.284181	PRJNA309422	Global.Bees.Guts.SRR3208293
SRR3208292	V4	Global.Bees.Guts	SRR3208292	-97.736242	SRS1326522	02-Sep-14	Apis mellifera	30.287776	PRJNA309422	Global.Bees.Guts.SRR3208292
SRR3208290	V4	Global.Bees.Guts	SRR3208290	-97.736242	SRS1326510	02-Sep-14	Apis mellifera	30.287776	PRJNA309422	Global.Bees.Guts.SRR3208290
SRR3208294	V4	Global.Bees.Guts	SRR3208294	-97.781239	SRS1326520	16-Oct-14	Bombus pensylvanicus	30.284181	PRJNA309422	Global.Bees.Guts.SRR3208294
SRR2135635	V4	China.Copper.Exposed.Activated.Sludge	SRR2135635	NA	SRS1017423	2014	NA	NA	PRJNA290290	China.Copper.Exposed.Activated.Sludge.SRR2135635
SRR2135634	V4	China.Copper.Exposed.Activated.Sludge	SRR2135634	NA	SRS1017404	2014	NA	NA	PRJNA290290	China.Copper.Exposed.Activated.Sludge.SRR2135634
SRR2135636	V4	China.Copper.Exposed.Activated.Sludge	SRR2135636	NA	SRS1017424	2014	NA	NA	PRJNA290290	China.Copper.Exposed.Activated.Sludge.SRR2135636
SRR5100373	V4	Denmark.UASB.Granules.Thermophilic.Adaptation	SRR5100373	12.52	SRS1854436	19-Mar-15	NA	55.78	PRJNA327299	Denmark.UASB.Granules.Thermophilic.Adaptation.SRR5100373
SRR5100372	V4	Denmark.UASB.Granules.Thermophilic.Adaptation	SRR5100372	12.52667273	SRS1854435	09-Apr-15	NA	55.78833473	PRJNA327299	Denmark.UASB.Granules.Thermophilic.Adaptation.SRR5100372
SRR5100374	V4	Denmark.UASB.Granules.Thermophilic.Adaptation	SRR5100374	12.52667273	SRS1854437	23-Apr-15	NA	55.78833473	PRJNA327299	Denmark.UASB.Granules.Thermophilic.Adaptation.SRR5100374
ERR2174498	V4	Belgium.Human.Upper-Respiratory.Tract	ERR2174498	NA	ERS1978733	NA	NA	NA	PRJEB23057	Belgium.Human.Upper-Respiratory.Tract.ERR2174498
ERR2174499	V4	Belgium.Human.Upper-Respiratory.Tract	ERR2174499	NA	ERS1978734	NA	NA	NA	PRJEB23057	Belgium.Human.Upper-Respiratory.Tract.ERR2174499
ERR2174490	V4	Belgium.Human.Upper-Respiratory.Tract	ERR2174490	NA	ERS1978725	NA	NA	NA	PRJEB23057	Belgium.Human.Upper-Respiratory.Tract.ERR2174490
ERR2174491	V4	Belgium.Human.Upper-Respiratory.Tract	ERR2174491	NA	ERS1978726	NA	NA	NA	PRJEB23057	Belgium.Human.Upper-Respiratory.Tract.ERR2174491
ERR2174492	V4	Belgium.Human.Upper-Respiratory.Tract	ERR2174492	NA	ERS1978727	NA	NA	NA	PRJEB23057	Belgium.Human.Upper-Respiratory.Tract.ERR2174492
ERR2174493	V4	Belgium.Human.Upper-Respiratory.Tract	ERR2174493	NA	ERS1978728	NA	NA	NA	PRJEB23057	Belgium.Human.Upper-Respiratory.Tract.ERR2174493
ERR2174494	V4	Belgium.Human.Upper-Respiratory.Tract	ERR2174494	NA	ERS1978729	NA	NA	NA	PRJEB23057	Belgium.Human.Upper-Respiratory.Tract.ERR2174494
ERR2174495	V4	Belgium.Human.Upper-Respiratory.Tract	ERR2174495	NA	ERS1978730	NA	NA	NA	PRJEB23057	Belgium.Human.Upper-Respiratory.Tract.ERR2174495
ERR2174496	V4	Belgium.Human.Upper-Respiratory.Tract	ERR2174496	NA	ERS1978731	NA	NA	NA	PRJEB23057	Belgium.Human.Upper-Respiratory.Tract.ERR2174496
ERR2174497	V4	Belgium.Human.Upper-Respiratory.Tract	ERR2174497	NA	ERS1978732	NA	NA	NA	PRJEB23057	Belgium.Human.Upper-Respiratory.Tract.ERR2174497
SRR3208266	V4	Global.Bees.Guts	SRR3208266	101.754711	SRS1326491	31-Jul-14	Apis dorsata	3.325831	PRJNA309422	Global.Bees.Guts.SRR3208266
SRR3208267	V4	Global.Bees.Guts	SRR3208267	101.754711	SRS1326490	31-Jul-14	Apis dorsata	3.325831	PRJNA309422	Global.Bees.Guts.SRR3208267
SRR3208265	V4	Global.Bees.Guts	SRR3208265	101.754711	SRS1326492	31-Jul-14	Apis andreniformis	3.325831	PRJNA309422	Global.Bees.Guts.SRR3208265
SRR3208262	V4	Global.Bees.Guts	SRR3208262	103.797718	SRS1326495	05-Aug-14	Apis andreniformis	1.2794	PRJNA309422	Global.Bees.Guts.SRR3208262
SRR3208263	V4	Global.Bees.Guts	SRR3208263	103.797718	SRS1326494	05-Aug-14	Apis andreniformis	1.2794	PRJNA309422	Global.Bees.Guts.SRR3208263
SRR5859919	V4	China.Soybean.Soil.Rhizospheres.And.Endospheres	SRR5859919	127.46	SRS2377641	Jul-15	soybean	50.25	PRJNA395393	China.Soybean.Soil.Rhizospheres.And.Endospheres.SRR5859919
SRR4852899	V4	China.Drinking.Water.Sludge	SRR4852899	117	SRS1778839	15-May-16	not applicable	36.4	PRJNA350893	China.Drinking.Water.Sludge.SRR4852899
SRR4852898	V4	China.Drinking.Water.Sludge	SRR4852898	117	SRS1778838	11-May-16	not applicable	36.4	PRJNA350893	China.Drinking.Water.Sludge.SRR4852898
SRR4852897	V4	China.Drinking.Water.Sludge	SRR4852897	117	SRS1778837	07-May-16	not applicable	36.4	PRJNA350893	China.Drinking.Water.Sludge.SRR4852897
ERR501220	V4	Bangladesh.Malnourished.Children.Feces	ERR501220	88.983	ERS440417	NA	NA	23.933	PRJEB5482	Bangladesh.Malnourished.Children.Feces.ERR501220
SRR3209122	V4	Global.Bees.Guts	SRR3209122	NA	SRS1327073	N/A	Synthetic_community	NA	PRJNA309422	Global.Bees.Guts.SRR3209122
ERR501080	V4	Bangladesh.Malnourished.Children.Feces	ERR501080	88.983	ERS439955	NA	NA	23.933	PRJEB5482	Bangladesh.Malnourished.Children.Feces.ERR501080
SRR3192762	V4	Chinese.Forest.Soils	SRR3192762	115.4253	SRS1313489	Jul-14	NA	39.9577	PRJNA312997	Chinese.Forest.Soils.SRR3192762
SRR1992925	V4	Global.Coral.Symbiont.Survey	SRR1992925	143.8402	SRS919825	24-Oct-12	Stylophora pistillata	7.3299	PRJNA280923	Global.Coral.Symbiont.Survey.SRR1992925
SRR1992924	V4	Global.Coral.Symbiont.Survey	SRR1992924	143.8402	SRS919826	24-Oct-12	Stylophora pistillata	7.3299	PRJNA280923	Global.Coral.Symbiont.Survey.SRR1992924
SRR1992927	V4	Global.Coral.Symbiont.Survey	SRR1992927	145.8495	SRS919823	26-Oct-12	Stylophora pistillata	7.6806	PRJNA280923	Global.Coral.Symbiont.Survey.SRR1992927
SRR1992926	V4	Global.Coral.Symbiont.Survey	SRR1992926	145.8495	SRS919824	26-Oct-12	Stylophora pistillata	7.6806	PRJNA280923	Global.Coral.Symbiont.Survey.SRR1992926
SRR1992921	V4	Global.Coral.Symbiont.Survey	SRR1992921	113.9607	SRS919830	16-Nov-13	Stylophora pistillata	-21.9167	PRJNA280923	Global.Coral.Symbiont.Survey.SRR1992921
SRR1992920	V4	Global.Coral.Symbiont.Survey	SRR1992920	113.9607	SRS919829	16-Nov-13	Stylophora pistillata	-21.9167	PRJNA280923	Global.Coral.Symbiont.Survey.SRR1992920
SRR1992923	V4	Global.Coral.Symbiont.Survey	SRR1992923	113.9607	SRS919827	16-Nov-13	Stylophora pistillata	-21.9167	PRJNA280923	Global.Coral.Symbiont.Survey.SRR1992923
SRR1992922	V4	Global.Coral.Symbiont.Survey	SRR1992922	113.9607	SRS919828	16-Nov-13	Stylophora pistillata	-21.9167	PRJNA280923	Global.Coral.Symbiont.Survey.SRR1992922
SRR1992929	V4	Global.Coral.Symbiont.Survey	SRR1992929	138.1755	SRS919821	21-Oct-12	Stylophora pistillata	9.5066	PRJNA280923	Global.Coral.Symbiont.Survey.SRR1992929
SRR1992928	V4	Global.Coral.Symbiont.Survey	SRR1992928	145.8495	SRS919822	26-Oct-12	Stylophora pistillata	7.6806	PRJNA280923	Global.Coral.Symbiont.Survey.SRR1992928
SRR5246954	V4	Canada.Eutrophic.Lake.Champlain.Cyanobacterial.Blooms	SRR5246954	-73.079826	SRS1971164	12-10-17	NA	45.038907	PRJNA353865	Canada.Eutrophic.Lake.Champlain.Cyanobacterial.Blooms.SRR5246954
SRR5246955	V4	Canada.Eutrophic.Lake.Champlain.Cyanobacterial.Blooms	SRR5246955	-73.106246	SRS1971165	12-09-17	NA	45.036838	PRJNA353865	Canada.Eutrophic.Lake.Champlain.Cyanobacterial.Blooms.SRR5246955
SRR5246956	V4	Canada.Eutrophic.Lake.Champlain.Cyanobacterial.Blooms	SRR5246956	-73.106246	SRS1971166	08-09-17	NA	45.036838	PRJNA353865	Canada.Eutrophic.Lake.Champlain.Cyanobacterial.Blooms.SRR5246956
SRR5246957	V4	Canada.Eutrophic.Lake.Champlain.Cyanobacterial.Blooms	SRR5246957	-73.079826	SRS1971167	08-09-17	NA	45.038907	PRJNA353865	Canada.Eutrophic.Lake.Champlain.Cyanobacterial.Blooms.SRR5246957
SRR5246950	V4	Canada.Eutrophic.Lake.Champlain.Cyanobacterial.Blooms	SRR5246950	-73.079826	SRS1971160	09-06-19	NA	45.038907	PRJNA353865	Canada.Eutrophic.Lake.Champlain.Cyanobacterial.Blooms.SRR5246950
SRR5246951	V4	Canada.Eutrophic.Lake.Champlain.Cyanobacterial.Blooms	SRR5246951	-73.106246	SRS1971161	08-08-18	NA	45.036838	PRJNA353865	Canada.Eutrophic.Lake.Champlain.Cyanobacterial.Blooms.SRR5246951
SRR5246952	V4	Canada.Eutrophic.Lake.Champlain.Cyanobacterial.Blooms	SRR5246952	-73.079826	SRS1971162	08-08-18	NA	45.038907	PRJNA353865	Canada.Eutrophic.Lake.Champlain.Cyanobacterial.Blooms.SRR5246952
SRR5246953	V4	Canada.Eutrophic.Lake.Champlain.Cyanobacterial.Blooms	SRR5246953	-73.106246	SRS1971163	12-10-17	NA	45.036838	PRJNA353865	Canada.Eutrophic.Lake.Champlain.Cyanobacterial.Blooms.SRR5246953
SRR3492968	V4	Germany.Salamander.Larvae.Guts	SRR3492968	4.05	SRS1430198	28-May-15	Salamandra salamandra	56.2333	PRJNA320968	Germany.Salamander.Larvae.Guts.SRR3492968
SRR5246958	V4	Canada.Eutrophic.Lake.Champlain.Cyanobacterial.Blooms	SRR5246958	-73.106246	SRS1971168	13-09-17	NA	45.036838	PRJNA353865	Canada.Eutrophic.Lake.Champlain.Cyanobacterial.Blooms.SRR5246958
SRR5246959	V4	Canada.Eutrophic.Lake.Champlain.Cyanobacterial.Blooms	SRR5246959	-73.079826	SRS1971169	13-09-17	NA	45.038907	PRJNA353865	Canada.Eutrophic.Lake.Champlain.Cyanobacterial.Blooms.SRR5246959
SRR3492969	V4	Germany.Salamander.Larvae.Guts	SRR3492969	4.05	SRS1430199	28-May-15	Salamandra salamandra	56.2333	PRJNA320968	Germany.Salamander.Larvae.Guts.SRR3492969
SRR6076040	V4	Ethiopia.Chlorocebus.Monkeys.Feces	SRR6076040	38.78	SRS2541396	Apr-14	Balemonkey	6.73	PRJNA407723	Ethiopia.Chlorocebus.Monkeys.Feces.SRR6076040
SRR6076043	V4	Ethiopia.Chlorocebus.Monkeys.Feces	SRR6076043	38.78	SRS2541393	Apr-14	Balemonkey	6.73	PRJNA407723	Ethiopia.Chlorocebus.Monkeys.Feces.SRR6076043
SRR4299651	V4-V5	China.Wetland.River.Sea.Sediments	SRR4299651	119.164	SRS1716521	14-08-29	NA	37.767	PRJNA342892	China.Wetland.River.Sea.Sediments.SRR4299651
SRR3492591	V4	Germany.Frogs.Newts.Skin	SRR3492591	10.58194	SRS1429834	01-Apr-15	Triturus cristatus	52.2602777	PRJNA320969	Germany.Frogs.Newts.Skin.SRR3492591
SRR3492590	V4	Germany.Frogs.Newts.Skin	SRR3492590	10.83055	SRS1429833	28-Mar-15	Ichthyosaura alpestris	52.213611	PRJNA320969	Germany.Frogs.Newts.Skin.SRR3492590
SRR3492593	V4	Germany.Frogs.Newts.Skin	SRR3492593	10.58194	SRS1429836	01-Apr-15	Triturus cristatus	52.2602777	PRJNA320969	Germany.Frogs.Newts.Skin.SRR3492593
SRR3492595	V4	Germany.Frogs.Newts.Skin	SRR3492595	10.58194	SRS1429838	01-Apr-15	Triturus cristatus	52.2602777	PRJNA320969	Germany.Frogs.Newts.Skin.SRR3492595
SRR3492594	V4	Germany.Frogs.Newts.Skin	SRR3492594	10.58194	SRS1429837	01-Apr-15	Triturus cristatus	52.2602777	PRJNA320969	Germany.Frogs.Newts.Skin.SRR3492594
SRR3492597	V4	Germany.Frogs.Newts.Skin	SRR3492597	10.58194	SRS1429840	01-Apr-15	Triturus cristatus	52.2602777	PRJNA320969	Germany.Frogs.Newts.Skin.SRR3492597
SRR3492596	V4	Germany.Frogs.Newts.Skin	SRR3492596	10.58194	SRS1429839	01-Apr-15	Triturus cristatus	52.2602777	PRJNA320969	Germany.Frogs.Newts.Skin.SRR3492596
SRR3492599	V4	Germany.Frogs.Newts.Skin	SRR3492599	10.58194	SRS1429842	01-Apr-15	Triturus cristatus	52.2602777	PRJNA320969	Germany.Frogs.Newts.Skin.SRR3492599
SRR3492598	V4	Germany.Frogs.Newts.Skin	SRR3492598	10.58194	SRS1429841	01-Apr-15	Triturus cristatus	52.2602777	PRJNA320969	Germany.Frogs.Newts.Skin.SRR3492598
SRR6076008	V4	Ethiopia.Chlorocebus.Monkeys.Feces	SRR6076008	39.13	SRS2541429	Apr-14	Grivet	7.96	PRJNA407723	Ethiopia.Chlorocebus.Monkeys.Feces.SRR6076008
SRR6076009	V4	Ethiopia.Chlorocebus.Monkeys.Feces	SRR6076009	39.13	SRS2541427	Apr-14	Grivet	7.96	PRJNA407723	Ethiopia.Chlorocebus.Monkeys.Feces.SRR6076009
SRR6076000	V4	Ethiopia.Chlorocebus.Monkeys.Feces	SRR6076000	37.59	SRS2541438	Apr-16	Grivet	6.02	PRJNA407723	Ethiopia.Chlorocebus.Monkeys.Feces.SRR6076000
SRR6076001	V4	Ethiopia.Chlorocebus.Monkeys.Feces	SRR6076001	38.5	SRS2541435	Apr-16	Grivet	7.05	PRJNA407723	Ethiopia.Chlorocebus.Monkeys.Feces.SRR6076001
SRR6076002	V4	Ethiopia.Chlorocebus.Monkeys.Feces	SRR6076002	38.79	SRS2541434	Dec-13	Balemonkey	6.73	PRJNA407723	Ethiopia.Chlorocebus.Monkeys.Feces.SRR6076002
SRR6076003	V4	Ethiopia.Chlorocebus.Monkeys.Feces	SRR6076003	39.77	SRS2541432	Jul-16	Vervet	6.22	PRJNA407723	Ethiopia.Chlorocebus.Monkeys.Feces.SRR6076003
SRR6076004	V4	Ethiopia.Chlorocebus.Monkeys.Feces	SRR6076004	38.79	SRS2541433	Dec-13	Balemonkey	6.73	PRJNA407723	Ethiopia.Chlorocebus.Monkeys.Feces.SRR6076004
SRR6076005	V4	Ethiopia.Chlorocebus.Monkeys.Feces	SRR6076005	38.79	SRS2541431	Dec-13	Balemonkey	6.73	PRJNA407723	Ethiopia.Chlorocebus.Monkeys.Feces.SRR6076005
SRR6076006	V4	Ethiopia.Chlorocebus.Monkeys.Feces	SRR6076006	38.79	SRS2541430	Dec-13	Balemonkey	6.73	PRJNA407723	Ethiopia.Chlorocebus.Monkeys.Feces.SRR6076006
SRR6076007	V4	Ethiopia.Chlorocebus.Monkeys.Feces	SRR6076007	38.62	SRS2541428	Jul-16	Grivet	7.08	PRJNA407723	Ethiopia.Chlorocebus.Monkeys.Feces.SRR6076007
SRR3492920	V4	Germany.Salamander.Larvae.Guts	SRR3492920	4.05	SRS1430150	27-May-15	Salamandra salamandra	56.2333	PRJNA320968	Germany.Salamander.Larvae.Guts.SRR3492920
SRR3492921	V4	Germany.Salamander.Larvae.Guts	SRR3492921	4.05	SRS1430152	27-May-15	Salamandra salamandra	56.2333	PRJNA320968	Germany.Salamander.Larvae.Guts.SRR3492921
SRR3492922	V4	Germany.Salamander.Larvae.Guts	SRR3492922	4.05	SRS1430153	27-May-15	Salamandra salamandra	56.2333	PRJNA320968	Germany.Salamander.Larvae.Guts.SRR3492922
SRR3492923	V4	Germany.Salamander.Larvae.Guts	SRR3492923	4.05	SRS1430151	27-May-15	Salamandra salamandra	56.2333	PRJNA320968	Germany.Salamander.Larvae.Guts.SRR3492923
SRR3492924	V4	Germany.Salamander.Larvae.Guts	SRR3492924	4.05	SRS1430154	27-May-15	Salamandra salamandra	56.2333	PRJNA320968	Germany.Salamander.Larvae.Guts.SRR3492924
SRR3492925	V4	Germany.Salamander.Larvae.Guts	SRR3492925	4.05	SRS1430156	27-May-15	Salamandra salamandra	56.2333	PRJNA320968	Germany.Salamander.Larvae.Guts.SRR3492925
SRR5097460	V4	Australia.One.Tree.Island.Siganus.Rabbitfish.Guts	SRR5097460	152.09	SRS1851962	Feb-15	Siganus fuscescens	-23.51	PRJNA356981	Australia.One.Tree.Island.Siganus.Rabbitfish.Guts.SRR5097460
SRR5097461	V4	Australia.One.Tree.Island.Siganus.Rabbitfish.Guts	SRR5097461	152.09	SRS1851963	Feb-15	Siganus fuscescens	-23.51	PRJNA356981	Australia.One.Tree.Island.Siganus.Rabbitfish.Guts.SRR5097461
SRR5097462	V4	Australia.One.Tree.Island.Siganus.Rabbitfish.Guts	SRR5097462	152.09	SRS1851964	Feb-15	Siganus fuscescens	-23.51	PRJNA356981	Australia.One.Tree.Island.Siganus.Rabbitfish.Guts.SRR5097462
ERR1594378	V4	Canada.West.Coast.Laminariales.Kelp.Surfaces	ERR1594378	-128.153931	ERS1288188	15-06-27	NA	51.64921	PRJEB15100	Canada.West.Coast.Laminariales.Kelp.Surfaces.ERR1594378
ERR1594379	V4	Canada.West.Coast.Laminariales.Kelp.Surfaces	ERR1594379	-128.153931	ERS1288203	15-06-27	NA	51.64921	PRJEB15100	Canada.West.Coast.Laminariales.Kelp.Surfaces.ERR1594379
ERR1594370	V4	Canada.West.Coast.Laminariales.Kelp.Surfaces	ERR1594370	-128.25311	ERS1288180	15-06-29	NA	51.801712	PRJEB15100	Canada.West.Coast.Laminariales.Kelp.Surfaces.ERR1594370
ERR1594371	V4	Canada.West.Coast.Laminariales.Kelp.Surfaces	ERR1594371	-128.25311	ERS1288181	15-06-29	NA	51.801712	PRJEB15100	Canada.West.Coast.Laminariales.Kelp.Surfaces.ERR1594371
ERR1594372	V4	Canada.West.Coast.Laminariales.Kelp.Surfaces	ERR1594372	-128.25311	ERS1288182	15-06-29	NA	51.801712	PRJEB15100	Canada.West.Coast.Laminariales.Kelp.Surfaces.ERR1594372
ERR1594373	V4	Canada.West.Coast.Laminariales.Kelp.Surfaces	ERR1594373	-128.25311	ERS1288183	15-06-29	NA	51.801712	PRJEB15100	Canada.West.Coast.Laminariales.Kelp.Surfaces.ERR1594373
ERR1594374	V4	Canada.West.Coast.Laminariales.Kelp.Surfaces	ERR1594374	-128.153931	ERS1288184	15-06-27	NA	51.64921	PRJEB15100	Canada.West.Coast.Laminariales.Kelp.Surfaces.ERR1594374
ERR1594375	V4	Canada.West.Coast.Laminariales.Kelp.Surfaces	ERR1594375	-128.153931	ERS1288185	15-06-27	NA	51.64921	PRJEB15100	Canada.West.Coast.Laminariales.Kelp.Surfaces.ERR1594375
ERR1594376	V4	Canada.West.Coast.Laminariales.Kelp.Surfaces	ERR1594376	-128.153931	ERS1288186	15-06-27	NA	51.64921	PRJEB15100	Canada.West.Coast.Laminariales.Kelp.Surfaces.ERR1594376
ERR1594377	V4	Canada.West.Coast.Laminariales.Kelp.Surfaces	ERR1594377	-128.153931	ERS1288187	15-06-27	NA	51.64921	PRJEB15100	Canada.West.Coast.Laminariales.Kelp.Surfaces.ERR1594377
SRR3223654	V4	Germany.Lake.Stechlin.Sediment.Mesocosm	SRR3223654	13.02	SRS1337705	15-Feb-11	NA	53.15	PRJNA289183	Germany.Lake.Stechlin.Sediment.Mesocosm.SRR3223654
SRR3646868	V4	China.Yangling.Pb.Polluted.Soils	SRR3646868	108	SRS1491204	Dec-13	NA	34.18	PRJNA320793	China.Yangling.Pb.Polluted.Soils.SRR3646868
SRR3646869	V4	China.Yangling.Pb.Polluted.Soils	SRR3646869	108	SRS1491205	Dec-13	NA	34.18	PRJNA320793	China.Yangling.Pb.Polluted.Soils.SRR3646869
SRR3646866	V4	China.Yangling.Pb.Polluted.Soils	SRR3646866	108	SRS1491204	Dec-13	NA	34.18	PRJNA320793	China.Yangling.Pb.Polluted.Soils.SRR3646866
SRR3646867	V4	China.Yangling.Pb.Polluted.Soils	SRR3646867	108	SRS1491204	Dec-13	NA	34.18	PRJNA320793	China.Yangling.Pb.Polluted.Soils.SRR3646867
SRR3646864	V4	China.Yangling.Pb.Polluted.Soils	SRR3646864	108	SRS1491203	Dec-13	NA	34.18	PRJNA320793	China.Yangling.Pb.Polluted.Soils.SRR3646864
SRR3646865	V4	China.Yangling.Pb.Polluted.Soils	SRR3646865	108	SRS1491203	Dec-13	NA	34.18	PRJNA320793	China.Yangling.Pb.Polluted.Soils.SRR3646865
SRR3646862	V4	China.Yangling.Pb.Polluted.Soils	SRR3646862	108	SRS1491202	Aug-14	NA	34.18	PRJNA320793	China.Yangling.Pb.Polluted.Soils.SRR3646862
SRR3646863	V4	China.Yangling.Pb.Polluted.Soils	SRR3646863	108	SRS1491203	Dec-13	NA	34.18	PRJNA320793	China.Yangling.Pb.Polluted.Soils.SRR3646863
SRR3646860	V4	China.Yangling.Pb.Polluted.Soils	SRR3646860	108	SRS1491202	Aug-14	NA	34.18	PRJNA320793	China.Yangling.Pb.Polluted.Soils.SRR3646860
SRR3646861	V4	China.Yangling.Pb.Polluted.Soils	SRR3646861	108	SRS1491202	Aug-14	NA	34.18	PRJNA320793	China.Yangling.Pb.Polluted.Soils.SRR3646861
SRR5447881	V4	Fiji.Lagoon.Pocillopora.Corals	SRR5447881	177.42	SRS2124226	2014	Pocillopora_damicornis	-18.13	PRJNA382809	Fiji.Lagoon.Pocillopora.Corals.SRR5447881
SRR5447886	V4	Fiji.Lagoon.Pocillopora.Corals	SRR5447886	177.42	SRS2124232	2014	Pocillopora_damicornis	-18.13	PRJNA382809	Fiji.Lagoon.Pocillopora.Corals.SRR5447886
SRR2532241	V4	China.Gansu.Mongolian.Sheep.Gastrointestinal.Tract	SRR2532241	NA	SRS1048835	NA	NA	NA	PRJNA294127	China.Gansu.Mongolian.Sheep.Gastrointestinal.Tract.SRR2532241
SRR2532240	V4	China.Gansu.Mongolian.Sheep.Gastrointestinal.Tract	SRR2532240	NA	SRS1048835	NA	NA	NA	PRJNA294127	China.Gansu.Mongolian.Sheep.Gastrointestinal.Tract.SRR2532240
SRR2532243	V4	China.Gansu.Mongolian.Sheep.Gastrointestinal.Tract	SRR2532243	NA	SRS1048835	NA	NA	NA	PRJNA294127	China.Gansu.Mongolian.Sheep.Gastrointestinal.Tract.SRR2532243
SRR2532242	V4	China.Gansu.Mongolian.Sheep.Gastrointestinal.Tract	SRR2532242	NA	SRS1048835	NA	NA	NA	PRJNA294127	China.Gansu.Mongolian.Sheep.Gastrointestinal.Tract.SRR2532242
SRR2532245	V4	China.Gansu.Mongolian.Sheep.Gastrointestinal.Tract	SRR2532245	NA	SRS1048835	NA	NA	NA	PRJNA294127	China.Gansu.Mongolian.Sheep.Gastrointestinal.Tract.SRR2532245
SRR2532244	V4	China.Gansu.Mongolian.Sheep.Gastrointestinal.Tract	SRR2532244	NA	SRS1048835	NA	NA	NA	PRJNA294127	China.Gansu.Mongolian.Sheep.Gastrointestinal.Tract.SRR2532244
SRR2532247	V4	China.Gansu.Mongolian.Sheep.Gastrointestinal.Tract	SRR2532247	NA	SRS1048835	NA	NA	NA	PRJNA294127	China.Gansu.Mongolian.Sheep.Gastrointestinal.Tract.SRR2532247
SRR2532246	V4	China.Gansu.Mongolian.Sheep.Gastrointestinal.Tract	SRR2532246	NA	SRS1048835	NA	NA	NA	PRJNA294127	China.Gansu.Mongolian.Sheep.Gastrointestinal.Tract.SRR2532246
SRR2532249	V4	China.Gansu.Mongolian.Sheep.Gastrointestinal.Tract	SRR2532249	NA	SRS1048835	NA	NA	NA	PRJNA294127	China.Gansu.Mongolian.Sheep.Gastrointestinal.Tract.SRR2532249
SRR2532248	V4	China.Gansu.Mongolian.Sheep.Gastrointestinal.Tract	SRR2532248	NA	SRS1048835	NA	NA	NA	PRJNA294127	China.Gansu.Mongolian.Sheep.Gastrointestinal.Tract.SRR2532248
SRR6367424	V4	Australia.Sydney.Harbour.Ecklonia.Kelp	SRR6367424	151.20936	SRS2751042	Apr-14	Ecklonia radiata	-33.846295	PRJNA419831	Australia.Sydney.Harbour.Ecklonia.Kelp.SRR6367424
ERR1638418	V4	Canada.Potash.Mine.Waste	ERR1638418	-106.67	ERS1355422	Jun-15	NA	52.1332	PRJEB15442	Canada.Potash.Mine.Waste.ERR1638418
ERR1638419	V4	Canada.Potash.Mine.Waste	ERR1638419	-106.67	ERS1355423	Jun-15	NA	52.1332	PRJEB15442	Canada.Potash.Mine.Waste.ERR1638419
SRR3209218	V4	Global.Bees.Guts	SRR3209218	101.754711	SRS1327166	31-Jul-14	Apis cerana	3.325831	PRJNA309422	Global.Bees.Guts.SRR3209218
ERR500910	V4	Bangladesh.Malnourished.Children.Feces	ERR500910	88.983	ERS440370	NA	NA	23.933	PRJEB5482	Bangladesh.Malnourished.Children.Feces.ERR500910
DRR083853	V4	Antartica.Sweden.Italy.Tardigrada.Substrate	DRR083853	164.101433	DRS057763	Jan-11	Acutuncus antarcticus	-74.709667	DRP004000	Antartica.Sweden.Italy.Tardigrada.Substrate.DRR083853
SRR3208219	V4	Global.Bees.Guts	SRR3208219	103.779194	SRS1326445	31-May-14	Apis cerana	1.297052	PRJNA309422	Global.Bees.Guts.SRR3208219
SRR3208218	V4	Global.Bees.Guts	SRR3208218	103.779194	SRS1326443	31-May-14	Apis cerana	1.297052	PRJNA309422	Global.Bees.Guts.SRR3208218
SRR3208213	V4	Global.Bees.Guts	SRR3208213	103.779194	SRS1326448	31-May-14	Apis dorsata	1.297052	PRJNA309422	Global.Bees.Guts.SRR3208213
SRR3208211	V4	Global.Bees.Guts	SRR3208211	103.779194	SRS1326441	31-May-14	Apis dorsata	1.297052	PRJNA309422	Global.Bees.Guts.SRR3208211
SRR3208210	V4	Global.Bees.Guts	SRR3208210	127.05946	SRS1326451	26-Aug-14	Apis cerana	37.513405	PRJNA309422	Global.Bees.Guts.SRR3208210
SRR3208217	V4	Global.Bees.Guts	SRR3208217	103.779194	SRS1326444	31-May-14	Apis dorsata	1.297052	PRJNA309422	Global.Bees.Guts.SRR3208217
SRR3208216	V4	Global.Bees.Guts	SRR3208216	103.779194	SRS1326446	31-May-14	Apis dorsata	1.297052	PRJNA309422	Global.Bees.Guts.SRR3208216
SRR3208215	V4	Global.Bees.Guts	SRR3208215	114.136113	SRS1326447	21-Aug-14	Apis mellifera	22.490863	PRJNA309422	Global.Bees.Guts.SRR3208215
SRR3208214	V4	Global.Bees.Guts	SRR3208214	103.779194	SRS1326449	31-May-14	Apis dorsata	1.297052	PRJNA309422	Global.Bees.Guts.SRR3208214
SRR3656058	V4	Brazil.Amazonian.Fish.Tambaqui.Guts.Skin	SRR3656058	-60.0215	SRS1495587	28-Jul-14	Colossoma macropomum	-3.1189	PRJNA323592	Brazil.Amazonian.Fish.Tambaqui.Guts.Skin.SRR3656058
SRR3656059	V4	Brazil.Amazonian.Fish.Tambaqui.Guts.Skin	SRR3656059	-60.0215	SRS1495588	14-Jul-14	Colossoma macropomum	-3.1189	PRJNA323592	Brazil.Amazonian.Fish.Tambaqui.Guts.Skin.SRR3656059
SRR3656056	V4	Brazil.Amazonian.Fish.Tambaqui.Guts.Skin	SRR3656056	-60.0215	SRS1495585	28-Jul-14	Colossoma macropomum	-3.1189	PRJNA323592	Brazil.Amazonian.Fish.Tambaqui.Guts.Skin.SRR3656056
SRR3656057	V4	Brazil.Amazonian.Fish.Tambaqui.Guts.Skin	SRR3656057	-60.0215	SRS1495586	28-Jul-14	Colossoma macropomum	-3.1189	PRJNA323592	Brazil.Amazonian.Fish.Tambaqui.Guts.Skin.SRR3656057
SRR3656054	V4	Brazil.Amazonian.Fish.Tambaqui.Guts.Skin	SRR3656054	-60.0215	SRS1495583	28-Jul-14	Colossoma macropomum	-3.1189	PRJNA323592	Brazil.Amazonian.Fish.Tambaqui.Guts.Skin.SRR3656054
SRR3656055	V4	Brazil.Amazonian.Fish.Tambaqui.Guts.Skin	SRR3656055	-60.0215	SRS1495584	28-Jul-14	Colossoma macropomum	-3.1189	PRJNA323592	Brazil.Amazonian.Fish.Tambaqui.Guts.Skin.SRR3656055
SRR3656052	V4	Brazil.Amazonian.Fish.Tambaqui.Guts.Skin	SRR3656052	-60.0215	SRS1495581	28-Jul-14	Colossoma macropomum	-3.1189	PRJNA323592	Brazil.Amazonian.Fish.Tambaqui.Guts.Skin.SRR3656052
SRR3656053	V4	Brazil.Amazonian.Fish.Tambaqui.Guts.Skin	SRR3656053	-60.0215	SRS1495582	28-Jul-14	Colossoma macropomum	-3.1189	PRJNA323592	Brazil.Amazonian.Fish.Tambaqui.Guts.Skin.SRR3656053
SRR3656050	V4	Brazil.Amazonian.Fish.Tambaqui.Guts.Skin	SRR3656050	-60.0215	SRS1495579	28-Jul-14	Colossoma macropomum	-3.1189	PRJNA323592	Brazil.Amazonian.Fish.Tambaqui.Guts.Skin.SRR3656050
SRR3656051	V4	Brazil.Amazonian.Fish.Tambaqui.Guts.Skin	SRR3656051	-60.0215	SRS1495580	28-Jul-14	Colossoma macropomum	-3.1189	PRJNA323592	Brazil.Amazonian.Fish.Tambaqui.Guts.Skin.SRR3656051
ERR1171111	V4	Germany.Crowngal.Infected.Grapevine.Microbiomes	ERR1171111	9.798113	ERS1004638	14-07-23	NA	49.925187	PRJEB12040	Germany.Crowngal.Infected.Grapevine.Microbiomes.ERR1171111
ERR1171110	V4	Germany.Crowngal.Infected.Grapevine.Microbiomes	ERR1171110	9.798113	ERS1004637	14-07-23	NA	49.925187	PRJEB12040	Germany.Crowngal.Infected.Grapevine.Microbiomes.ERR1171110
ERR1171113	V4	Germany.Crowngal.Infected.Grapevine.Microbiomes	ERR1171113	9.798113	ERS1004640	14-07-23	NA	49.925187	PRJEB12040	Germany.Crowngal.Infected.Grapevine.Microbiomes.ERR1171113
ERR1171112	V4	Germany.Crowngal.Infected.Grapevine.Microbiomes	ERR1171112	9.798113	ERS1004639	14-07-23	NA	49.925187	PRJEB12040	Germany.Crowngal.Infected.Grapevine.Microbiomes.ERR1171112
ERR1171115	V4	Germany.Crowngal.Infected.Grapevine.Microbiomes	ERR1171115	9.798113	ERS1004642	14-07-23	NA	49.925187	PRJEB12040	Germany.Crowngal.Infected.Grapevine.Microbiomes.ERR1171115
ERR1171114	V4	Germany.Crowngal.Infected.Grapevine.Microbiomes	ERR1171114	9.798113	ERS1004641	14-07-23	NA	49.925187	PRJEB12040	Germany.Crowngal.Infected.Grapevine.Microbiomes.ERR1171114
ERR1171117	V4	Germany.Crowngal.Infected.Grapevine.Microbiomes	ERR1171117	9.798113	ERS1004644	14-07-23	NA	49.925187	PRJEB12040	Germany.Crowngal.Infected.Grapevine.Microbiomes.ERR1171117
ERR1171116	V4	Germany.Crowngal.Infected.Grapevine.Microbiomes	ERR1171116	9.798113	ERS1004643	14-07-23	NA	49.925187	PRJEB12040	Germany.Crowngal.Infected.Grapevine.Microbiomes.ERR1171116
ERR1171119	V4	Germany.Crowngal.Infected.Grapevine.Microbiomes	ERR1171119	9.798113	ERS1004647	14-07-23	NA	49.925187	PRJEB12040	Germany.Crowngal.Infected.Grapevine.Microbiomes.ERR1171119
ERR1171118	V4	Germany.Crowngal.Infected.Grapevine.Microbiomes	ERR1171118	9.798113	ERS1004646	14-07-23	NA	49.925187	PRJEB12040	Germany.Crowngal.Infected.Grapevine.Microbiomes.ERR1171118
DRR083856	V4	Antartica.Sweden.Italy.Tardigrada.Substrate	DRR083856	164.101433	DRS057764	Jan-14	NA	-74.709667	DRP004000	Antartica.Sweden.Italy.Tardigrada.Substrate.DRR083856
DRR083854	V4	Antartica.Sweden.Italy.Tardigrada.Substrate	DRR083854	164.101433	DRS057764	Jan-14	NA	-74.709667	DRP004000	Antartica.Sweden.Italy.Tardigrada.Substrate.DRR083854
SRR3502355	V4	Germany.Fire.Salamander.Skins	SRR3502355	7.126231	SRS1435928	29-Mar-15	Salamandra salamandra	50.686485	PRJNA320970	Germany.Fire.Salamander.Skins.SRR3502355
SRR3502354	V4	Germany.Fire.Salamander.Skins	SRR3502354	7.051266	SRS1435927	29-Mar-15	Salamandra salamandra	50.655612	PRJNA320970	Germany.Fire.Salamander.Skins.SRR3502354
SRR3502357	V4	Germany.Fire.Salamander.Skins	SRR3502357	7.055935	SRS1435930	29-Mar-15	Salamandra salamandra	50.663773	PRJNA320970	Germany.Fire.Salamander.Skins.SRR3502357
SRR3502356	V4	Germany.Fire.Salamander.Skins	SRR3502356	7.131083	SRS1435929	29-Mar-15	Salamandra salamandra	50.670793	PRJNA320970	Germany.Fire.Salamander.Skins.SRR3502356
SRR3502351	V4	Germany.Fire.Salamander.Skins	SRR3502351	7.051266	SRS1435923	29-Mar-15	Salamandra salamandra	50.655612	PRJNA320970	Germany.Fire.Salamander.Skins.SRR3502351
SRR3502350	V4	Germany.Fire.Salamander.Skins	SRR3502350	7.051266	SRS1435924	29-Mar-15	Salamandra salamandra	50.655612	PRJNA320970	Germany.Fire.Salamander.Skins.SRR3502350
SRR3502353	V4	Germany.Fire.Salamander.Skins	SRR3502353	7.051266	SRS1435926	29-Mar-15	Salamandra salamandra	50.655612	PRJNA320970	Germany.Fire.Salamander.Skins.SRR3502353
SRR3502352	V4	Germany.Fire.Salamander.Skins	SRR3502352	7.051266	SRS1435925	29-Mar-15	Salamandra salamandra	50.655612	PRJNA320970	Germany.Fire.Salamander.Skins.SRR3502352
SRR3502359	V4	Germany.Fire.Salamander.Skins	SRR3502359	7.055935	SRS1435932	29-Mar-15	Salamandra salamandra	50.663773	PRJNA320970	Germany.Fire.Salamander.Skins.SRR3502359
SRR3502358	V4	Germany.Fire.Salamander.Skins	SRR3502358	7.055935	SRS1435931	29-Mar-15	Salamandra salamandra	50.663773	PRJNA320970	Germany.Fire.Salamander.Skins.SRR3502358
SRR5860009	V4	China.Soybean.Soil.Rhizospheres.And.Endospheres	SRR5860009	105.64	SRS2377551	Jul-15	soybean	37.45	PRJNA395393	China.Soybean.Soil.Rhizospheres.And.Endospheres.SRR5860009
SRR5860000	V4	China.Soybean.Soil.Rhizospheres.And.Endospheres	SRR5860000	117.83	SRS2377560	Jun-15	soybean	31.08	PRJNA395393	China.Soybean.Soil.Rhizospheres.And.Endospheres.SRR5860000
SRR5860001	V4	China.Soybean.Soil.Rhizospheres.And.Endospheres	SRR5860001	111.67	SRS2377559	Jul-15	soybean	40.77	PRJNA395393	China.Soybean.Soil.Rhizospheres.And.Endospheres.SRR5860001
SRR5860003	V4	China.Soybean.Soil.Rhizospheres.And.Endospheres	SRR5860003	112.53	SRS2377557	Jul-15	soybean	37.69	PRJNA395393	China.Soybean.Soil.Rhizospheres.And.Endospheres.SRR5860003
SRR5860005	V4	China.Soybean.Soil.Rhizospheres.And.Endospheres	SRR5860005	111.31	SRS2377555	Aug-15	soybean	25.07	PRJNA395393	China.Soybean.Soil.Rhizospheres.And.Endospheres.SRR5860005
SRR5860006	V4	China.Soybean.Soil.Rhizospheres.And.Endospheres	SRR5860006	114.18	SRS2377554	Jul-15	soybean	33.64	PRJNA395393	China.Soybean.Soil.Rhizospheres.And.Endospheres.SRR5860006
SRR5860007	V4	China.Soybean.Soil.Rhizospheres.And.Endospheres	SRR5860007	108.24	SRS2377553	Aug-15	soybean	22.6	PRJNA395393	China.Soybean.Soil.Rhizospheres.And.Endospheres.SRR5860007
SRR2559502	V4	Canada.Arctic.Mine.Site.River.Biofilms	SRR2559502	-135	SRS1098439	13-10-03	NA	64	PRJNA297682	Canada.Arctic.Mine.Site.River.Biofilms.SRR2559502
SRR4028108	V4	China.Heshan.National.Field.Research.Station.Forest.Soils	SRR4028108	110.7504272	SRS1615267	2014	soil	22.73312366	PRJNA338826	China.Heshan.National.Field.Research.Station.Forest.Soils.SRR4028108
SRR4028109	V4	China.Heshan.National.Field.Research.Station.Forest.Soils	SRR4028109	110.7504272	SRS1615267	2014	soil	22.73312366	PRJNA338826	China.Heshan.National.Field.Research.Station.Forest.Soils.SRR4028109
SRR4028104	V4	China.Heshan.National.Field.Research.Station.Forest.Soils	SRR4028104	110.7504272	SRS1615267	2014	soil	22.73312366	PRJNA338826	China.Heshan.National.Field.Research.Station.Forest.Soils.SRR4028104
SRR4028105	V4	China.Heshan.National.Field.Research.Station.Forest.Soils	SRR4028105	110.7504272	SRS1615267	2014	soil	22.73312366	PRJNA338826	China.Heshan.National.Field.Research.Station.Forest.Soils.SRR4028105
SRR4028100	V4	China.Heshan.National.Field.Research.Station.Forest.Soils	SRR4028100	110.7504272	SRS1615267	2014	soil	22.73312366	PRJNA338826	China.Heshan.National.Field.Research.Station.Forest.Soils.SRR4028100
SRR4028102	V4	China.Heshan.National.Field.Research.Station.Forest.Soils	SRR4028102	110.7504272	SRS1615267	2014	soil	22.73312366	PRJNA338826	China.Heshan.National.Field.Research.Station.Forest.Soils.SRR4028102
SRR4028103	V4	China.Heshan.National.Field.Research.Station.Forest.Soils	SRR4028103	110.7504272	SRS1615267	2014	soil	22.73312366	PRJNA338826	China.Heshan.National.Field.Research.Station.Forest.Soils.SRR4028103
SRR6367429	V4	Australia.Sydney.Harbour.Ecklonia.Kelp	SRR6367429	151.222547	SRS2751031	Apr-14	Ecklonia radiata	-33.84453	PRJNA419831	Australia.Sydney.Harbour.Ecklonia.Kelp.SRR6367429
SRR6367428	V4	Australia.Sydney.Harbour.Ecklonia.Kelp	SRR6367428	151.222547	SRS2751032	Apr-14	Ecklonia radiata	-33.84453	PRJNA419831	Australia.Sydney.Harbour.Ecklonia.Kelp.SRR6367428
SRR4424528	V4	China.Hangzhou.Bay.Suspended.Particulate.Matter	SRR4424528	121.72	SRS1747089	19-May-14	NA	30.69	PRJNA343066	China.Hangzhou.Bay.Suspended.Particulate.Matter.SRR4424528
SRR4424529	V4	China.Hangzhou.Bay.Suspended.Particulate.Matter	SRR4424529	121.72	SRS1747090	19-May-14	NA	30.54	PRJNA343066	China.Hangzhou.Bay.Suspended.Particulate.Matter.SRR4424529
SRR4424526	V4	China.Hangzhou.Bay.Suspended.Particulate.Matter	SRR4424526	121.82	SRS1747087	22-May-14	NA	30.58	PRJNA343066	China.Hangzhou.Bay.Suspended.Particulate.Matter.SRR4424526
SRR4424527	V4	China.Hangzhou.Bay.Suspended.Particulate.Matter	SRR4424527	121.81	SRS1747088	21-May-14	NA	30.51	PRJNA343066	China.Hangzhou.Bay.Suspended.Particulate.Matter.SRR4424527
SRR4424524	V4	China.Hangzhou.Bay.Suspended.Particulate.Matter	SRR4424524	121.8	SRS1747085	21-May-14	NA	30.38	PRJNA343066	China.Hangzhou.Bay.Suspended.Particulate.Matter.SRR4424524
SRR4424525	V4	China.Hangzhou.Bay.Suspended.Particulate.Matter	SRR4424525	121.76	SRS1747086	20-May-14	NA	30.29	PRJNA343066	China.Hangzhou.Bay.Suspended.Particulate.Matter.SRR4424525
SRR4424522	V4	China.Hangzhou.Bay.Suspended.Particulate.Matter	SRR4424522	121.7	SRS1747083	20-May-14	NA	30.4	PRJNA343066	China.Hangzhou.Bay.Suspended.Particulate.Matter.SRR4424522
SRR4424523	V4	China.Hangzhou.Bay.Suspended.Particulate.Matter	SRR4424523	121.72	SRS1747084	19-May-14	NA	30.54	PRJNA343066	China.Hangzhou.Bay.Suspended.Particulate.Matter.SRR4424523
SRR4424520	V4	China.Hangzhou.Bay.Suspended.Particulate.Matter	SRR4424520	121.72	SRS1747081	19-May-14	NA	30.69	PRJNA343066	China.Hangzhou.Bay.Suspended.Particulate.Matter.SRR4424520
SRR4424521	V4	China.Hangzhou.Bay.Suspended.Particulate.Matter	SRR4424521	121.61	SRS1747082	18-May-14	NA	30.54	PRJNA343066	China.Hangzhou.Bay.Suspended.Particulate.Matter.SRR4424521
SRR5406956	V4	China.Haima.Cold.Seep.Sediments	SRR5406956	applicable	SRS2093715	12-May-15	NA	not	PRJNA381353	China.Haima.Cold.Seep.Sediments.SRR5406956
SRR5406957	V4	China.Haima.Cold.Seep.Sediments	SRR5406957	applicable	SRS2093716	12-May-15	NA	not	PRJNA381353	China.Haima.Cold.Seep.Sediments.SRR5406957
SRR5406954	V4	China.Haima.Cold.Seep.Sediments	SRR5406954	applicable	SRS2093713	12-May-15	NA	not	PRJNA381353	China.Haima.Cold.Seep.Sediments.SRR5406954
SRR5406955	V4	China.Haima.Cold.Seep.Sediments	SRR5406955	applicable	SRS2093714	12-May-15	NA	not	PRJNA381353	China.Haima.Cold.Seep.Sediments.SRR5406955
SRR5406952	V4	China.Haima.Cold.Seep.Sediments	SRR5406952	applicable	SRS2093711	12-May-15	NA	not	PRJNA381353	China.Haima.Cold.Seep.Sediments.SRR5406952
SRR5406953	V4	China.Haima.Cold.Seep.Sediments	SRR5406953	applicable	SRS2093712	12-May-15	NA	not	PRJNA381353	China.Haima.Cold.Seep.Sediments.SRR5406953
SRR5406950	V4	China.Haima.Cold.Seep.Sediments	SRR5406950	applicable	SRS2093709	12-May-15	NA	not	PRJNA381353	China.Haima.Cold.Seep.Sediments.SRR5406950
SRR5406951	V4	China.Haima.Cold.Seep.Sediments	SRR5406951	applicable	SRS2093710	12-May-15	NA	not	PRJNA381353	China.Haima.Cold.Seep.Sediments.SRR5406951
SRR5406958	V4	China.Haima.Cold.Seep.Sediments	SRR5406958	applicable	SRS2093717	12-May-15	NA	not	PRJNA381353	China.Haima.Cold.Seep.Sediments.SRR5406958
SRR5406959	V4	China.Haima.Cold.Seep.Sediments	SRR5406959	applicable	SRS2093718	12-May-15	NA	not	PRJNA381353	China.Haima.Cold.Seep.Sediments.SRR5406959
ERR2179484	V4	Arctic.Ocean.MicroPolar.Project	ERR2179484	9.457	ERS1982218	2014	NA	79.718	PRJEB23129	Arctic.Ocean.MicroPolar.Project.ERR2179484
ERR2179485	V4	Arctic.Ocean.MicroPolar.Project	ERR2179485	9.457	ERS1982219	2014	NA	79.718	PRJEB23129	Arctic.Ocean.MicroPolar.Project.ERR2179485
ERR2179486	V4	Arctic.Ocean.MicroPolar.Project	ERR2179486	9.457	ERS1982220	2014	NA	79.718	PRJEB23129	Arctic.Ocean.MicroPolar.Project.ERR2179486
ERR2179482	V4	Arctic.Ocean.MicroPolar.Project	ERR2179482	10.709	ERS1982216	2014	NA	79.975	PRJEB23129	Arctic.Ocean.MicroPolar.Project.ERR2179482
SRR4046899	V4	Brazil.Rio.Sugarcane.Stems.Endophytes	SRR4046899	-43.664	SRS1631465	May-14	Sugarcane	-22.753	PRJNA338666	Brazil.Rio.Sugarcane.Stems.Endophytes.SRR4046899
SRR4046894	V4	Brazil.Rio.Sugarcane.Stems.Endophytes	SRR4046894	-43.671	SRS1631463	Nov-13	Sugarcane	-22.746	PRJNA338666	Brazil.Rio.Sugarcane.Stems.Endophytes.SRR4046894
SRR4046895	V4	Brazil.Rio.Sugarcane.Stems.Endophytes	SRR4046895	-43.671	SRS1631464	Apr-14	Sugarcane	-22.746	PRJNA338666	Brazil.Rio.Sugarcane.Stems.Endophytes.SRR4046895
SRR1581188	V4	China.Beijing.Urban.Recreational.Water	SRR1581188	116.385	SRS699056	01-Nov-12	NA	40.013	PRJNA260704	China.Beijing.Urban.Recreational.Water.SRR1581188
SRR3209043	V4	Global.Bees.Guts	SRR3209043	103.797718	SRS1326480	05-Aug-14	Apis andreniformis	1.2794	PRJNA309422	Global.Bees.Guts.SRR3209043
SRR3209042	V4	Global.Bees.Guts	SRR3209042	103.797718	SRS1326481	05-Aug-14	Apis cerana	1.2794	PRJNA309422	Global.Bees.Guts.SRR3209042
SRR3209045	V4	Global.Bees.Guts	SRR3209045	103.797718	SRS1326496	05-Aug-14	Apis andreniformis	1.2794	PRJNA309422	Global.Bees.Guts.SRR3209045
SRR3209044	V4	Global.Bees.Guts	SRR3209044	103.797718	SRS1326498	05-Aug-14	Apis andreniformis	1.2794	PRJNA309422	Global.Bees.Guts.SRR3209044
SRR3209047	V4	Global.Bees.Guts	SRR3209047	103.797718	SRS1326494	05-Aug-14	Apis andreniformis	1.2794	PRJNA309422	Global.Bees.Guts.SRR3209047
SRR3209046	V4	Global.Bees.Guts	SRR3209046	103.797718	SRS1326495	05-Aug-14	Apis andreniformis	1.2794	PRJNA309422	Global.Bees.Guts.SRR3209046
SRR3209049	V4	Global.Bees.Guts	SRR3209049	101.754711	SRS1326492	31-Jul-14	Apis andreniformis	3.325831	PRJNA309422	Global.Bees.Guts.SRR3209049
SRR3209048	V4	Global.Bees.Guts	SRR3209048	103.797718	SRS1326493	05-Aug-14	Apis andreniformis	1.2794	PRJNA309422	Global.Bees.Guts.SRR3209048
SRR3492667	V4	Germany.Frogs.Newts.Skin	SRR3492667	10.58194	SRS1429910	08-Apr-15	Triturus cristatus	52.2602777	PRJNA320969	Germany.Frogs.Newts.Skin.SRR3492667
SRR3492663	V4	Germany.Frogs.Newts.Skin	SRR3492663	10.58194	SRS1429906	08-Apr-15	Triturus cristatus	52.2602777	PRJNA320969	Germany.Frogs.Newts.Skin.SRR3492663
SRR3492662	V4	Germany.Frogs.Newts.Skin	SRR3492662	10.58194	SRS1429905	08-Apr-15	Triturus cristatus	52.2602777	PRJNA320969	Germany.Frogs.Newts.Skin.SRR3492662
SRR3492661	V4	Germany.Frogs.Newts.Skin	SRR3492661	10.58194	SRS1429904	14-Apr-15	Triturus cristatus	52.2602777	PRJNA320969	Germany.Frogs.Newts.Skin.SRR3492661
SRR3492660	V4	Germany.Frogs.Newts.Skin	SRR3492660	10.58194	SRS1429903	14-Apr-15	Triturus cristatus	52.2602777	PRJNA320969	Germany.Frogs.Newts.Skin.SRR3492660
ERR1352033	V4	Austria.Greenhouse.Plants.Phyllosphere	ERR1352033	15.45687667	ERS1107802	13-05-29	NA	47.08160268	PRJEB13300	Austria.Greenhouse.Plants.Phyllosphere.ERR1352033
ERR1352032	V4	Austria.Greenhouse.Plants.Phyllosphere	ERR1352032	15.45687667	ERS1107801	13-06-20	NA	47.08160268	PRJEB13300	Austria.Greenhouse.Plants.Phyllosphere.ERR1352032
ERR1352031	V4	Austria.Greenhouse.Plants.Phyllosphere	ERR1352031	15.45687667	ERS1107800	13-06-20	NA	47.08160268	PRJEB13300	Austria.Greenhouse.Plants.Phyllosphere.ERR1352031
ERR1352030	V4	Austria.Greenhouse.Plants.Phyllosphere	ERR1352030	15.45687667	ERS1107799	13-06-20	NA	47.08160268	PRJEB13300	Austria.Greenhouse.Plants.Phyllosphere.ERR1352030
ERR1352037	V4	Austria.Greenhouse.Plants.Phyllosphere	ERR1352037	15.45717976	ERS1107806	13-06-20	NA	47.08195884	PRJEB13300	Austria.Greenhouse.Plants.Phyllosphere.ERR1352037
ERR1352036	V4	Austria.Greenhouse.Plants.Phyllosphere	ERR1352036	15.45687667	ERS1107805	13-05-29	NA	47.08160268	PRJEB13300	Austria.Greenhouse.Plants.Phyllosphere.ERR1352036
ERR1171098	V4	Germany.Crowngal.Infected.Grapevine.Microbiomes	ERR1171098	9.798113	ERS1004624	14-07-23	NA	49.925187	PRJEB12040	Germany.Crowngal.Infected.Grapevine.Microbiomes.ERR1171098
ERR1171099	V4	Germany.Crowngal.Infected.Grapevine.Microbiomes	ERR1171099	9.798113	ERS1004625	14-07-23	NA	49.925187	PRJEB12040	Germany.Crowngal.Infected.Grapevine.Microbiomes.ERR1171099
ERR1171094	V4	Germany.Crowngal.Infected.Grapevine.Microbiomes	ERR1171094	9.798113	ERS1004620	14-07-23	NA	49.925187	PRJEB12040	Germany.Crowngal.Infected.Grapevine.Microbiomes.ERR1171094
ERR1171095	V4	Germany.Crowngal.Infected.Grapevine.Microbiomes	ERR1171095	9.798113	ERS1004621	14-07-23	NA	49.925187	PRJEB12040	Germany.Crowngal.Infected.Grapevine.Microbiomes.ERR1171095
ERR1171096	V4	Germany.Crowngal.Infected.Grapevine.Microbiomes	ERR1171096	9.798113	ERS1004622	14-07-23	NA	49.925187	PRJEB12040	Germany.Crowngal.Infected.Grapevine.Microbiomes.ERR1171096
ERR1171097	V4	Germany.Crowngal.Infected.Grapevine.Microbiomes	ERR1171097	9.798113	ERS1004623	14-07-23	NA	49.925187	PRJEB12040	Germany.Crowngal.Infected.Grapevine.Microbiomes.ERR1171097
ERR1171090	V4	Germany.Crowngal.Infected.Grapevine.Microbiomes	ERR1171090	9.798113	ERS1004616	14-04-22	NA	49.925187	PRJEB12040	Germany.Crowngal.Infected.Grapevine.Microbiomes.ERR1171090
ERR1171091	V4	Germany.Crowngal.Infected.Grapevine.Microbiomes	ERR1171091	9.798113	ERS1004617	14-04-22	NA	49.925187	PRJEB12040	Germany.Crowngal.Infected.Grapevine.Microbiomes.ERR1171091
ERR1171092	V4	Germany.Crowngal.Infected.Grapevine.Microbiomes	ERR1171092	9.798113	ERS1004618	14-07-23	NA	49.925187	PRJEB12040	Germany.Crowngal.Infected.Grapevine.Microbiomes.ERR1171092
ERR1171093	V4	Germany.Crowngal.Infected.Grapevine.Microbiomes	ERR1171093	9.798113	ERS1004619	14-07-23	NA	49.925187	PRJEB12040	Germany.Crowngal.Infected.Grapevine.Microbiomes.ERR1171093
ERR1442949	V4	Belgium.Ivy.Phyllosphere	ERR1442949	4.39663	ERS1197935	16-03-05	NA	51.19063	PRJEB14262	Belgium.Ivy.Phyllosphere.ERR1442949
ERR1442948	V4	Belgium.Ivy.Phyllosphere	ERR1442948	4.39663	ERS1197934	16-03-04	NA	51.19063	PRJEB14262	Belgium.Ivy.Phyllosphere.ERR1442948
ERR1442947	V4	Belgium.Ivy.Phyllosphere	ERR1442947	4.39663	ERS1197933	16-03-03	NA	51.19063	PRJEB14262	Belgium.Ivy.Phyllosphere.ERR1442947
ERR1442946	V4	Belgium.Ivy.Phyllosphere	ERR1442946	4.43729	ERS1197932	16-03-02	NA	51.20903	PRJEB14262	Belgium.Ivy.Phyllosphere.ERR1442946
ERR1442944	V4	Belgium.Ivy.Phyllosphere	ERR1442944	4.43729	ERS1197930	16-02-29	NA	51.20903	PRJEB14262	Belgium.Ivy.Phyllosphere.ERR1442944
ERR1442943	V4	Belgium.Ivy.Phyllosphere	ERR1442943	4.43729	ERS1197929	16-02-28	NA	51.20903	PRJEB14262	Belgium.Ivy.Phyllosphere.ERR1442943
ERR1442941	V4	Belgium.Ivy.Phyllosphere	ERR1442941	4.43729	ERS1197927	16-02-26	NA	51.20903	PRJEB14262	Belgium.Ivy.Phyllosphere.ERR1442941
ERR1442940	V4	Belgium.Ivy.Phyllosphere	ERR1442940	4.43729	ERS1197926	16-02-25	NA	51.20903	PRJEB14262	Belgium.Ivy.Phyllosphere.ERR1442940
SRR5859902	V4	China.Soybean.Soil.Rhizospheres.And.Endospheres	SRR5859902	105.82	SRS2377658	Aug-15	not applicable	29.17	PRJNA395393	China.Soybean.Soil.Rhizospheres.And.Endospheres.SRR5859902
SRR6076080	V4	Ethiopia.Chlorocebus.Monkeys.Feces	SRR6076080	38.78	SRS2541356	Jan-14	Balemonkey	6.73	PRJNA407723	Ethiopia.Chlorocebus.Monkeys.Feces.SRR6076080
SRR6076081	V4	Ethiopia.Chlorocebus.Monkeys.Feces	SRR6076081	38.79	SRS2541355	Dec-13	Balemonkey	6.73	PRJNA407723	Ethiopia.Chlorocebus.Monkeys.Feces.SRR6076081
SRR6076082	V4	Ethiopia.Chlorocebus.Monkeys.Feces	SRR6076082	38.79	SRS2541354	Dec-13	Balemonkey	6.73	PRJNA407723	Ethiopia.Chlorocebus.Monkeys.Feces.SRR6076082
SRR6076083	V4	Ethiopia.Chlorocebus.Monkeys.Feces	SRR6076083	38.78	SRS2541353	Jan-14	Balemonkey	6.73	PRJNA407723	Ethiopia.Chlorocebus.Monkeys.Feces.SRR6076083
SRR6076084	V4	Ethiopia.Chlorocebus.Monkeys.Feces	SRR6076084	38.78	SRS2541352	Jan-14	Balemonkey	6.73	PRJNA407723	Ethiopia.Chlorocebus.Monkeys.Feces.SRR6076084
SRR6076085	V4	Ethiopia.Chlorocebus.Monkeys.Feces	SRR6076085	38.78	SRS2541351	Jan-14	Balemonkey	6.73	PRJNA407723	Ethiopia.Chlorocebus.Monkeys.Feces.SRR6076085
SRR6076086	V4	Ethiopia.Chlorocebus.Monkeys.Feces	SRR6076086	38.78	SRS2541350	Jan-14	Balemonkey	6.73	PRJNA407723	Ethiopia.Chlorocebus.Monkeys.Feces.SRR6076086
SRR6076087	V4	Ethiopia.Chlorocebus.Monkeys.Feces	SRR6076087	38.79	SRS2541349	Dec-13	Balemonkey	6.73	PRJNA407723	Ethiopia.Chlorocebus.Monkeys.Feces.SRR6076087
SRR6076088	V4	Ethiopia.Chlorocebus.Monkeys.Feces	SRR6076088	38.79	SRS2541348	Dec-13	Balemonkey	6.73	PRJNA407723	Ethiopia.Chlorocebus.Monkeys.Feces.SRR6076088
SRR6076089	V4	Ethiopia.Chlorocebus.Monkeys.Feces	SRR6076089	38.78	SRS2541347	May-14	Balemonkey	6.73	PRJNA407723	Ethiopia.Chlorocebus.Monkeys.Feces.SRR6076089
SRR3214536	V4	China.Horseshoe.Lake.Sediment.Microbial.Fuel.Cells	SRR3214536	117.18	SRS1332193	06-Dec-14	NA	39.12	SRP071325	China.Horseshoe.Lake.Sediment.Microbial.Fuel.Cells.SRR3214536
ERR1352053	V4	Austria.Greenhouse.Plants.Phyllosphere	ERR1352053	15.45719049	ERS1107822	13-07-11	NA	47.08165017	PRJEB13300	Austria.Greenhouse.Plants.Phyllosphere.ERR1352053
SRR4995749	V4-V5	China.Honghu.Lake.Water.And.Sediments	SRR4995749	113.405483	SRS1785713	15-11-20	lake	29.8724	PRJNA352457	China.Honghu.Lake.Water.And.Sediments.SRR4995749
SRR4995748	V4-V5	China.Honghu.Lake.Water.And.Sediments	SRR4995748	113.397083	SRS1785712	15-11-20	lake	29.822483	PRJNA352457	China.Honghu.Lake.Water.And.Sediments.SRR4995748
SRR4995745	V4-V5	China.Honghu.Lake.Water.And.Sediments	SRR4995745	113.343883	SRS1785709	15-11-20	lake	29.824967	PRJNA352457	China.Honghu.Lake.Water.And.Sediments.SRR4995745
SRR4995744	V4-V5	China.Honghu.Lake.Water.And.Sediments	SRR4995744	113.343883	SRS1785708	15-11-20	lake	29.824967	PRJNA352457	China.Honghu.Lake.Water.And.Sediments.SRR4995744
SRR4995747	V4-V5	China.Honghu.Lake.Water.And.Sediments	SRR4995747	113.376467	SRS1785711	15-11-20	lake	29.831967	PRJNA352457	China.Honghu.Lake.Water.And.Sediments.SRR4995747
SRR4995746	V4-V5	China.Honghu.Lake.Water.And.Sediments	SRR4995746	113.376467	SRS1785710	15-11-20	lake	29.831967	PRJNA352457	China.Honghu.Lake.Water.And.Sediments.SRR4995746
SRR4995741	V4-V5	China.Honghu.Lake.Water.And.Sediments	SRR4995741	113.2848	SRS1785705	15-11-20	lake	29.820333	PRJNA352457	China.Honghu.Lake.Water.And.Sediments.SRR4995741
SRR4995740	V4-V5	China.Honghu.Lake.Water.And.Sediments	SRR4995740	113.28945	SRS1785704	15-11-20	lake	29.85546667	PRJNA352457	China.Honghu.Lake.Water.And.Sediments.SRR4995740
SRR4995743	V4-V5	China.Honghu.Lake.Water.And.Sediments	SRR4995743	113.3350167	SRS1785707	15-11-20	lake	29.79991667	PRJNA352457	China.Honghu.Lake.Water.And.Sediments.SRR4995743
SRR4995742	V4-V5	China.Honghu.Lake.Water.And.Sediments	SRR4995742	113.2848	SRS1785706	15-11-20	lake	29.820333	PRJNA352457	China.Honghu.Lake.Water.And.Sediments.SRR4995742
SRR3209237	V4	Global.Bees.Guts	SRR3209237	127.05946	SRS1327185	29-Aug-14	Apis cerana	37.513405	PRJNA309422	Global.Bees.Guts.SRR3209237
SRR3209234	V4	Global.Bees.Guts	SRR3209234	127.05946	SRS1327173	29-Aug-14	Apis cerana	37.513405	PRJNA309422	Global.Bees.Guts.SRR3209234
SRR3209235	V4	Global.Bees.Guts	SRR3209235	127.05946	SRS1327172	29-Aug-14	Apis cerana	37.513405	PRJNA309422	Global.Bees.Guts.SRR3209235
SRR3209232	V4	Global.Bees.Guts	SRR3209232	127.05946	SRS1327175	29-Aug-14	Apis mellifera	37.513405	PRJNA309422	Global.Bees.Guts.SRR3209232
SRR3209233	V4	Global.Bees.Guts	SRR3209233	127.05946	SRS1327174	29-Aug-14	Apis cerana	37.513405	PRJNA309422	Global.Bees.Guts.SRR3209233
SRR3209230	V4	Global.Bees.Guts	SRR3209230	127.05946	SRS1327178	29-Aug-14	Apis mellifera	37.513405	PRJNA309422	Global.Bees.Guts.SRR3209230
SRR3209231	V4	Global.Bees.Guts	SRR3209231	127.05946	SRS1327177	29-Aug-14	Apis mellifera	37.513405	PRJNA309422	Global.Bees.Guts.SRR3209231
SRR3209238	V4	Global.Bees.Guts	SRR3209238	145.690848	SRS1327184	16-Jul-14	Apis mellifera	-16.818648	PRJNA309422	Global.Bees.Guts.SRR3209238
SRR3209239	V4	Global.Bees.Guts	SRR3209239	101.657513	SRS1327183	29-Jul-14	Apis cerana	3.13116	PRJNA309422	Global.Bees.Guts.SRR3209239
SRR6076091	V4	Ethiopia.Chlorocebus.Monkeys.Feces	SRR6076091	38.79	SRS2541345	Jun-14	Balemonkey	6.73	PRJNA407723	Ethiopia.Chlorocebus.Monkeys.Feces.SRR6076091
SRR3492494	V4	Germany.Frogs.Newts.Skin	SRR3492494	10.58194	SRS1429737	17-Mar-15	Rana temporaria	52.2602777	PRJNA320969	Germany.Frogs.Newts.Skin.SRR3492494
SRR3492496	V4	Germany.Frogs.Newts.Skin	SRR3492496	10.58194	SRS1429740	17-Mar-15	Rana temporaria	52.2602777	PRJNA320969	Germany.Frogs.Newts.Skin.SRR3492496
SRR3492497	V4	Germany.Frogs.Newts.Skin	SRR3492497	10.58194	SRS1429739	17-Mar-15	Rana temporaria	52.2602777	PRJNA320969	Germany.Frogs.Newts.Skin.SRR3492497
SRR3492490	V4	Germany.Frogs.Newts.Skin	SRR3492490	10.58194	SRS1429733	17-Mar-15	Rana temporaria	52.2602777	PRJNA320969	Germany.Frogs.Newts.Skin.SRR3492490
SRR3492491	V4	Germany.Frogs.Newts.Skin	SRR3492491	10.58194	SRS1429734	17-Mar-15	Rana temporaria	52.2602777	PRJNA320969	Germany.Frogs.Newts.Skin.SRR3492491
SRR3492492	V4	Germany.Frogs.Newts.Skin	SRR3492492	10.58194	SRS1429735	17-Mar-15	Rana temporaria	52.2602777	PRJNA320969	Germany.Frogs.Newts.Skin.SRR3492492
SRR3492493	V4	Germany.Frogs.Newts.Skin	SRR3492493	10.58194	SRS1429736	17-Mar-15	Rana temporaria	52.2602777	PRJNA320969	Germany.Frogs.Newts.Skin.SRR3492493
SRR3492498	V4	Germany.Frogs.Newts.Skin	SRR3492498	10.58194	SRS1429741	17-Mar-15	Rana temporaria	52.2602777	PRJNA320969	Germany.Frogs.Newts.Skin.SRR3492498
SRR3492499	V4	Germany.Frogs.Newts.Skin	SRR3492499	10.58194	SRS1429742	17-Mar-15	Rana temporaria	52.2602777	PRJNA320969	Germany.Frogs.Newts.Skin.SRR3492499
SRR5247027	V4	Canada.Eutrophic.Lake.Champlain.Cyanobacterial.Blooms	SRR5247027	-73.106246	SRS1971237	09-09-02	NA	45.036838	PRJNA353865	Canada.Eutrophic.Lake.Champlain.Cyanobacterial.Blooms.SRR5247027
SRR5247026	V4	Canada.Eutrophic.Lake.Champlain.Cyanobacterial.Blooms	SRR5247026	-73.079826	SRS1971236	13-07-03	NA	45.038907	PRJNA353865	Canada.Eutrophic.Lake.Champlain.Cyanobacterial.Blooms.SRR5247026
SRR5247025	V4	Canada.Eutrophic.Lake.Champlain.Cyanobacterial.Blooms	SRR5247025	-73.106246	SRS1971235	13-07-03	NA	45.036838	PRJNA353865	Canada.Eutrophic.Lake.Champlain.Cyanobacterial.Blooms.SRR5247025
SRR5247024	V4	Canada.Eutrophic.Lake.Champlain.Cyanobacterial.Blooms	SRR5247024	-73.079826	SRS1971234	08-09-03	NA	45.038907	PRJNA353865	Canada.Eutrophic.Lake.Champlain.Cyanobacterial.Blooms.SRR5247024
SRR5247023	V4	Canada.Eutrophic.Lake.Champlain.Cyanobacterial.Blooms	SRR5247023	-73.079826	SRS1971233	08-08-04	NA	45.038907	PRJNA353865	Canada.Eutrophic.Lake.Champlain.Cyanobacterial.Blooms.SRR5247023
SRR5247022	V4	Canada.Eutrophic.Lake.Champlain.Cyanobacterial.Blooms	SRR5247022	-73.106246	SRS1971232	08-08-04	NA	45.036838	PRJNA353865	Canada.Eutrophic.Lake.Champlain.Cyanobacterial.Blooms.SRR5247022
SRR5247021	V4	Canada.Eutrophic.Lake.Champlain.Cyanobacterial.Blooms	SRR5247021	-73.079826	SRS1971231	10-05-05	NA	45.038907	PRJNA353865	Canada.Eutrophic.Lake.Champlain.Cyanobacterial.Blooms.SRR5247021
SRR5247020	V4	Canada.Eutrophic.Lake.Champlain.Cyanobacterial.Blooms	SRR5247020	-73.106246	SRS1971230	10-05-05	NA	45.036838	PRJNA353865	Canada.Eutrophic.Lake.Champlain.Cyanobacterial.Blooms.SRR5247020
SRR5247029	V4	Canada.Eutrophic.Lake.Champlain.Cyanobacterial.Blooms	SRR5247029	-73.079826	SRS1971239	06-08-02	NA	45.038907	PRJNA353865	Canada.Eutrophic.Lake.Champlain.Cyanobacterial.Blooms.SRR5247029
SRR5247028	V4	Canada.Eutrophic.Lake.Champlain.Cyanobacterial.Blooms	SRR5247028	-73.079826	SRS1971238	09-09-02	NA	45.038907	PRJNA353865	Canada.Eutrophic.Lake.Champlain.Cyanobacterial.Blooms.SRR5247028
SRR3192868	V4	Chinese.Forest.Soils	SRR3192868	121.2577	SRS1313576	Aug-14	NA	51.4349	PRJNA312997	Chinese.Forest.Soils.SRR3192868
SRR3192869	V4	Chinese.Forest.Soils	SRR3192869	121.2578	SRS1313577	Aug-14	NA	51.4349	PRJNA312997	Chinese.Forest.Soils.SRR3192869
SRR3192862	V4	Chinese.Forest.Soils	SRR3192862	112.5385	SRS1313569	Jul-14	NA	23.1736	PRJNA312997	Chinese.Forest.Soils.SRR3192862
SRR3192863	V4	Chinese.Forest.Soils	SRR3192863	112.5381	SRS1313570	Jul-14	NA	23.1742	PRJNA312997	Chinese.Forest.Soils.SRR3192863
SRR3192860	V4	Chinese.Forest.Soils	SRR3192860	112.5347	SRS1313567	Jul-14	NA	23.1741	PRJNA312997	Chinese.Forest.Soils.SRR3192860
SRR3192861	V4	Chinese.Forest.Soils	SRR3192861	112.5352	SRS1313568	Jul-14	NA	23.1736	PRJNA312997	Chinese.Forest.Soils.SRR3192861
SRR3192866	V4	Chinese.Forest.Soils	SRR3192866	122.189	SRS1313573	Jul-14	NA	42.8225	PRJNA312997	Chinese.Forest.Soils.SRR3192866
SRR3192867	V4	Chinese.Forest.Soils	SRR3192867	121.2576	SRS1313575	Aug-14	NA	51.4349	PRJNA312997	Chinese.Forest.Soils.SRR3192867
SRR3192864	V4	Chinese.Forest.Soils	SRR3192864	112.5381	SRS1313571	Jul-14	NA	23.1749	PRJNA312997	Chinese.Forest.Soils.SRR3192864
SRR3192865	V4	Chinese.Forest.Soils	SRR3192865	122.1992	SRS1313572	Jul-14	NA	42.8234	PRJNA312997	Chinese.Forest.Soils.SRR3192865
SRR3681406	V4-V5	Bering.Sea.Deep.Subseafloor	SRR3681406	-169.981	SRS1504555	Jul-09	NA	54.67	PRJNA321207	Bering.Sea.Deep.Subseafloor.SRR3681406
SRR3681408	V4-V5	Bering.Sea.Deep.Subseafloor	SRR3681408	-169.981	SRS1504557	Jul-09	NA	54.67	PRJNA321207	Bering.Sea.Deep.Subseafloor.SRR3681408
ERR1892139	V4	Germany.Earth.Worms.Gut.Experiment	ERR1892139	11.578889	ERS1615914	2014/2015	NA	49.946111	PRJEB20062	Germany.Earth.Worms.Gut.Experiment.ERR1892139
ERR1892137	V4	Germany.Earth.Worms.Gut.Experiment	ERR1892137	11.578889	ERS1615912	2014/2015	NA	49.946111	PRJEB20062	Germany.Earth.Worms.Gut.Experiment.ERR1892137
ERR1892136	V4	Germany.Earth.Worms.Gut.Experiment	ERR1892136	11.578889	ERS1615911	2014/2015	NA	49.946111	PRJEB20062	Germany.Earth.Worms.Gut.Experiment.ERR1892136
ERR1892135	V4	Germany.Earth.Worms.Gut.Experiment	ERR1892135	11.578889	ERS1615910	2014/2015	NA	49.946111	PRJEB20062	Germany.Earth.Worms.Gut.Experiment.ERR1892135
ERR1892133	V4	Germany.Earth.Worms.Gut.Experiment	ERR1892133	11.578889	ERS1615908	2014/2015	NA	49.946111	PRJEB20062	Germany.Earth.Worms.Gut.Experiment.ERR1892133
ERR1892131	V4	Germany.Earth.Worms.Gut.Experiment	ERR1892131	11.578889	ERS1615906	2014/2015	NA	49.946111	PRJEB20062	Germany.Earth.Worms.Gut.Experiment.ERR1892131
ERR1892130	V4	Germany.Earth.Worms.Gut.Experiment	ERR1892130	11.578889	ERS1615905	2014/2015	NA	49.946111	PRJEB20062	Germany.Earth.Worms.Gut.Experiment.ERR1892130
SRR5819219	V4	Ethiopia.Gamo.Highlands.Enset.Fermentation	SRR5819219	37.5694	SRS2348273	30-Jun-16	Ensete ventricosum	6.2195	PRJNA392985	Ethiopia.Gamo.Highlands.Enset.Fermentation.SRR5819219
SRR5819218	V4	Ethiopia.Gamo.Highlands.Enset.Fermentation	SRR5819218	37.5694	SRS2348274	30-Jun-16	Ensete ventricosum	6.2195	PRJNA392985	Ethiopia.Gamo.Highlands.Enset.Fermentation.SRR5819218
SRR5819211	V4	Ethiopia.Gamo.Highlands.Enset.Fermentation	SRR5819211	37.5694	SRS2348281	31-May-16	Ensete ventricosum	6.2195	PRJNA392985	Ethiopia.Gamo.Highlands.Enset.Fermentation.SRR5819211
SRR5819210	V4	Ethiopia.Gamo.Highlands.Enset.Fermentation	SRR5819210	37.5694	SRS2348282	31-May-16	Ensete ventricosum	6.2195	PRJNA392985	Ethiopia.Gamo.Highlands.Enset.Fermentation.SRR5819210
SRR5819213	V4	Ethiopia.Gamo.Highlands.Enset.Fermentation	SRR5819213	37.5694	SRS2348279	31-May-16	Ensete ventricosum	6.2195	PRJNA392985	Ethiopia.Gamo.Highlands.Enset.Fermentation.SRR5819213
SRR5819212	V4	Ethiopia.Gamo.Highlands.Enset.Fermentation	SRR5819212	37.5694	SRS2348280	31-May-16	Ensete ventricosum	6.2195	PRJNA392985	Ethiopia.Gamo.Highlands.Enset.Fermentation.SRR5819212
SRR5819215	V4	Ethiopia.Gamo.Highlands.Enset.Fermentation	SRR5819215	37.5694	SRS2348277	29-Jul-16	Ensete ventricosum	6.2195	PRJNA392985	Ethiopia.Gamo.Highlands.Enset.Fermentation.SRR5819215
SRR5819214	V4	Ethiopia.Gamo.Highlands.Enset.Fermentation	SRR5819214	37.5694	SRS2348278	30-Jun-16	Ensete ventricosum	6.2195	PRJNA392985	Ethiopia.Gamo.Highlands.Enset.Fermentation.SRR5819214
SRR5819217	V4	Ethiopia.Gamo.Highlands.Enset.Fermentation	SRR5819217	37.5694	SRS2348275	31-May-16	Ensete ventricosum	6.2195	PRJNA392985	Ethiopia.Gamo.Highlands.Enset.Fermentation.SRR5819217
SRR5819216	V4	Ethiopia.Gamo.Highlands.Enset.Fermentation	SRR5819216	37.5694	SRS2348276	31-May-16	Ensete ventricosum	6.2195	PRJNA392985	Ethiopia.Gamo.Highlands.Enset.Fermentation.SRR5819216
SRR5447959	V4	Fiji.Lagoon.Pocillopora.Corals	SRR5447959	177.42	SRS2124305	02-Nov-14	Pocillopora_damicornis	-18.13	PRJNA382809	Fiji.Lagoon.Pocillopora.Corals.SRR5447959
SRR5447958	V4	Fiji.Lagoon.Pocillopora.Corals	SRR5447958	177.42	SRS2124304	02-Nov-14	Pocillopora_damicornis	-18.13	PRJNA382809	Fiji.Lagoon.Pocillopora.Corals.SRR5447958
SRR5447955	V4	Fiji.Lagoon.Pocillopora.Corals	SRR5447955	177.42	SRS2124301	07-Nov-14	Pocillopora_damicornis	-18.13	PRJNA382809	Fiji.Lagoon.Pocillopora.Corals.SRR5447955
SRR5447954	V4	Fiji.Lagoon.Pocillopora.Corals	SRR5447954	177.42	SRS2124300	07-Nov-14	Pocillopora_damicornis	-18.13	PRJNA382809	Fiji.Lagoon.Pocillopora.Corals.SRR5447954
SRR5447957	V4	Fiji.Lagoon.Pocillopora.Corals	SRR5447957	177.42	SRS2124302	02-Nov-14	Pocillopora_damicornis	-18.13	PRJNA382809	Fiji.Lagoon.Pocillopora.Corals.SRR5447957
SRR5447956	V4	Fiji.Lagoon.Pocillopora.Corals	SRR5447956	177.42	SRS2124303	07-Nov-14	Pocillopora_damicornis	-18.13	PRJNA382809	Fiji.Lagoon.Pocillopora.Corals.SRR5447956
SRR5447951	V4	Fiji.Lagoon.Pocillopora.Corals	SRR5447951	177.42	SRS2124297	24-Nov-14	Pocillopora_damicornis	-18.13	PRJNA382809	Fiji.Lagoon.Pocillopora.Corals.SRR5447951
SRR5447950	V4	Fiji.Lagoon.Pocillopora.Corals	SRR5447950	177.42	SRS2124296	24-Nov-14	Pocillopora_damicornis	-18.13	PRJNA382809	Fiji.Lagoon.Pocillopora.Corals.SRR5447950
SRR5447953	V4	Fiji.Lagoon.Pocillopora.Corals	SRR5447953	177.42	SRS2124299	07-Nov-14	Pocillopora_damicornis	-18.13	PRJNA382809	Fiji.Lagoon.Pocillopora.Corals.SRR5447953
SRR5447952	V4	Fiji.Lagoon.Pocillopora.Corals	SRR5447952	177.42	SRS2124298	07-Nov-14	Pocillopora_damicornis	-18.13	PRJNA382809	Fiji.Lagoon.Pocillopora.Corals.SRR5447952
SRR5119571	V4	China.Potted.Tomato.Rhizosphere.Soil	SRR5119571	collected	SRS1869855	16-04-10	NA	not	PRJNA357696	China.Potted.Tomato.Rhizosphere.Soil.SRR5119571
SRR5119570	V4	China.Potted.Tomato.Rhizosphere.Soil	SRR5119570	collected	SRS1869854	16-05-10	NA	not	PRJNA357696	China.Potted.Tomato.Rhizosphere.Soil.SRR5119570
SRR5119577	V4	China.Potted.Tomato.Rhizosphere.Soil	SRR5119577	collected	SRS1869861	16-05-10	NA	not	PRJNA357696	China.Potted.Tomato.Rhizosphere.Soil.SRR5119577
SRR5119576	V4	China.Potted.Tomato.Rhizosphere.Soil	SRR5119576	collected	SRS1869860	16-04-10	NA	not	PRJNA357696	China.Potted.Tomato.Rhizosphere.Soil.SRR5119576
SRR5119575	V4	China.Potted.Tomato.Rhizosphere.Soil	SRR5119575	collected	SRS1869859	16-04-10	NA	not	PRJNA357696	China.Potted.Tomato.Rhizosphere.Soil.SRR5119575
SRR5119574	V4	China.Potted.Tomato.Rhizosphere.Soil	SRR5119574	collected	SRS1869858	16-04-10	NA	not	PRJNA357696	China.Potted.Tomato.Rhizosphere.Soil.SRR5119574
ERR501310	V4	Bangladesh.Malnourished.Children.Feces	ERR501310	88.983	ERS440137	NA	NA	23.933	PRJEB5482	Bangladesh.Malnourished.Children.Feces.ERR501310
SRR3492809	V4	Germany.Frogs.Newts.Skin	SRR3492809	10.83055	SRS1430052	18-Mar-15	Rana dalmatina	52.213611	PRJNA320969	Germany.Frogs.Newts.Skin.SRR3492809
SRR3492808	V4	Germany.Frogs.Newts.Skin	SRR3492808	10.83055	SRS1430051	18-Mar-15	Rana temporaria	52.213611	PRJNA320969	Germany.Frogs.Newts.Skin.SRR3492808
SRR3492807	V4	Germany.Frogs.Newts.Skin	SRR3492807	10.83055	SRS1430050	18-Mar-15	Rana temporaria	52.213611	PRJNA320969	Germany.Frogs.Newts.Skin.SRR3492807
SRR3492806	V4	Germany.Frogs.Newts.Skin	SRR3492806	10.83055	SRS1430049	18-Mar-15	Rana temporaria	52.213611	PRJNA320969	Germany.Frogs.Newts.Skin.SRR3492806
SRR3492805	V4	Germany.Frogs.Newts.Skin	SRR3492805	10.83055	SRS1430048	18-Mar-15	Lissotriton helveticus	52.213611	PRJNA320969	Germany.Frogs.Newts.Skin.SRR3492805
SRR3492804	V4	Germany.Frogs.Newts.Skin	SRR3492804	10.83055	SRS1430047	18-Mar-15	Rana dalmatina	52.213611	PRJNA320969	Germany.Frogs.Newts.Skin.SRR3492804
SRR3492803	V4	Germany.Frogs.Newts.Skin	SRR3492803	10.83055	SRS1430046	18-Mar-15	Rana dalmatina	52.213611	PRJNA320969	Germany.Frogs.Newts.Skin.SRR3492803
SRR3492801	V4	Germany.Frogs.Newts.Skin	SRR3492801	10.83055	SRS1430044	18-Mar-15	Rana dalmatina	52.213611	PRJNA320969	Germany.Frogs.Newts.Skin.SRR3492801
SRR3492800	V4	Germany.Frogs.Newts.Skin	SRR3492800	10.83055	SRS1430043	18-Mar-15	Rana dalmatina	52.213611	PRJNA320969	Germany.Frogs.Newts.Skin.SRR3492800
SRR5097541	V4	Australia.Marine.Sediments.Macrophytes.Experiment	SRR5097541	151.3011	SRS1852030	Apr-15	NA	-33.6165	PRJNA356990	Australia.Marine.Sediments.Macrophytes.Experiment.SRR5097541
SRR5097540	V4	Australia.Marine.Sediments.Macrophytes.Experiment	SRR5097540	151.3011	SRS1852029	Apr-15	NA	-33.6165	PRJNA356990	Australia.Marine.Sediments.Macrophytes.Experiment.SRR5097540
DRR093388	V4	China.Japan.Dairy.Cows.Feces	DRR093388	132.58	DRS047059	14-08-20	NA	34.39	PRJDB5800	China.Japan.Dairy.Cows.Feces.DRR093388
DRR093382	V4	China.Japan.Dairy.Cows.Feces	DRR093382	133.5	DRS047053	14-08-20	NA	35.02	PRJDB5800	China.Japan.Dairy.Cows.Feces.DRR093382
DRR093383	V4	China.Japan.Dairy.Cows.Feces	DRR093383	132.58	DRS047054	14-08-20	NA	34.39	PRJDB5800	China.Japan.Dairy.Cows.Feces.DRR093383
DRR093380	V4	China.Japan.Dairy.Cows.Feces	DRR093380	133.5	DRS047051	14-08-20	NA	35.02	PRJDB5800	China.Japan.Dairy.Cows.Feces.DRR093380
DRR093381	V4	China.Japan.Dairy.Cows.Feces	DRR093381	133.5	DRS047052	14-08-20	NA	35.02	PRJDB5800	China.Japan.Dairy.Cows.Feces.DRR093381
DRR093386	V4	China.Japan.Dairy.Cows.Feces	DRR093386	132.58	DRS047057	14-08-20	NA	34.39	PRJDB5800	China.Japan.Dairy.Cows.Feces.DRR093386
DRR093387	V4	China.Japan.Dairy.Cows.Feces	DRR093387	132.58	DRS047058	14-08-20	NA	34.39	PRJDB5800	China.Japan.Dairy.Cows.Feces.DRR093387
DRR093384	V4	China.Japan.Dairy.Cows.Feces	DRR093384	132.58	DRS047055	14-08-20	NA	34.39	PRJDB5800	China.Japan.Dairy.Cows.Feces.DRR093384
DRR093385	V4	China.Japan.Dairy.Cows.Feces	DRR093385	132.58	DRS047056	14-08-20	NA	34.39	PRJDB5800	China.Japan.Dairy.Cows.Feces.DRR093385
ERR500990	V4	Bangladesh.Malnourished.Children.Feces	ERR500990	88.983	ERS440332	NA	NA	23.933	PRJEB5482	Bangladesh.Malnourished.Children.Feces.ERR500990
ERR1594439	V4	Canada.West.Coast.Laminariales.Kelp.Surfaces	ERR1594439	-128.153931	ERS1288263	15-06-27	NA	51.64921	PRJEB15100	Canada.West.Coast.Laminariales.Kelp.Surfaces.ERR1594439
ERR1594438	V4	Canada.West.Coast.Laminariales.Kelp.Surfaces	ERR1594438	-128.153931	ERS1288262	15-06-27	NA	51.64921	PRJEB15100	Canada.West.Coast.Laminariales.Kelp.Surfaces.ERR1594438
ERR1594437	V4	Canada.West.Coast.Laminariales.Kelp.Surfaces	ERR1594437	-128.130196	ERS1288261	15-06-27	NA	51.679089	PRJEB15100	Canada.West.Coast.Laminariales.Kelp.Surfaces.ERR1594437
ERR1594436	V4	Canada.West.Coast.Laminariales.Kelp.Surfaces	ERR1594436	-128.130196	ERS1288260	15-06-27	NA	51.679089	PRJEB15100	Canada.West.Coast.Laminariales.Kelp.Surfaces.ERR1594436
ERR1594435	V4	Canada.West.Coast.Laminariales.Kelp.Surfaces	ERR1594435	-128.130196	ERS1288259	15-06-27	NA	51.679089	PRJEB15100	Canada.West.Coast.Laminariales.Kelp.Surfaces.ERR1594435
ERR1594434	V4	Canada.West.Coast.Laminariales.Kelp.Surfaces	ERR1594434	-128.130196	ERS1288258	15-06-27	NA	51.679089	PRJEB15100	Canada.West.Coast.Laminariales.Kelp.Surfaces.ERR1594434
ERR1594433	V4	Canada.West.Coast.Laminariales.Kelp.Surfaces	ERR1594433	-128.130196	ERS1288257	15-06-27	NA	51.679089	PRJEB15100	Canada.West.Coast.Laminariales.Kelp.Surfaces.ERR1594433
ERR1594432	V4	Canada.West.Coast.Laminariales.Kelp.Surfaces	ERR1594432	-128.153931	ERS1288256	15-06-27	NA	51.64921	PRJEB15100	Canada.West.Coast.Laminariales.Kelp.Surfaces.ERR1594432
ERR1594431	V4	Canada.West.Coast.Laminariales.Kelp.Surfaces	ERR1594431	-128.153931	ERS1288255	15-06-27	NA	51.64921	PRJEB15100	Canada.West.Coast.Laminariales.Kelp.Surfaces.ERR1594431
ERR1594430	V4	Canada.West.Coast.Laminariales.Kelp.Surfaces	ERR1594430	-128.153931	ERS1288254	15-06-27	NA	51.64921	PRJEB15100	Canada.West.Coast.Laminariales.Kelp.Surfaces.ERR1594430
SRR3209744	V4	Global.Bees.Guts	SRR3209744	127.05946	SRS1326432	26-Aug-14	Apis cerana	37.513405	PRJNA309422	Global.Bees.Guts.SRR3209744
SRR3209745	V4	Global.Bees.Guts	SRR3209745	127.05946	SRS1326431	26-Aug-14	Apis cerana	37.513405	PRJNA309422	Global.Bees.Guts.SRR3209745
SRR3209742	V4	Global.Bees.Guts	SRR3209742	127.05946	SRS1326434	26-Aug-14	Apis cerana	37.513405	PRJNA309422	Global.Bees.Guts.SRR3209742
SRR3209743	V4	Global.Bees.Guts	SRR3209743	127.05946	SRS1326433	26-Aug-14	Apis cerana	37.513405	PRJNA309422	Global.Bees.Guts.SRR3209743
SRR3209740	V4	Global.Bees.Guts	SRR3209740	127.05946	SRS1326437	25-Aug-14	Apis mellifera	37.513405	PRJNA309422	Global.Bees.Guts.SRR3209740
SRR3209741	V4	Global.Bees.Guts	SRR3209741	127.05946	SRS1326435	26-Aug-14	Apis cerana	37.513405	PRJNA309422	Global.Bees.Guts.SRR3209741
SRR4619368	V4	Canada.Western.Lake.Erie.Water	SRR4619368	-83.19	SRS1768240	27-Oct-14	NA	41.83	PRJNA318386	Canada.Western.Lake.Erie.Water.SRR4619368
SRR4619369	V4	Canada.Western.Lake.Erie.Water	SRR4619369	-83.25	SRS1768239	11-Aug-14	NA	41.71	PRJNA318386	Canada.Western.Lake.Erie.Water.SRR4619369
SRR4619366	V4	Canada.Western.Lake.Erie.Water	SRR4619366	-83.19	SRS1768237	20-Oct-14	NA	41.83	PRJNA318386	Canada.Western.Lake.Erie.Water.SRR4619366
SRR4619367	V4	Canada.Western.Lake.Erie.Water	SRR4619367	-83.25	SRS1768238	20-Oct-14	NA	41.71	PRJNA318386	Canada.Western.Lake.Erie.Water.SRR4619367
SRR4619364	V4	Canada.Western.Lake.Erie.Water	SRR4619364	-83.25	SRS1768235	27-Oct-14	NA	41.71	PRJNA318386	Canada.Western.Lake.Erie.Water.SRR4619364
SRR4619365	V4	Canada.Western.Lake.Erie.Water	SRR4619365	-83.33	SRS1768236	27-Oct-14	NA	41.76	PRJNA318386	Canada.Western.Lake.Erie.Water.SRR4619365
SRR4619362	V4	Canada.Western.Lake.Erie.Water	SRR4619362	-83.25	SRS1768231	15-Sep-14	NA	41.71	PRJNA318386	Canada.Western.Lake.Erie.Water.SRR4619362
SRR4619363	V4	Canada.Western.Lake.Erie.Water	SRR4619363	-83.33	SRS1768234	15-Sep-14	NA	41.76	PRJNA318386	Canada.Western.Lake.Erie.Water.SRR4619363
SRR4619360	V4	Canada.Western.Lake.Erie.Water	SRR4619360	-83.19	SRS1768233	08-Sep-14	NA	41.83	PRJNA318386	Canada.Western.Lake.Erie.Water.SRR4619360
SRR4619361	V4	Canada.Western.Lake.Erie.Water	SRR4619361	-83.25	SRS1768232	08-Sep-14	NA	41.71	PRJNA318386	Canada.Western.Lake.Erie.Water.SRR4619361
SRR6076148	V4	Ethiopia.Chlorocebus.Monkeys.Feces	SRR6076148	40.11	SRS2541288	Feb-14	Balemonkey	6.93	PRJNA407723	Ethiopia.Chlorocebus.Monkeys.Feces.SRR6076148
SRR6076140	V4	Ethiopia.Chlorocebus.Monkeys.Feces	SRR6076140	38.78	SRS2541296	Jan-14	Balemonkey	6.73	PRJNA407723	Ethiopia.Chlorocebus.Monkeys.Feces.SRR6076140
SRR5809646	V4-V5	Canada.Saanich.Inlet.OMZ.HR	SRR5809646	-123.3	SRS2340111	12-09-21	not applicaple	48.35	PRJNA247822	Canada.Saanich.Inlet.OMZ.HR.SRR5809646
SRR5809642	V4-V5	Canada.Saanich.Inlet.OMZ.HR	SRR5809642	-123.3	SRS2340115	12-09-21	not applicaple	48.35	PRJNA247822	Canada.Saanich.Inlet.OMZ.HR.SRR5809642
SRR5809649	V4-V5	Canada.Saanich.Inlet.OMZ.HR	SRR5809649	-123.3	SRS2340108	12-08-01	not applicaple	48.35	PRJNA247822	Canada.Saanich.Inlet.OMZ.HR.SRR5809649
SRR5809648	V4-V5	Canada.Saanich.Inlet.OMZ.HR	SRR5809648	-123.3	SRS2340109	12-08-01	not applicaple	48.35	PRJNA247822	Canada.Saanich.Inlet.OMZ.HR.SRR5809648
SRR6354350	V4	Europe.Pyrenees.Alytes.Midwife.Toads.Skins	SRR6354350	NA	SRS2739808	11-Aug-15	Alytes obstetricans	NA	PRJNA421328	Europe.Pyrenees.Alytes.Midwife.Toads.Skins.SRR6354350
SRR5860081	V4	China.Soybean.Soil.Rhizospheres.And.Endospheres	SRR5860081	116.82	SRS2377479	Aug-15	soybean	26.22	PRJNA395393	China.Soybean.Soil.Rhizospheres.And.Endospheres.SRR5860081
SRR5860082	V4	China.Soybean.Soil.Rhizospheres.And.Endospheres	SRR5860082	112.33	SRS2377478	Aug-15	not applicable	25.85	PRJNA395393	China.Soybean.Soil.Rhizospheres.And.Endospheres.SRR5860082
SRR5860083	V4	China.Soybean.Soil.Rhizospheres.And.Endospheres	SRR5860083	116.14	SRS2377476	Aug-15	not applicable	24.22	PRJNA395393	China.Soybean.Soil.Rhizospheres.And.Endospheres.SRR5860083
SRR5860084	V4	China.Soybean.Soil.Rhizospheres.And.Endospheres	SRR5860084	116.82	SRS2377477	Aug-15	not applicable	26.22	PRJNA395393	China.Soybean.Soil.Rhizospheres.And.Endospheres.SRR5860084
SRR5860085	V4	China.Soybean.Soil.Rhizospheres.And.Endospheres	SRR5860085	113.56	SRS2377475	Aug-15	not applicable	24.5	PRJNA395393	China.Soybean.Soil.Rhizospheres.And.Endospheres.SRR5860085
SRR5860086	V4	China.Soybean.Soil.Rhizospheres.And.Endospheres	SRR5860086	111.78	SRS2377474	Jul-15	not applicable	37.24	PRJNA395393	China.Soybean.Soil.Rhizospheres.And.Endospheres.SRR5860086
SRR5860087	V4	China.Soybean.Soil.Rhizospheres.And.Endospheres	SRR5860087	108.07	SRS2377473	Aug-15	not applicable	34.29	PRJNA395393	China.Soybean.Soil.Rhizospheres.And.Endospheres.SRR5860087
SRR5860088	V4	China.Soybean.Soil.Rhizospheres.And.Endospheres	SRR5860088	111.31	SRS2377472	Aug-15	not applicable	25.07	PRJNA395393	China.Soybean.Soil.Rhizospheres.And.Endospheres.SRR5860088
SRR5860089	V4	China.Soybean.Soil.Rhizospheres.And.Endospheres	SRR5860089	108.24	SRS2377471	Aug-15	not applicable	22.6	PRJNA395393	China.Soybean.Soil.Rhizospheres.And.Endospheres.SRR5860089
SRR2046183	V4	China.Dandong.Gold.Tailing.Contamination.Gradient	SRR2046183	123.7	SRS949952	Oct-13	NA	40.7	PRJNA285433	China.Dandong.Gold.Tailing.Contamination.Gradient.SRR2046183
SRR2046181	V4	China.Dandong.Gold.Tailing.Contamination.Gradient	SRR2046181	123.7	SRS949950	Oct-13	NA	40.7	PRJNA285433	China.Dandong.Gold.Tailing.Contamination.Gradient.SRR2046181
SRR3492753	V4	Germany.Frogs.Newts.Skin	SRR3492753	10.83055	SRS1429996	16-Mar-15	Rana temporaria	52.213611	PRJNA320969	Germany.Frogs.Newts.Skin.SRR3492753
SRR3492752	V4	Germany.Frogs.Newts.Skin	SRR3492752	10.83055	SRS1429995	16-Mar-15	Rana temporaria	52.213611	PRJNA320969	Germany.Frogs.Newts.Skin.SRR3492752
SRR3492751	V4	Germany.Frogs.Newts.Skin	SRR3492751	10.83055	SRS1429993	16-Mar-15	Rana temporaria	52.213611	PRJNA320969	Germany.Frogs.Newts.Skin.SRR3492751
SRR3492750	V4	Germany.Frogs.Newts.Skin	SRR3492750	10.58194	SRS1429994	29-May-15	Ichthyosaura alpestris	52.2602777	PRJNA320969	Germany.Frogs.Newts.Skin.SRR3492750
SRR3492757	V4	Germany.Frogs.Newts.Skin	SRR3492757	10.83055	SRS1430000	16-Mar-15	Rana dalmatina	52.213611	PRJNA320969	Germany.Frogs.Newts.Skin.SRR3492757
SRR3492756	V4	Germany.Frogs.Newts.Skin	SRR3492756	10.83055	SRS1429999	16-Mar-15	Rana dalmatina	52.213611	PRJNA320969	Germany.Frogs.Newts.Skin.SRR3492756
SRR3492755	V4	Germany.Frogs.Newts.Skin	SRR3492755	10.83055	SRS1429997	16-Mar-15	Rana dalmatina	52.213611	PRJNA320969	Germany.Frogs.Newts.Skin.SRR3492755
SRR3492754	V4	Germany.Frogs.Newts.Skin	SRR3492754	10.83055	SRS1429998	16-Mar-15	Rana dalmatina	52.213611	PRJNA320969	Germany.Frogs.Newts.Skin.SRR3492754
SRR3492759	V4	Germany.Frogs.Newts.Skin	SRR3492759	10.83055	SRS1430002	16-Mar-15	Rana dalmatina	52.213611	PRJNA320969	Germany.Frogs.Newts.Skin.SRR3492759
SRR3492758	V4	Germany.Frogs.Newts.Skin	SRR3492758	10.83055	SRS1430001	16-Mar-15	Rana dalmatina	52.213611	PRJNA320969	Germany.Frogs.Newts.Skin.SRR3492758
ERR1231303	V4	Central.America.Wilt.Infested.Field.Bananas	ERR1231303	-83.58	ERS1045581	Nov-12	NA	9.96	PRJEB12550	Central.America.Wilt.Infested.Field.Bananas.ERR1231303
ERR1231307	V4	Central.America.Wilt.Infested.Field.Bananas	ERR1231307	-83.58	ERS1045585	Nov-12	NA	9.96	PRJEB12550	Central.America.Wilt.Infested.Field.Bananas.ERR1231307
ERR1231306	V4	Central.America.Wilt.Infested.Field.Bananas	ERR1231306	-83.58	ERS1045584	Nov-12	NA	9.96	PRJEB12550	Central.America.Wilt.Infested.Field.Bananas.ERR1231306
ERR501290	V4	Bangladesh.Malnourished.Children.Feces	ERR501290	88.983	ERS440118	NA	NA	23.933	PRJEB5482	Bangladesh.Malnourished.Children.Feces.ERR501290
ERR501120	V4	Bangladesh.Malnourished.Children.Feces	ERR501120	88.983	ERS439972	NA	NA	23.933	PRJEB5482	Bangladesh.Malnourished.Children.Feces.ERR501120
SRR2098871	V4	Germany.Schloppnerbrunnen.Peat.Soil.Microcosms	SRR2098871	10.46443748	SRS1572646	Oct-96	NA	47.76812373	SRA277144	Germany.Schloppnerbrunnen.Peat.Soil.Microcosms.SRR2098871
SRR2098870	V4	Germany.Schloppnerbrunnen.Peat.Soil.Microcosms	SRR2098870	11.881046	SRS1572645	10-09-21	NA	50.131881	SRA277144	Germany.Schloppnerbrunnen.Peat.Soil.Microcosms.SRR2098870
SRR2098873	V4	Germany.Schloppnerbrunnen.Peat.Soil.Microcosms	SRR2098873	11.881046	SRS1572647	10-09-21	NA	50.131881	SRA277144	Germany.Schloppnerbrunnen.Peat.Soil.Microcosms.SRR2098873
SRR2098872	V4	Germany.Schloppnerbrunnen.Peat.Soil.Microcosms	SRR2098872	11.881046	SRS1572647	10-09-21	NA	50.131881	SRA277144	Germany.Schloppnerbrunnen.Peat.Soil.Microcosms.SRR2098872
SRR2098875	V4	Germany.Schloppnerbrunnen.Peat.Soil.Microcosms	SRR2098875	11.881046	SRS1572648	10-09-21	NA	50.131881	SRA277144	Germany.Schloppnerbrunnen.Peat.Soil.Microcosms.SRR2098875
SRR2098874	V4	Germany.Schloppnerbrunnen.Peat.Soil.Microcosms	SRR2098874	11.881046	SRS1572630	10-09-21	NA	50.131881	SRA277144	Germany.Schloppnerbrunnen.Peat.Soil.Microcosms.SRR2098874
SRR2098877	V4	Germany.Schloppnerbrunnen.Peat.Soil.Microcosms	SRR2098877	11.881046	SRS1572638	10-09-21	NA	50.131881	SRA277144	Germany.Schloppnerbrunnen.Peat.Soil.Microcosms.SRR2098877
SRR2098879	V4	Germany.Schloppnerbrunnen.Peat.Soil.Microcosms	SRR2098879	11.881046	SRS1572649	10-09-21	NA	50.131881	SRA277144	Germany.Schloppnerbrunnen.Peat.Soil.Microcosms.SRR2098879
SRR2098878	V4	Germany.Schloppnerbrunnen.Peat.Soil.Microcosms	SRR2098878	11.881046	SRS1572643	10-09-21	NA	50.131881	SRA277144	Germany.Schloppnerbrunnen.Peat.Soil.Microcosms.SRR2098878
ERR2190332	V4-V5	China.Shanghai.Metal.Polluted.Field.Soils	ERR2190332	121.186667	ERS1993254	16-11-01	NA	31.0775	PRJEB23241	China.Shanghai.Metal.Polluted.Field.Soils.ERR2190332
ERR1171014	V4	Germany.Crowngal.Infected.Grapevine.Microbiomes	ERR1171014	9.798113	ERS1004527	13-10-30	NA	49.925187	PRJEB12040	Germany.Crowngal.Infected.Grapevine.Microbiomes.ERR1171014
ERR1171016	V4	Germany.Crowngal.Infected.Grapevine.Microbiomes	ERR1171016	9.798113	ERS1004508	13-10-30	NA	49.925187	PRJEB12040	Germany.Crowngal.Infected.Grapevine.Microbiomes.ERR1171016
ERR1171017	V4	Germany.Crowngal.Infected.Grapevine.Microbiomes	ERR1171017	9.798113	ERS1004517	13-10-30	NA	49.925187	PRJEB12040	Germany.Crowngal.Infected.Grapevine.Microbiomes.ERR1171017
ERR1171010	V4	Germany.Crowngal.Infected.Grapevine.Microbiomes	ERR1171010	9.798113	ERS1004528	13-10-30	NA	49.925187	PRJEB12040	Germany.Crowngal.Infected.Grapevine.Microbiomes.ERR1171010
ERR1171011	V4	Germany.Crowngal.Infected.Grapevine.Microbiomes	ERR1171011	9.798113	ERS1004538	13-10-30	NA	49.925187	PRJEB12040	Germany.Crowngal.Infected.Grapevine.Microbiomes.ERR1171011
ERR1171012	V4	Germany.Crowngal.Infected.Grapevine.Microbiomes	ERR1171012	9.798113	ERS1004509	13-10-30	NA	49.925187	PRJEB12040	Germany.Crowngal.Infected.Grapevine.Microbiomes.ERR1171012
ERR1171013	V4	Germany.Crowngal.Infected.Grapevine.Microbiomes	ERR1171013	9.798113	ERS1004518	13-10-30	NA	49.925187	PRJEB12040	Germany.Crowngal.Infected.Grapevine.Microbiomes.ERR1171013
ERR1171018	V4	Germany.Crowngal.Infected.Grapevine.Microbiomes	ERR1171018	9.798113	ERS1004526	13-10-30	NA	49.925187	PRJEB12040	Germany.Crowngal.Infected.Grapevine.Microbiomes.ERR1171018
ERR1171019	V4	Germany.Crowngal.Infected.Grapevine.Microbiomes	ERR1171019	9.798113	ERS1004536	13-10-30	NA	49.925187	PRJEB12040	Germany.Crowngal.Infected.Grapevine.Microbiomes.ERR1171019
SRR5859787	V4	China.Soybean.Soil.Rhizospheres.And.Endospheres	SRR5859787	120.19	SRS2377772	May-15	soybean	30.32	PRJNA395393	China.Soybean.Soil.Rhizospheres.And.Endospheres.SRR5859787
SRR5859786	V4	China.Soybean.Soil.Rhizospheres.And.Endospheres	SRR5859786	130.42	SRS2377774	Jul-15	soybean	46.79	PRJNA395393	China.Soybean.Soil.Rhizospheres.And.Endospheres.SRR5859786
SRR5859789	V4	China.Soybean.Soil.Rhizospheres.And.Endospheres	SRR5859789	118.49	SRS2377771	Aug-15	soybean	24.88	PRJNA395393	China.Soybean.Soil.Rhizospheres.And.Endospheres.SRR5859789
SRR5859788	V4	China.Soybean.Soil.Rhizospheres.And.Endospheres	SRR5859788	103.11	SRS2377773	Aug-15	soybean	25.36	PRJNA395393	China.Soybean.Soil.Rhizospheres.And.Endospheres.SRR5859788
ERR499620	V4	Bangladesh.Malnourished.Children.Feces	ERR499620	88.983	ERS439862	NA	NA	23.933	PRJEB5482	Bangladesh.Malnourished.Children.Feces.ERR499620
SRR5859875	V4	China.Soybean.Soil.Rhizospheres.And.Endospheres	SRR5859875	114.69	SRS2377685	May-15	soybean	27.37	PRJNA395393	China.Soybean.Soil.Rhizospheres.And.Endospheres.SRR5859875
SRR5859877	V4	China.Soybean.Soil.Rhizospheres.And.Endospheres	SRR5859877	118.49	SRS2377683	Aug-15	soybean	24.88	PRJNA395393	China.Soybean.Soil.Rhizospheres.And.Endospheres.SRR5859877
SRR5859876	V4	China.Soybean.Soil.Rhizospheres.And.Endospheres	SRR5859876	120.19	SRS2377684	May-15	soybean	30.32	PRJNA395393	China.Soybean.Soil.Rhizospheres.And.Endospheres.SRR5859876
SRR5859871	V4	China.Soybean.Soil.Rhizospheres.And.Endospheres	SRR5859871	111.67	SRS2377689	Jul-15	soybean	40.77	PRJNA395393	China.Soybean.Soil.Rhizospheres.And.Endospheres.SRR5859871
SRR5859872	V4	China.Soybean.Soil.Rhizospheres.And.Endospheres	SRR5859872	113	SRS2377687	May-15	soybean	30.25	PRJNA395393	China.Soybean.Soil.Rhizospheres.And.Endospheres.SRR5859872
SRR5859879	V4	China.Soybean.Soil.Rhizospheres.And.Endospheres	SRR5859879	115.95	SRS2377680	May-15	soybean	28.52	PRJNA395393	China.Soybean.Soil.Rhizospheres.And.Endospheres.SRR5859879
SRR5859878	V4	China.Soybean.Soil.Rhizospheres.And.Endospheres	SRR5859878	116.49	SRS2377682	May-15	soybean	28.21	PRJNA395393	China.Soybean.Soil.Rhizospheres.And.Endospheres.SRR5859878
ERR2030286	V4	Greenland.Young.Sound.Arctic.Fjord.Water	ERR2030286	-20.302117	ERS1816580	2014	NA	74.308633	PRJEB16067	Greenland.Young.Sound.Arctic.Fjord.Water.ERR2030286
ERR2030284	V4	Greenland.Young.Sound.Arctic.Fjord.Water	ERR2030284	-20.302117	ERS1816578	2014	NA	74.308633	PRJEB16067	Greenland.Young.Sound.Arctic.Fjord.Water.ERR2030284
ERR2030285	V4	Greenland.Young.Sound.Arctic.Fjord.Water	ERR2030285	-20.302117	ERS1816579	2014	NA	74.308633	PRJEB16067	Greenland.Young.Sound.Arctic.Fjord.Water.ERR2030285
ERR2030283	V4	Greenland.Young.Sound.Arctic.Fjord.Water	ERR2030283	-20.302117	ERS1816577	2014	NA	74.308633	PRJEB16067	Greenland.Young.Sound.Arctic.Fjord.Water.ERR2030283
ERR2030280	V4	Greenland.Young.Sound.Arctic.Fjord.Water	ERR2030280	-20.302117	ERS1816574	2014	NA	74.308633	PRJEB16067	Greenland.Young.Sound.Arctic.Fjord.Water.ERR2030280
ERR2030281	V4	Greenland.Young.Sound.Arctic.Fjord.Water	ERR2030281	-20.302117	ERS1816575	2014	NA	74.308633	PRJEB16067	Greenland.Young.Sound.Arctic.Fjord.Water.ERR2030281
SRR3502258	V4	Germany.Fire.Salamander.Skins	SRR3502258	7.034328	SRS1435832	21-Apr-15	Salamandra salamandra	50.661102	PRJNA320970	Germany.Fire.Salamander.Skins.SRR3502258
SRR3502259	V4	Germany.Fire.Salamander.Skins	SRR3502259	7.034328	SRS1435831	21-Apr-15	Salamandra salamandra	50.661102	PRJNA320970	Germany.Fire.Salamander.Skins.SRR3502259
SRR3502250	V4	Germany.Fire.Salamander.Skins	SRR3502250	7.131083	SRS1435822	15-Apr-15	Salamandra salamandra	50.670793	PRJNA320970	Germany.Fire.Salamander.Skins.SRR3502250
SRR3502251	V4	Germany.Fire.Salamander.Skins	SRR3502251	7.126231	SRS1435824	15-Apr-15	Salamandra salamandra	50.686485	PRJNA320970	Germany.Fire.Salamander.Skins.SRR3502251
SRR3502252	V4	Germany.Fire.Salamander.Skins	SRR3502252	7.126231	SRS1435825	15-Apr-15	Salamandra salamandra	50.686485	PRJNA320970	Germany.Fire.Salamander.Skins.SRR3502252
SRR3502253	V4	Germany.Fire.Salamander.Skins	SRR3502253	7.126231	SRS1435826	15-Apr-15	Salamandra salamandra	50.686485	PRJNA320970	Germany.Fire.Salamander.Skins.SRR3502253
SRR3502254	V4	Germany.Fire.Salamander.Skins	SRR3502254	7.126231	SRS1435827	15-Apr-15	Salamandra salamandra	50.686485	PRJNA320970	Germany.Fire.Salamander.Skins.SRR3502254
SRR3502255	V4	Germany.Fire.Salamander.Skins	SRR3502255	7.126231	SRS1435829	15-Apr-15	Salamandra salamandra	50.686485	PRJNA320970	Germany.Fire.Salamander.Skins.SRR3502255
SRR3502256	V4	Germany.Fire.Salamander.Skins	SRR3502256	7.126231	SRS1435828	15-Apr-15	Salamandra salamandra	50.686485	PRJNA320970	Germany.Fire.Salamander.Skins.SRR3502256
SRR3502257	V4	Germany.Fire.Salamander.Skins	SRR3502257	7.034328	SRS1435830	21-Apr-15	Salamandra salamandra	50.661102	PRJNA320970	Germany.Fire.Salamander.Skins.SRR3502257
SRR4028063	V4	China.Heshan.National.Field.Research.Station.Forest.Soils	SRR4028063	113.0605602	SRS1615238	2014	soil	22.59491471	PRJNA338826	China.Heshan.National.Field.Research.Station.Forest.Soils.SRR4028063
SRR4028062	V4	China.Heshan.National.Field.Research.Station.Forest.Soils	SRR4028062	113.0605602	SRS1615238	2014	soil	22.59491471	PRJNA338826	China.Heshan.National.Field.Research.Station.Forest.Soils.SRR4028062
SRR4028061	V4	China.Heshan.National.Field.Research.Station.Forest.Soils	SRR4028061	113.0605602	SRS1615238	2014	soil	22.59491471	PRJNA338826	China.Heshan.National.Field.Research.Station.Forest.Soils.SRR4028061
SRR4028066	V4	China.Heshan.National.Field.Research.Station.Forest.Soils	SRR4028066	113.0605602	SRS1615238	2014	soil	22.59491471	PRJNA338826	China.Heshan.National.Field.Research.Station.Forest.Soils.SRR4028066
SRR4028065	V4	China.Heshan.National.Field.Research.Station.Forest.Soils	SRR4028065	113.0605602	SRS1615238	2014	soil	22.59491471	PRJNA338826	China.Heshan.National.Field.Research.Station.Forest.Soils.SRR4028065
SRR4028064	V4	China.Heshan.National.Field.Research.Station.Forest.Soils	SRR4028064	113.0605602	SRS1615238	2014	soil	22.59491471	PRJNA338826	China.Heshan.National.Field.Research.Station.Forest.Soils.SRR4028064
SRR4028069	V4	China.Heshan.National.Field.Research.Station.Forest.Soils	SRR4028069	113.0605602	SRS1615238	2014	soil	22.59491471	PRJNA338826	China.Heshan.National.Field.Research.Station.Forest.Soils.SRR4028069
SRR4028068	V4	China.Heshan.National.Field.Research.Station.Forest.Soils	SRR4028068	113.0605602	SRS1615238	2014	soil	22.59491471	PRJNA338826	China.Heshan.National.Field.Research.Station.Forest.Soils.SRR4028068
SRR3630319	V4	Caribbean.Gorgonian.Corals	SRR3630319	-86.8665	SRS1485206	11-Jun-12	Pseudoplexaura porosa	20.8682	PRJNA324426	Caribbean.Gorgonian.Corals.SRR3630319
SRR3630318	V4	Caribbean.Gorgonian.Corals	SRR3630318	-86.8665	SRS1485205	11-Jun-12	Pseudoplexaura porosa	20.8682	PRJNA324426	Caribbean.Gorgonian.Corals.SRR3630318
SRR3630314	V4	Caribbean.Gorgonian.Corals	SRR3630314	-86.8665	SRS1485201	11-Jun-12	Pseudoplexaura porosa	20.8682	PRJNA324426	Caribbean.Gorgonian.Corals.SRR3630314
SRR3630316	V4	Caribbean.Gorgonian.Corals	SRR3630316	-86.8665	SRS1485203	18-Jun-12	Eunicea flexuosa	20.8682	PRJNA324426	Caribbean.Gorgonian.Corals.SRR3630316
SRR1778129	V4	Argentina.Patagonia.Andes.Lakes	SRR1778129	-71.57	SRS829626	26-Feb-12	NA	-41.05	PRJNA267509	Argentina.Patagonia.Andes.Lakes.SRR1778129
SRR1778128	V4	Argentina.Patagonia.Andes.Lakes	SRR1778128	-71.57	SRS829625	26-Feb-12	NA	-41.05	PRJNA267509	Argentina.Patagonia.Andes.Lakes.SRR1778128
SRR1778123	V4	Argentina.Patagonia.Andes.Lakes	SRR1778123	-71.57	SRS829624	26-Feb-12	NA	-41.05	PRJNA267509	Argentina.Patagonia.Andes.Lakes.SRR1778123
SRR1778122	V4	Argentina.Patagonia.Andes.Lakes	SRR1778122	-71.57	SRS829624	26-Feb-12	NA	-41.05	PRJNA267509	Argentina.Patagonia.Andes.Lakes.SRR1778122
SRR1778121	V4	Argentina.Patagonia.Andes.Lakes	SRR1778121	-71.57	SRS829623	11-Feb-12	NA	-41.05	PRJNA267509	Argentina.Patagonia.Andes.Lakes.SRR1778121
SRR1778127	V4	Argentina.Patagonia.Andes.Lakes	SRR1778127	-71.57	SRS829625	26-Feb-12	NA	-41.05	PRJNA267509	Argentina.Patagonia.Andes.Lakes.SRR1778127
SRR1778126	V4	Argentina.Patagonia.Andes.Lakes	SRR1778126	-71.57	SRS829625	26-Feb-12	NA	-41.05	PRJNA267509	Argentina.Patagonia.Andes.Lakes.SRR1778126
SRR1778125	V4	Argentina.Patagonia.Andes.Lakes	SRR1778125	-71.57	SRS829625	26-Feb-12	NA	-41.05	PRJNA267509	Argentina.Patagonia.Andes.Lakes.SRR1778125
SRR1778124	V4	Argentina.Patagonia.Andes.Lakes	SRR1778124	-71.57	SRS829624	26-Feb-12	NA	-41.05	PRJNA267509	Argentina.Patagonia.Andes.Lakes.SRR1778124
SRR2913590	V4	Deep.Sea.Methane.Seep.Sediments	SRR2913590	-118.4	SRS1159529	09-May-13	NA	33.47	PRJNA299682	Deep.Sea.Methane.Seep.Sediments.SRR2913590
SRR2913591	V4	Deep.Sea.Methane.Seep.Sediments	SRR2913591	-118.4	SRS1159529	09-May-13	NA	33.47	PRJNA299682	Deep.Sea.Methane.Seep.Sediments.SRR2913591
SRR3492592	V4	Germany.Frogs.Newts.Skin	SRR3492592	10.58194	SRS1429835	01-Apr-15	Triturus cristatus	52.2602777	PRJNA320969	Germany.Frogs.Newts.Skin.SRR3492592
ERR791982	V4	Europe.Bean.Seeds	ERR791982	NA	ERS685444	NA	NA	NA	PRJEB8866	Europe.Bean.Seeds.ERR791982
ERR791983	V4	Europe.Bean.Seeds	ERR791983	NA	ERS685445	NA	NA	NA	PRJEB8866	Europe.Bean.Seeds.ERR791983
ERR791980	V4	Europe.Bean.Seeds	ERR791980	NA	ERS685442	NA	NA	NA	PRJEB8866	Europe.Bean.Seeds.ERR791980
ERR791981	V4	Europe.Bean.Seeds	ERR791981	NA	ERS685443	NA	NA	NA	PRJEB8866	Europe.Bean.Seeds.ERR791981
ERR1170985	V4	Germany.Crowngal.Infected.Grapevine.Microbiomes	ERR1170985	9.798113	ERS1004525	13-10-30	NA	49.925187	PRJEB12040	Germany.Crowngal.Infected.Grapevine.Microbiomes.ERR1170985
ERR1170984	V4	Germany.Crowngal.Infected.Grapevine.Microbiomes	ERR1170984	9.798113	ERS1004516	13-10-30	NA	49.925187	PRJEB12040	Germany.Crowngal.Infected.Grapevine.Microbiomes.ERR1170984
ERR1170987	V4	Germany.Crowngal.Infected.Grapevine.Microbiomes	ERR1170987	9.798113	ERS1004544	13-10-30	NA	49.925187	PRJEB12040	Germany.Crowngal.Infected.Grapevine.Microbiomes.ERR1170987
ERR1170986	V4	Germany.Crowngal.Infected.Grapevine.Microbiomes	ERR1170986	9.798113	ERS1004534	13-10-30	NA	49.925187	PRJEB12040	Germany.Crowngal.Infected.Grapevine.Microbiomes.ERR1170986
ERR1170983	V4	Germany.Crowngal.Infected.Grapevine.Microbiomes	ERR1170983	9.798113	ERS1004545	13-10-30	NA	49.925187	PRJEB12040	Germany.Crowngal.Infected.Grapevine.Microbiomes.ERR1170983
ERR1170982	V4	Germany.Crowngal.Infected.Grapevine.Microbiomes	ERR1170982	9.798113	ERS1004535	13-10-30	NA	49.925187	PRJEB12040	Germany.Crowngal.Infected.Grapevine.Microbiomes.ERR1170982
ERR1170989	V4	Germany.Crowngal.Infected.Grapevine.Microbiomes	ERR1170989	9.798113	ERS1004524	13-10-30	NA	49.925187	PRJEB12040	Germany.Crowngal.Infected.Grapevine.Microbiomes.ERR1170989
ERR1170988	V4	Germany.Crowngal.Infected.Grapevine.Microbiomes	ERR1170988	9.798113	ERS1004515	13-10-30	NA	49.925187	PRJEB12040	Germany.Crowngal.Infected.Grapevine.Microbiomes.ERR1170988
SRR3502438	V4	Germany.Fire.Salamander.Skins	SRR3502438	7.126231	SRS1436011	29-Mar-15	Salamandra salamandra	50.686485	PRJNA320970	Germany.Fire.Salamander.Skins.SRR3502438
SRR3502439	V4	Germany.Fire.Salamander.Skins	SRR3502439	7.039767	SRS1436012	30-Mar-15	Salamandra salamandra	50.688412	PRJNA320970	Germany.Fire.Salamander.Skins.SRR3502439
SRR3502430	V4	Germany.Fire.Salamander.Skins	SRR3502430	7.131083	SRS1436003	29-Mar-15	Salamandra salamandra	50.670793	PRJNA320970	Germany.Fire.Salamander.Skins.SRR3502430
SRR3502431	V4	Germany.Fire.Salamander.Skins	SRR3502431	7.131083	SRS1436004	29-Mar-15	Salamandra salamandra	50.670793	PRJNA320970	Germany.Fire.Salamander.Skins.SRR3502431
SRR3502432	V4	Germany.Fire.Salamander.Skins	SRR3502432	7.131083	SRS1436006	29-Mar-15	Salamandra salamandra	50.670793	PRJNA320970	Germany.Fire.Salamander.Skins.SRR3502432
SRR3502433	V4	Germany.Fire.Salamander.Skins	SRR3502433	7.131083	SRS1436005	29-Mar-15	Salamandra salamandra	50.670793	PRJNA320970	Germany.Fire.Salamander.Skins.SRR3502433
SRR3502434	V4	Germany.Fire.Salamander.Skins	SRR3502434	7.053654	SRS1436007	29-Mar-15	Salamandra salamandra	50.660425	PRJNA320970	Germany.Fire.Salamander.Skins.SRR3502434
SRR3502435	V4	Germany.Fire.Salamander.Skins	SRR3502435	7.053654	SRS1436008	29-Mar-15	Salamandra salamandra	50.660425	PRJNA320970	Germany.Fire.Salamander.Skins.SRR3502435
SRR3502436	V4	Germany.Fire.Salamander.Skins	SRR3502436	7.053654	SRS1436009	29-Mar-15	Salamandra salamandra	50.660425	PRJNA320970	Germany.Fire.Salamander.Skins.SRR3502436
SRR3502437	V4	Germany.Fire.Salamander.Skins	SRR3502437	7.126231	SRS1436010	29-Mar-15	Salamandra salamandra	50.686485	PRJNA320970	Germany.Fire.Salamander.Skins.SRR3502437
ERR2174564	V4	Belgium.Human.Upper-Respiratory.Tract	ERR2174564	NA	ERS1978799	NA	NA	NA	PRJEB23057	Belgium.Human.Upper-Respiratory.Tract.ERR2174564
ERR2174565	V4	Belgium.Human.Upper-Respiratory.Tract	ERR2174565	NA	ERS1978800	NA	NA	NA	PRJEB23057	Belgium.Human.Upper-Respiratory.Tract.ERR2174565
ERR2174566	V4	Belgium.Human.Upper-Respiratory.Tract	ERR2174566	NA	ERS1978801	NA	NA	NA	PRJEB23057	Belgium.Human.Upper-Respiratory.Tract.ERR2174566
ERR2174567	V4	Belgium.Human.Upper-Respiratory.Tract	ERR2174567	NA	ERS1978802	NA	NA	NA	PRJEB23057	Belgium.Human.Upper-Respiratory.Tract.ERR2174567
ERR2174560	V4	Belgium.Human.Upper-Respiratory.Tract	ERR2174560	NA	ERS1978795	NA	NA	NA	PRJEB23057	Belgium.Human.Upper-Respiratory.Tract.ERR2174560
ERR2174561	V4	Belgium.Human.Upper-Respiratory.Tract	ERR2174561	NA	ERS1978796	NA	NA	NA	PRJEB23057	Belgium.Human.Upper-Respiratory.Tract.ERR2174561
ERR2174562	V4	Belgium.Human.Upper-Respiratory.Tract	ERR2174562	NA	ERS1978797	NA	NA	NA	PRJEB23057	Belgium.Human.Upper-Respiratory.Tract.ERR2174562
ERR2174568	V4	Belgium.Human.Upper-Respiratory.Tract	ERR2174568	NA	ERS1978803	NA	NA	NA	PRJEB23057	Belgium.Human.Upper-Respiratory.Tract.ERR2174568
ERR2174569	V4	Belgium.Human.Upper-Respiratory.Tract	ERR2174569	NA	ERS1978804	NA	NA	NA	PRJEB23057	Belgium.Human.Upper-Respiratory.Tract.ERR2174569
SRR3492887	V4	Germany.Salamander.Larvae.Guts	SRR3492887	4.05	SRS1430118	27-May-15	Salamandra salamandra	56.2333	PRJNA320968	Germany.Salamander.Larvae.Guts.SRR3492887
SRR3492889	V4	Germany.Salamander.Larvae.Guts	SRR3492889	4.05	SRS1430122	27-May-15	Salamandra salamandra	56.2333	PRJNA320968	Germany.Salamander.Larvae.Guts.SRR3492889
SRR3492888	V4	Germany.Salamander.Larvae.Guts	SRR3492888	4.05	SRS1430117	27-May-15	Salamandra salamandra	56.2333	PRJNA320968	Germany.Salamander.Larvae.Guts.SRR3492888
SRR6076167	V4	Ethiopia.Chlorocebus.Monkeys.Feces	SRR6076167	40.11	SRS2541269	Mar-14	Balemonkey	6.93	PRJNA407723	Ethiopia.Chlorocebus.Monkeys.Feces.SRR6076167
SRR6076166	V4	Ethiopia.Chlorocebus.Monkeys.Feces	SRR6076166	40.11	SRS2541270	Dec-13	Balemonkey	6.93	PRJNA407723	Ethiopia.Chlorocebus.Monkeys.Feces.SRR6076166
SRR6076165	V4	Ethiopia.Chlorocebus.Monkeys.Feces	SRR6076165	38.79	SRS2541271	Feb-14	Balemonkey	6.73	PRJNA407723	Ethiopia.Chlorocebus.Monkeys.Feces.SRR6076165
SRR6076164	V4	Ethiopia.Chlorocebus.Monkeys.Feces	SRR6076164	38.79	SRS2541272	Feb-14	Balemonkey	6.73	PRJNA407723	Ethiopia.Chlorocebus.Monkeys.Feces.SRR6076164
SRR6076163	V4	Ethiopia.Chlorocebus.Monkeys.Feces	SRR6076163	40.11	SRS2541273	Oct-13	Balemonkey	6.93	PRJNA407723	Ethiopia.Chlorocebus.Monkeys.Feces.SRR6076163
SRR6076162	V4	Ethiopia.Chlorocebus.Monkeys.Feces	SRR6076162	40.11	SRS2541274	Mar-14	Balemonkey	6.93	PRJNA407723	Ethiopia.Chlorocebus.Monkeys.Feces.SRR6076162
SRR6076161	V4	Ethiopia.Chlorocebus.Monkeys.Feces	SRR6076161	38.79	SRS2541275	Jan-14	Balemonkey	6.73	PRJNA407723	Ethiopia.Chlorocebus.Monkeys.Feces.SRR6076161
SRR6076160	V4	Ethiopia.Chlorocebus.Monkeys.Feces	SRR6076160	38.79	SRS2541276	Feb-14	Balemonkey	6.73	PRJNA407723	Ethiopia.Chlorocebus.Monkeys.Feces.SRR6076160
SRR6076169	V4	Ethiopia.Chlorocebus.Monkeys.Feces	SRR6076169	40.11	SRS2541267	Dec-13	Balemonkey	6.93	PRJNA407723	Ethiopia.Chlorocebus.Monkeys.Feces.SRR6076169
SRR6076168	V4	Ethiopia.Chlorocebus.Monkeys.Feces	SRR6076168	40.11	SRS2541268	Dec-13	Balemonkey	6.93	PRJNA407723	Ethiopia.Chlorocebus.Monkeys.Feces.SRR6076168
SRR2559437	V4	Canada.Arctic.Mine.Site.River.Biofilms	SRR2559437	-135	SRS1098432	13-09-27	NA	64	PRJNA297682	Canada.Arctic.Mine.Site.River.Biofilms.SRR2559437
SRR2559436	V4	Canada.Arctic.Mine.Site.River.Biofilms	SRR2559436	-135	SRS1098433	13-10-03	NA	64	PRJNA297682	Canada.Arctic.Mine.Site.River.Biofilms.SRR2559436
ERR501390	V4	Bangladesh.Malnourished.Children.Feces	ERR501390	88.983	ERS441131	NA	NA	23.933	PRJEB5482	Bangladesh.Malnourished.Children.Feces.ERR501390
SRR2559439	V4	Canada.Arctic.Mine.Site.River.Biofilms	SRR2559439	applicable	SRS1098436	14-10-22	NA	not	PRJNA297682	Canada.Arctic.Mine.Site.River.Biofilms.SRR2559439
SRR2029459	V4	China.Landfill.Cover.Soils	SRR2029459	NA	SRS938347	10-Feb-15	NA	NA	PRJNA284174	China.Landfill.Cover.Soils.SRR2029459
SRR2029458	V4	China.Landfill.Cover.Soils	SRR2029458	NA	SRS938342	10-Feb-15	NA	NA	PRJNA284174	China.Landfill.Cover.Soils.SRR2029458
SRR4105446	V4	China.Shenao.Bay.Seaweed.Cultivation.Zone	SRR4105446	117.1006	SRS1660718	15-Apr-14	water4	23.4681	PRJNA338162	China.Shenao.Bay.Seaweed.Cultivation.Zone.SRR4105446
SRR6367462	V4	Australia.Sydney.Harbour.Ecklonia.Kelp	SRR6367462	151.283934	SRS2751007	Apr-14	Ecklonia radiata	-33.814966	PRJNA419831	Australia.Sydney.Harbour.Ecklonia.Kelp.SRR6367462
SRR3112396	V4	China.Beijing.Wastewater.Treatment.Plant.Effluents	SRR3112396	116.21	SRS1257007	23-Apr-15	NA	40.02	PRJNA309407	China.Beijing.Wastewater.Treatment.Plant.Effluents.SRR3112396
SRR3112391	V4	China.Beijing.Wastewater.Treatment.Plant.Effluents	SRR3112391	116.2	SRS1256977	23-Apr-15	NA	40.01	PRJNA309407	China.Beijing.Wastewater.Treatment.Plant.Effluents.SRR3112391
SRR3051886	V4	Antarctica.Subglacial.Lake.Williams	SRR3051886	-153.694	SRS594393	1/28/2013	NA	-84.24	PRJNA244335	Antarctica.Subglacial.Lake.Williams.SRR3051886
SRR3051887	V4	Antarctica.Subglacial.Lake.Williams	SRR3051887	-153.694	SRS594393	1/28/2013	NA	-84.24	PRJNA244335	Antarctica.Subglacial.Lake.Williams.SRR3051887
SRR3051885	V4	Antarctica.Subglacial.Lake.Williams	SRR3051885	-153.694	SRS594393	1/28/2013	NA	-84.24	PRJNA244335	Antarctica.Subglacial.Lake.Williams.SRR3051885
SRR3051882	V4	Antarctica.Subglacial.Lake.Williams	SRR3051882	-153.694	SRS594393	1/28/2013	NA	-84.24	PRJNA244335	Antarctica.Subglacial.Lake.Williams.SRR3051882
SRR3051883	V4	Antarctica.Subglacial.Lake.Williams	SRR3051883	-153.694	SRS594393	1/28/2013	NA	-84.24	PRJNA244335	Antarctica.Subglacial.Lake.Williams.SRR3051883
SRR3051880	V4	Antarctica.Subglacial.Lake.Williams	SRR3051880	-153.694	SRS594393	1/28/2013	NA	-84.24	PRJNA244335	Antarctica.Subglacial.Lake.Williams.SRR3051880
SRR3051881	V4	Antarctica.Subglacial.Lake.Williams	SRR3051881	-153.694	SRS594393	1/28/2013	NA	-84.24	PRJNA244335	Antarctica.Subglacial.Lake.Williams.SRR3051881
SRR4619335	V4	Canada.Western.Lake.Erie.Water	SRR4619335	-83.19	SRS1768206	16-Jun-14	NA	41.83	PRJNA318386	Canada.Western.Lake.Erie.Water.SRR4619335
SRR3493008	V4	Germany.Salamander.Larvae.Guts	SRR3493008	4.05	SRS1430238	28-May-15	Salamandra salamandra	56.2333	PRJNA320968	Germany.Salamander.Larvae.Guts.SRR3493008
SRR3493009	V4	Germany.Salamander.Larvae.Guts	SRR3493009	4.05	SRS1430240	28-May-15	Salamandra salamandra	56.2333	PRJNA320968	Germany.Salamander.Larvae.Guts.SRR3493009
ERR499580	V4	Bangladesh.Malnourished.Children.Feces	ERR499580	88.983	ERS439860	NA	NA	23.933	PRJEB5482	Bangladesh.Malnourished.Children.Feces.ERR499580
SRR3493000	V4	Germany.Salamander.Larvae.Guts	SRR3493000	4.05	SRS1430230	28-May-15	Salamandra salamandra	56.2333	PRJNA320968	Germany.Salamander.Larvae.Guts.SRR3493000
SRR3493001	V4	Germany.Salamander.Larvae.Guts	SRR3493001	4.05	SRS1430231	28-May-15	Salamandra salamandra	56.2333	PRJNA320968	Germany.Salamander.Larvae.Guts.SRR3493001
SRR3493002	V4	Germany.Salamander.Larvae.Guts	SRR3493002	4.05	SRS1430232	28-May-15	Salamandra salamandra	56.2333	PRJNA320968	Germany.Salamander.Larvae.Guts.SRR3493002
SRR3493003	V4	Germany.Salamander.Larvae.Guts	SRR3493003	4.05	SRS1430233	28-May-15	Salamandra salamandra	56.2333	PRJNA320968	Germany.Salamander.Larvae.Guts.SRR3493003
SRR3493004	V4	Germany.Salamander.Larvae.Guts	SRR3493004	4.05	SRS1430234	28-May-15	Salamandra salamandra	56.2333	PRJNA320968	Germany.Salamander.Larvae.Guts.SRR3493004
SRR3493005	V4	Germany.Salamander.Larvae.Guts	SRR3493005	4.05	SRS1430235	28-May-15	Salamandra salamandra	56.2333	PRJNA320968	Germany.Salamander.Larvae.Guts.SRR3493005
SRR3493006	V4	Germany.Salamander.Larvae.Guts	SRR3493006	4.05	SRS1430236	28-May-15	Salamandra salamandra	56.2333	PRJNA320968	Germany.Salamander.Larvae.Guts.SRR3493006
SRR3493007	V4	Germany.Salamander.Larvae.Guts	SRR3493007	4.05	SRS1430237	28-May-15	Salamandra salamandra	56.2333	PRJNA320968	Germany.Salamander.Larvae.Guts.SRR3493007
ERR2174335	V4	Alaska.Caribou.Poker.Creek.Watershed.Permafrost.Cores	ERR2174335	-147.48	ERS1977913	15-08-03	NA	65.161	PRJEB23054	Alaska.Caribou.Poker.Creek.Watershed.Permafrost.Cores.ERR2174335
ERR2174334	V4	Alaska.Caribou.Poker.Creek.Watershed.Permafrost.Cores	ERR2174334	-147.48	ERS1977912	15-08-03	NA	65.161	PRJEB23054	Alaska.Caribou.Poker.Creek.Watershed.Permafrost.Cores.ERR2174334
ERR2174337	V4	Alaska.Caribou.Poker.Creek.Watershed.Permafrost.Cores	ERR2174337	-147.48	ERS1977915	15-08-03	NA	65.161	PRJEB23054	Alaska.Caribou.Poker.Creek.Watershed.Permafrost.Cores.ERR2174337
ERR2174336	V4	Alaska.Caribou.Poker.Creek.Watershed.Permafrost.Cores	ERR2174336	-147.48	ERS1977914	15-08-03	NA	65.161	PRJEB23054	Alaska.Caribou.Poker.Creek.Watershed.Permafrost.Cores.ERR2174336
ERR2174331	V4	Alaska.Caribou.Poker.Creek.Watershed.Permafrost.Cores	ERR2174331	-147.48	ERS1977909	15-08-03	NA	65.161	PRJEB23054	Alaska.Caribou.Poker.Creek.Watershed.Permafrost.Cores.ERR2174331
ERR2174330	V4	Alaska.Caribou.Poker.Creek.Watershed.Permafrost.Cores	ERR2174330	-147.48	ERS1977908	15-08-03	NA	65.161	PRJEB23054	Alaska.Caribou.Poker.Creek.Watershed.Permafrost.Cores.ERR2174330
ERR2174333	V4	Alaska.Caribou.Poker.Creek.Watershed.Permafrost.Cores	ERR2174333	-147.48	ERS1977911	15-08-03	NA	65.161	PRJEB23054	Alaska.Caribou.Poker.Creek.Watershed.Permafrost.Cores.ERR2174333
ERR2174332	V4	Alaska.Caribou.Poker.Creek.Watershed.Permafrost.Cores	ERR2174332	-147.48	ERS1977910	15-08-03	NA	65.161	PRJEB23054	Alaska.Caribou.Poker.Creek.Watershed.Permafrost.Cores.ERR2174332
ERR2174339	V4	Alaska.Caribou.Poker.Creek.Watershed.Permafrost.Cores	ERR2174339	-147.48	ERS1977917	15-08-03	NA	65.161	PRJEB23054	Alaska.Caribou.Poker.Creek.Watershed.Permafrost.Cores.ERR2174339
ERR2174338	V4	Alaska.Caribou.Poker.Creek.Watershed.Permafrost.Cores	ERR2174338	-147.48	ERS1977916	15-08-03	NA	65.161	PRJEB23054	Alaska.Caribou.Poker.Creek.Watershed.Permafrost.Cores.ERR2174338
SRR2919186	V4	China.Serofluid.Dish.Fermented.Food	SRR2919186	104.17	SRS1137295	May-15	not applicable	35.42	PRJNA300227	China.Serofluid.Dish.Fermented.Food.SRR2919186
SRR5447851	V4	Fiji.Lagoon.Pocillopora.Corals	SRR5447851	177.42	SRS2124195	15-Nov-14	sea_water	-18.13	PRJNA382809	Fiji.Lagoon.Pocillopora.Corals.SRR5447851
SRR5447852	V4	Fiji.Lagoon.Pocillopora.Corals	SRR5447852	177.42	SRS2124198	14-Nov-14	sea_water	-18.13	PRJNA382809	Fiji.Lagoon.Pocillopora.Corals.SRR5447852
SRR5447853	V4	Fiji.Lagoon.Pocillopora.Corals	SRR5447853	177.42	SRS2124199	14-Nov-14	sea_water	-18.13	PRJNA382809	Fiji.Lagoon.Pocillopora.Corals.SRR5447853
SRR5447854	V4	Fiji.Lagoon.Pocillopora.Corals	SRR5447854	177.42	SRS2124200	13-Nov-14	sea_water	-18.13	PRJNA382809	Fiji.Lagoon.Pocillopora.Corals.SRR5447854
SRR5447855	V4	Fiji.Lagoon.Pocillopora.Corals	SRR5447855	177.42	SRS2124202	12-Nov-14	sea_water	-18.13	PRJNA382809	Fiji.Lagoon.Pocillopora.Corals.SRR5447855
SRR5447856	V4	Fiji.Lagoon.Pocillopora.Corals	SRR5447856	177.42	SRS2124201	2014	Pocillopora_damicornis	-18.13	PRJNA382809	Fiji.Lagoon.Pocillopora.Corals.SRR5447856
SRR5447857	V4	Fiji.Lagoon.Pocillopora.Corals	SRR5447857	177.42	SRS2124203	2014	Pocillopora_damicornis	-18.13	PRJNA382809	Fiji.Lagoon.Pocillopora.Corals.SRR5447857
SRR5447858	V4	Fiji.Lagoon.Pocillopora.Corals	SRR5447858	177.42	SRS2124204	2014	Pocillopora_damicornis	-18.13	PRJNA382809	Fiji.Lagoon.Pocillopora.Corals.SRR5447858
SRR5447859	V4	Fiji.Lagoon.Pocillopora.Corals	SRR5447859	177.42	SRS2124205	2014	Pocillopora_damicornis	-18.13	PRJNA382809	Fiji.Lagoon.Pocillopora.Corals.SRR5447859
ERR501210	V4	Bangladesh.Malnourished.Children.Feces	ERR501210	88.983	ERS440016	NA	NA	23.933	PRJEB5482	Bangladesh.Malnourished.Children.Feces.ERR501210
SRR1778136	V4	Argentina.Patagonia.Andes.Lakes	SRR1778136	-71.57	SRS829627	26-Feb-12	NA	-41.05	PRJNA267509	Argentina.Patagonia.Andes.Lakes.SRR1778136
SRR3209165	V4	Global.Bees.Guts	SRR3209165	103.797718	SRS1327112	05-Aug-14	Apis cerana	1.2794	PRJNA309422	Global.Bees.Guts.SRR3209165
SRR6354232	V4	Europe.Pyrenees.Alytes.Midwife.Toads.Skins	SRR6354232	NA	SRS2739926	09-Aug-15	Alytes obstetricans	NA	PRJNA421328	Europe.Pyrenees.Alytes.Midwife.Toads.Skins.SRR6354232
SRR6354233	V4	Europe.Pyrenees.Alytes.Midwife.Toads.Skins	SRR6354233	NA	SRS2739925	09-Aug-15	Alytes obstetricans	NA	PRJNA421328	Europe.Pyrenees.Alytes.Midwife.Toads.Skins.SRR6354233
SRR6354230	V4	Europe.Pyrenees.Alytes.Midwife.Toads.Skins	SRR6354230	NA	SRS2739928	11-Aug-15	Alytes obstetricans	NA	PRJNA421328	Europe.Pyrenees.Alytes.Midwife.Toads.Skins.SRR6354230
SRR6354231	V4	Europe.Pyrenees.Alytes.Midwife.Toads.Skins	SRR6354231	NA	SRS2739927	09-Aug-15	Alytes obstetricans	NA	PRJNA421328	Europe.Pyrenees.Alytes.Midwife.Toads.Skins.SRR6354231
SRR6354236	V4	Europe.Pyrenees.Alytes.Midwife.Toads.Skins	SRR6354236	NA	SRS2739922	11-Aug-15	Alytes obstetricans	NA	PRJNA421328	Europe.Pyrenees.Alytes.Midwife.Toads.Skins.SRR6354236
SRR6354237	V4	Europe.Pyrenees.Alytes.Midwife.Toads.Skins	SRR6354237	NA	SRS2739921	11-Aug-15	Alytes obstetricans	NA	PRJNA421328	Europe.Pyrenees.Alytes.Midwife.Toads.Skins.SRR6354237
SRR6354234	V4	Europe.Pyrenees.Alytes.Midwife.Toads.Skins	SRR6354234	NA	SRS2739924	11-Aug-15	Alytes obstetricans	NA	PRJNA421328	Europe.Pyrenees.Alytes.Midwife.Toads.Skins.SRR6354234
SRR6354235	V4	Europe.Pyrenees.Alytes.Midwife.Toads.Skins	SRR6354235	NA	SRS2739923	11-Aug-15	Alytes obstetricans	NA	PRJNA421328	Europe.Pyrenees.Alytes.Midwife.Toads.Skins.SRR6354235
SRR6354238	V4	Europe.Pyrenees.Alytes.Midwife.Toads.Skins	SRR6354238	NA	SRS2739919	11-Aug-15	Alytes obstetricans	NA	PRJNA421328	Europe.Pyrenees.Alytes.Midwife.Toads.Skins.SRR6354238
SRR6354239	V4	Europe.Pyrenees.Alytes.Midwife.Toads.Skins	SRR6354239	NA	SRS2739918	26-Aug-15	not applicable	NA	PRJNA421328	Europe.Pyrenees.Alytes.Midwife.Toads.Skins.SRR6354239
SRR1778148	V4	Argentina.Patagonia.Andes.Lakes	SRR1778148	-71.38	SRS829631	26-Feb-12	NA	-41.17	PRJNA267509	Argentina.Patagonia.Andes.Lakes.SRR1778148
ERR501050	V4	Bangladesh.Malnourished.Children.Feces	ERR501050	88.983	ERS439882	NA	NA	23.933	PRJEB5482	Bangladesh.Malnourished.Children.Feces.ERR501050
SRR3209669	V4	Global.Bees.Guts	SRR3209669	101.783738	SRS1327384	27-Jul-14	Apis cerana	3.439064	PRJNA309422	Global.Bees.Guts.SRR3209669
SRR3209668	V4	Global.Bees.Guts	SRR3209668	101.783738	SRS1327385	27-Jul-14	Apis cerana	3.439064	PRJNA309422	Global.Bees.Guts.SRR3209668
SRR3209664	V4	Global.Bees.Guts	SRR3209664	101.773996	SRS1327374	27-Jul-14	Apis mellifera	3.381617	PRJNA309422	Global.Bees.Guts.SRR3209664
SRR3209667	V4	Global.Bees.Guts	SRR3209667	101.773996	SRS1327386	27-Jul-14	Heterotrigona itama	3.381617	PRJNA309422	Global.Bees.Guts.SRR3209667
SRR3209666	V4	Global.Bees.Guts	SRR3209666	101.773996	SRS1327387	27-Jul-14	Heterotrigona itama	3.381617	PRJNA309422	Global.Bees.Guts.SRR3209666
SRR3209661	V4	Global.Bees.Guts	SRR3209661	101.773996	SRS1327378	27-Jul-14	Heterotrigona itama	3.381617	PRJNA309422	Global.Bees.Guts.SRR3209661
SRR3209660	V4	Global.Bees.Guts	SRR3209660	101.773996	SRS1327379	27-Jul-14	Heterotrigona itama	3.381617	PRJNA309422	Global.Bees.Guts.SRR3209660
SRR3209663	V4	Global.Bees.Guts	SRR3209663	101.773996	SRS1327376	27-Jul-14	Heterotrigona itama	3.381617	PRJNA309422	Global.Bees.Guts.SRR3209663
SRR3209662	V4	Global.Bees.Guts	SRR3209662	101.773996	SRS1327377	27-Jul-14	Heterotrigona itama	3.381617	PRJNA309422	Global.Bees.Guts.SRR3209662
SRR1992958	V4	Global.Coral.Symbiont.Survey	SRR1992958	40.1515	SRS919792	28-Jan-14	Pocillopora verrucosa	19.8994	PRJNA280923	Global.Coral.Symbiont.Survey.SRR1992958
SRR1992959	V4	Global.Coral.Symbiont.Survey	SRR1992959	40.1515	SRS919791	28-Jan-14	Pocillopora verrucosa	19.8994	PRJNA280923	Global.Coral.Symbiont.Survey.SRR1992959
SRR1992954	V4	Global.Coral.Symbiont.Survey	SRR1992954	40.1515	SRS919796	28-Jan-14	Pocillopora verrucosa	19.8994	PRJNA280923	Global.Coral.Symbiont.Survey.SRR1992954
SRR1992955	V4	Global.Coral.Symbiont.Survey	SRR1992955	40.1515	SRS919795	28-Jan-14	Pocillopora verrucosa	19.8994	PRJNA280923	Global.Coral.Symbiont.Survey.SRR1992955
SRR1992956	V4	Global.Coral.Symbiont.Survey	SRR1992956	40.1515	SRS919794	28-Jan-14	Pocillopora verrucosa	19.8994	PRJNA280923	Global.Coral.Symbiont.Survey.SRR1992956
SRR1992957	V4	Global.Coral.Symbiont.Survey	SRR1992957	40.1515	SRS919793	28-Jan-14	Pocillopora verrucosa	19.8994	PRJNA280923	Global.Coral.Symbiont.Survey.SRR1992957
SRR1992950	V4	Global.Coral.Symbiont.Survey	SRR1992950	37.8596	SRS919800	25-Jan-14	Pocillopora verrucosa	24.0546	PRJNA280923	Global.Coral.Symbiont.Survey.SRR1992950
SRR1992951	V4	Global.Coral.Symbiont.Survey	SRR1992951	37.8596	SRS919799	25-Jan-14	Pocillopora verrucosa	24.0546	PRJNA280923	Global.Coral.Symbiont.Survey.SRR1992951
SRR1992952	V4	Global.Coral.Symbiont.Survey	SRR1992952	37.8596	SRS919798	25-Jan-14	Pocillopora verrucosa	24.0546	PRJNA280923	Global.Coral.Symbiont.Survey.SRR1992952
SRR1992953	V4	Global.Coral.Symbiont.Survey	SRR1992953	40.1515	SRS919797	28-Jan-14	Pocillopora verrucosa	19.8994	PRJNA280923	Global.Coral.Symbiont.Survey.SRR1992953
ERR522130	V4	Bangladesh.Malnourished.Children.Feces	ERR522130	90.2	ERS467318	NA	NA	38.62	PRJEB5482	Bangladesh.Malnourished.Children.Feces.ERR522130
SRR3492928	V4	Germany.Salamander.Larvae.Guts	SRR3492928	4.05	SRS1430158	27-May-15	Salamandra salamandra	56.2333	PRJNA320968	Germany.Salamander.Larvae.Guts.SRR3492928
SRR3492929	V4	Germany.Salamander.Larvae.Guts	SRR3492929	4.05	SRS1430159	27-May-15	Salamandra salamandra	56.2333	PRJNA320968	Germany.Salamander.Larvae.Guts.SRR3492929
SRR3492926	V4	Germany.Salamander.Larvae.Guts	SRR3492926	4.05	SRS1430155	27-May-15	Salamandra salamandra	56.2333	PRJNA320968	Germany.Salamander.Larvae.Guts.SRR3492926
SRR3492927	V4	Germany.Salamander.Larvae.Guts	SRR3492927	4.05	SRS1430157	27-May-15	Salamandra salamandra	56.2333	PRJNA320968	Germany.Salamander.Larvae.Guts.SRR3492927
SRR5246989	V4	Canada.Eutrophic.Lake.Champlain.Cyanobacterial.Blooms	SRR5246989	-73.106246	SRS1971199	06-07-12	NA	45.036838	PRJNA353865	Canada.Eutrophic.Lake.Champlain.Cyanobacterial.Blooms.SRR5246989
SRR5246988	V4	Canada.Eutrophic.Lake.Champlain.Cyanobacterial.Blooms	SRR5246988	-73.079826	SRS1971198	06-07-12	NA	45.038907	PRJNA353865	Canada.Eutrophic.Lake.Champlain.Cyanobacterial.Blooms.SRR5246988
SRR5246987	V4	Canada.Eutrophic.Lake.Champlain.Cyanobacterial.Blooms	SRR5246987	-73.079826	SRS1971197	09-07-12	NA	45.038907	PRJNA353865	Canada.Eutrophic.Lake.Champlain.Cyanobacterial.Blooms.SRR5246987
SRR5246986	V4	Canada.Eutrophic.Lake.Champlain.Cyanobacterial.Blooms	SRR5246986	-73.106246	SRS1971196	09-07-12	NA	45.036838	PRJNA353865	Canada.Eutrophic.Lake.Champlain.Cyanobacterial.Blooms.SRR5246986
SRR5246985	V4	Canada.Eutrophic.Lake.Champlain.Cyanobacterial.Blooms	SRR5246985	-73.079826	SRS1971195	11-09-12	NA	45.038907	PRJNA353865	Canada.Eutrophic.Lake.Champlain.Cyanobacterial.Blooms.SRR5246985
SRR5246984	V4	Canada.Eutrophic.Lake.Champlain.Cyanobacterial.Blooms	SRR5246984	-73.106246	SRS1971194	11-09-12	NA	45.036838	PRJNA353865	Canada.Eutrophic.Lake.Champlain.Cyanobacterial.Blooms.SRR5246984
SRR5246983	V4	Canada.Eutrophic.Lake.Champlain.Cyanobacterial.Blooms	SRR5246983	-73.106246	SRS1971193	06-09-12	NA	45.036838	PRJNA353865	Canada.Eutrophic.Lake.Champlain.Cyanobacterial.Blooms.SRR5246983
SRR5246982	V4	Canada.Eutrophic.Lake.Champlain.Cyanobacterial.Blooms	SRR5246982	-73.079826	SRS1971192	06-09-12	NA	45.038907	PRJNA353865	Canada.Eutrophic.Lake.Champlain.Cyanobacterial.Blooms.SRR5246982
SRR5246981	V4	Canada.Eutrophic.Lake.Champlain.Cyanobacterial.Blooms	SRR5246981	-73.079826	SRS1971191	11-10-12	NA	45.038907	PRJNA353865	Canada.Eutrophic.Lake.Champlain.Cyanobacterial.Blooms.SRR5246981
SRR5246980	V4	Canada.Eutrophic.Lake.Champlain.Cyanobacterial.Blooms	SRR5246980	-73.106246	SRS1971190	11-10-12	NA	45.036838	PRJNA353865	Canada.Eutrophic.Lake.Champlain.Cyanobacterial.Blooms.SRR5246980
ERR1952128	V4	Austria.Graz.Human.Noses	ERR1952128	15.3017067	ERS1697957	16-09-03	NA	47.0735043	PRJEB20526	Austria.Graz.Human.Noses.ERR1952128
ERR1952123	V4	Austria.Graz.Human.Noses	ERR1952123	15.3017067	ERS1697952	16-09-03	NA	47.0735043	PRJEB20526	Austria.Graz.Human.Noses.ERR1952123
ERR1952122	V4	Austria.Graz.Human.Noses	ERR1952122	15.3017067	ERS1697951	16-09-03	NA	47.0735043	PRJEB20526	Austria.Graz.Human.Noses.ERR1952122
ERR1952121	V4	Austria.Graz.Human.Noses	ERR1952121	15.3017067	ERS1697950	16-09-03	NA	47.0735043	PRJEB20526	Austria.Graz.Human.Noses.ERR1952121
ERR1952120	V4	Austria.Graz.Human.Noses	ERR1952120	15.3017067	ERS1697949	16-09-03	NA	47.0735043	PRJEB20526	Austria.Graz.Human.Noses.ERR1952120
ERR1952127	V4	Austria.Graz.Human.Noses	ERR1952127	15.3017067	ERS1697956	16-09-03	NA	47.0735043	PRJEB20526	Austria.Graz.Human.Noses.ERR1952127
ERR1952126	V4	Austria.Graz.Human.Noses	ERR1952126	15.3017067	ERS1697955	16-09-03	NA	47.0735043	PRJEB20526	Austria.Graz.Human.Noses.ERR1952126
ERR1952125	V4	Austria.Graz.Human.Noses	ERR1952125	15.3017067	ERS1697954	16-09-03	NA	47.0735043	PRJEB20526	Austria.Graz.Human.Noses.ERR1952125
ERR1952124	V4	Austria.Graz.Human.Noses	ERR1952124	15.3017067	ERS1697953	16-09-03	NA	47.0735043	PRJEB20526	Austria.Graz.Human.Noses.ERR1952124
SRR5859909	V4	China.Soybean.Soil.Rhizospheres.And.Endospheres	SRR5859909	105.82	SRS2377654	Aug-15	soybean	29.17	PRJNA395393	China.Soybean.Soil.Rhizospheres.And.Endospheres.SRR5859909
SRR5565093	V4	China.Crocodile.Lizard.Guts	SRR5565093	collected	SRS2199499	24-Aug-16	Shinisaurus crocodilurus	not	PRJNA386658	China.Crocodile.Lizard.Guts.SRR5565093
SRR3209198	V4	Global.Bees.Guts	SRR3209198	101.654713	SRS1327146	29-Jul-14	Heterotrigona itama	3.124009	PRJNA309422	Global.Bees.Guts.SRR3209198
SRR4244559	V4	Caribbean.Ircinia.Felix.Sponge.Tissue	SRR4244559	NA	SRS1693000	Dec-15	not applicable	NA	PRJNA342549	Caribbean.Ircinia.Felix.Sponge.Tissue.SRR4244559
SRR4244553	V4	Caribbean.Ircinia.Felix.Sponge.Tissue	SRR4244553	NA	SRS1692994	Dec-15	Ircinia felix	NA	PRJNA342549	Caribbean.Ircinia.Felix.Sponge.Tissue.SRR4244553
SRR4244552	V4	Caribbean.Ircinia.Felix.Sponge.Tissue	SRR4244552	NA	SRS1692993	Dec-15	Ircinia felix	NA	PRJNA342549	Caribbean.Ircinia.Felix.Sponge.Tissue.SRR4244552
SRR4244551	V4	Caribbean.Ircinia.Felix.Sponge.Tissue	SRR4244551	NA	SRS1692992	Dec-15	Ircinia felix	NA	PRJNA342549	Caribbean.Ircinia.Felix.Sponge.Tissue.SRR4244551
SRR4244550	V4	Caribbean.Ircinia.Felix.Sponge.Tissue	SRR4244550	NA	SRS1692991	Dec-15	Ircinia felix	NA	PRJNA342549	Caribbean.Ircinia.Felix.Sponge.Tissue.SRR4244550
SRR4244557	V4	Caribbean.Ircinia.Felix.Sponge.Tissue	SRR4244557	NA	SRS1692998	Dec-15	Ircinia felix	NA	PRJNA342549	Caribbean.Ircinia.Felix.Sponge.Tissue.SRR4244557
SRR4244556	V4	Caribbean.Ircinia.Felix.Sponge.Tissue	SRR4244556	NA	SRS1692997	Dec-15	Ircinia felix	NA	PRJNA342549	Caribbean.Ircinia.Felix.Sponge.Tissue.SRR4244556
SRR4244555	V4	Caribbean.Ircinia.Felix.Sponge.Tissue	SRR4244555	NA	SRS1692996	Dec-15	Ircinia felix	NA	PRJNA342549	Caribbean.Ircinia.Felix.Sponge.Tissue.SRR4244555
SRR4244554	V4	Caribbean.Ircinia.Felix.Sponge.Tissue	SRR4244554	NA	SRS1692995	Dec-15	Ircinia felix	NA	PRJNA342549	Caribbean.Ircinia.Felix.Sponge.Tissue.SRR4244554
SRR3492568	V4	Germany.Frogs.Newts.Skin	SRR3492568	10.58194	SRS1429811	24-Mar-15	Lissotriton vulgaris	52.2602777	PRJNA320969	Germany.Frogs.Newts.Skin.SRR3492568
SRR3492569	V4	Germany.Frogs.Newts.Skin	SRR3492569	10.58194	SRS1429812	24-Mar-15	Lissotriton vulgaris	52.2602777	PRJNA320969	Germany.Frogs.Newts.Skin.SRR3492569
SRR3492560	V4	Germany.Frogs.Newts.Skin	SRR3492560	10.58194	SRS1429804	24-Mar-15	Lissotriton vulgaris	52.2602777	PRJNA320969	Germany.Frogs.Newts.Skin.SRR3492560
SRR3492561	V4	Germany.Frogs.Newts.Skin	SRR3492561	10.58194	SRS1429803	24-Mar-15	Lissotriton vulgaris	52.2602777	PRJNA320969	Germany.Frogs.Newts.Skin.SRR3492561
SRR3492562	V4	Germany.Frogs.Newts.Skin	SRR3492562	10.58194	SRS1429805	24-Mar-15	Lissotriton vulgaris	52.2602777	PRJNA320969	Germany.Frogs.Newts.Skin.SRR3492562
SRR3492563	V4	Germany.Frogs.Newts.Skin	SRR3492563	10.58194	SRS1429806	24-Mar-15	Lissotriton vulgaris	52.2602777	PRJNA320969	Germany.Frogs.Newts.Skin.SRR3492563
SRR3492564	V4	Germany.Frogs.Newts.Skin	SRR3492564	10.58194	SRS1429807	24-Mar-15	Lissotriton vulgaris	52.2602777	PRJNA320969	Germany.Frogs.Newts.Skin.SRR3492564
SRR3492565	V4	Germany.Frogs.Newts.Skin	SRR3492565	10.58194	SRS1429808	24-Mar-15	Lissotriton vulgaris	52.2602777	PRJNA320969	Germany.Frogs.Newts.Skin.SRR3492565
SRR3492566	V4	Germany.Frogs.Newts.Skin	SRR3492566	10.58194	SRS1429809	24-Mar-15	Lissotriton vulgaris	52.2602777	PRJNA320969	Germany.Frogs.Newts.Skin.SRR3492566
SRR3492567	V4	Germany.Frogs.Newts.Skin	SRR3492567	10.58194	SRS1429810	24-Mar-15	Lissotriton vulgaris	52.2602777	PRJNA320969	Germany.Frogs.Newts.Skin.SRR3492567
SRR3223648	V4	Germany.Lake.Stechlin.Sediment.Mesocosm	SRR3223648	13.02	SRS1337710	13-Jan-11	NA	53.15	PRJNA289183	Germany.Lake.Stechlin.Sediment.Mesocosm.SRR3223648
SRR3141611	V4	China.Beijing.Wastewater.Treatment.Plant.Effluents	SRR3141611	116.34	SRS1273696	23-Apr-15	NA	39.54	PRJNA309407	China.Beijing.Wastewater.Treatment.Plant.Effluents.SRR3141611
SRR3141610	V4	China.Beijing.Wastewater.Treatment.Plant.Effluents	SRR3141610	116.33	SRS1273695	23-Apr-15	NA	39.54	PRJNA309407	China.Beijing.Wastewater.Treatment.Plant.Effluents.SRR3141610
SRR3141613	V4	China.Beijing.Wastewater.Treatment.Plant.Effluents	SRR3141613	116.25	SRS1273698	23-Apr-15	NA	39.49	PRJNA309407	China.Beijing.Wastewater.Treatment.Plant.Effluents.SRR3141613
SRR3141612	V4	China.Beijing.Wastewater.Treatment.Plant.Effluents	SRR3141612	116.26	SRS1273697	23-Apr-15	NA	39.49	PRJNA309407	China.Beijing.Wastewater.Treatment.Plant.Effluents.SRR3141612
SRR3492973	V4	Germany.Salamander.Larvae.Guts	SRR3492973	4.05	SRS1430203	28-May-15	Salamandra salamandra	56.2333	PRJNA320968	Germany.Salamander.Larvae.Guts.SRR3492973
SRR3492972	V4	Germany.Salamander.Larvae.Guts	SRR3492972	4.05	SRS1430202	28-May-15	Salamandra salamandra	56.2333	PRJNA320968	Germany.Salamander.Larvae.Guts.SRR3492972
SRR3492971	V4	Germany.Salamander.Larvae.Guts	SRR3492971	4.05	SRS1430201	28-May-15	Salamandra salamandra	56.2333	PRJNA320968	Germany.Salamander.Larvae.Guts.SRR3492971
SRR3492970	V4	Germany.Salamander.Larvae.Guts	SRR3492970	4.05	SRS1430200	28-May-15	Salamandra salamandra	56.2333	PRJNA320968	Germany.Salamander.Larvae.Guts.SRR3492970
SRR3492976	V4	Germany.Salamander.Larvae.Guts	SRR3492976	4.05	SRS1430206	28-May-15	Salamandra salamandra	56.2333	PRJNA320968	Germany.Salamander.Larvae.Guts.SRR3492976
SRR3492974	V4	Germany.Salamander.Larvae.Guts	SRR3492974	4.05	SRS1430204	28-May-15	Salamandra salamandra	56.2333	PRJNA320968	Germany.Salamander.Larvae.Guts.SRR3492974
SRR3492979	V4	Germany.Salamander.Larvae.Guts	SRR3492979	4.05	SRS1430210	28-May-15	Salamandra salamandra	56.2333	PRJNA320968	Germany.Salamander.Larvae.Guts.SRR3492979
SRR3492978	V4	Germany.Salamander.Larvae.Guts	SRR3492978	4.05	SRS1430208	28-May-15	Salamandra salamandra	56.2333	PRJNA320968	Germany.Salamander.Larvae.Guts.SRR3492978
SRR6076053	V4	Ethiopia.Chlorocebus.Monkeys.Feces	SRR6076053	39.13	SRS2541462	Apr-14	Grivet	7.96	PRJNA407723	Ethiopia.Chlorocebus.Monkeys.Feces.SRR6076053
SRR6076052	V4	Ethiopia.Chlorocebus.Monkeys.Feces	SRR6076052	38.78	SRS2541384	Jan-14	Balemonkey	6.73	PRJNA407723	Ethiopia.Chlorocebus.Monkeys.Feces.SRR6076052
SRR6076051	V4	Ethiopia.Chlorocebus.Monkeys.Feces	SRR6076051	38.79	SRS2541385	May-14	Balemonkey	6.73	PRJNA407723	Ethiopia.Chlorocebus.Monkeys.Feces.SRR6076051
SRR6076050	V4	Ethiopia.Chlorocebus.Monkeys.Feces	SRR6076050	39.13	SRS2541386	Apr-14	Grivet	7.96	PRJNA407723	Ethiopia.Chlorocebus.Monkeys.Feces.SRR6076050
SRR6076057	V4	Ethiopia.Chlorocebus.Monkeys.Feces	SRR6076057	38.78	SRS2541379	Mar-14	Balemonkey	6.73	PRJNA407723	Ethiopia.Chlorocebus.Monkeys.Feces.SRR6076057
SRR6076056	V4	Ethiopia.Chlorocebus.Monkeys.Feces	SRR6076056	38.78	SRS2541381	Jun-14	Balemonkey	6.73	PRJNA407723	Ethiopia.Chlorocebus.Monkeys.Feces.SRR6076056
SRR6076055	V4	Ethiopia.Chlorocebus.Monkeys.Feces	SRR6076055	38.78	SRS2541382	Jun-14	Balemonkey	6.73	PRJNA407723	Ethiopia.Chlorocebus.Monkeys.Feces.SRR6076055
SRR6076054	V4	Ethiopia.Chlorocebus.Monkeys.Feces	SRR6076054	38.78	SRS2541383	Jun-14	Balemonkey	6.73	PRJNA407723	Ethiopia.Chlorocebus.Monkeys.Feces.SRR6076054
SRR6076059	V4	Ethiopia.Chlorocebus.Monkeys.Feces	SRR6076059	38.78	SRS2541378	Feb-14	Balemonkey	6.73	PRJNA407723	Ethiopia.Chlorocebus.Monkeys.Feces.SRR6076059
SRR6076058	V4	Ethiopia.Chlorocebus.Monkeys.Feces	SRR6076058	38.78	SRS2541380	Mar-14	Balemonkey	6.73	PRJNA407723	Ethiopia.Chlorocebus.Monkeys.Feces.SRR6076058
ERR501000	V4	Bangladesh.Malnourished.Children.Feces	ERR501000	88.983	ERS440349	NA	NA	23.933	PRJEB5482	Bangladesh.Malnourished.Children.Feces.ERR501000
SRR5397255	V4-V5	China.Loess.Plateau.Afforested.Soils	SRR5397255	109.25	SRS2089067	16-07-01	not applicable	36.78	PRJNA380156	China.Loess.Plateau.Afforested.Soils.SRR5397255
SRR5397253	V4-V5	China.Loess.Plateau.Afforested.Soils	SRR5397253	109.27	SRS2089064	16-07-01	not applicable	36.78	PRJNA380156	China.Loess.Plateau.Afforested.Soils.SRR5397253
SRR2135035	V4	China.Copper.Exposed.Activated.Sludge	SRR2135035	NA	SRS1017117	2014	NA	NA	PRJNA290290	China.Copper.Exposed.Activated.Sludge.SRR2135035
SRR2135032	V4	China.Copper.Exposed.Activated.Sludge	SRR2135032	NA	SRS1017116	2014	NA	NA	PRJNA290290	China.Copper.Exposed.Activated.Sludge.SRR2135032
SRR2135031	V4	China.Copper.Exposed.Activated.Sludge	SRR2135031	NA	SRS1017109	2014	NA	NA	PRJNA290290	China.Copper.Exposed.Activated.Sludge.SRR2135031
SRR3209588	V4	Global.Bees.Guts	SRR3209588	NA	SRS1327352	07-Oct-12	Tetragonula carbonaria	NA	PRJNA309422	Global.Bees.Guts.SRR3209588
SRR3209589	V4	Global.Bees.Guts	SRR3209589	NA	SRS1327351	07-Oct-12	Tetragonula carbonaria	NA	PRJNA309422	Global.Bees.Guts.SRR3209589
SRR3209580	V4	Global.Bees.Guts	SRR3209580	NA	SRS1327316	18-Sep-12	Austroplebeia symei	NA	PRJNA309422	Global.Bees.Guts.SRR3209580
SRR3209581	V4	Global.Bees.Guts	SRR3209581	NA	SRS1326423	18-Sep-12	Austroplebeia symei	NA	PRJNA309422	Global.Bees.Guts.SRR3209581
SRR3209582	V4	Global.Bees.Guts	SRR3209582	NA	SRS1327315	18-Sep-12	Austroplebeia symei	NA	PRJNA309422	Global.Bees.Guts.SRR3209582
SRR3209583	V4	Global.Bees.Guts	SRR3209583	NA	SRS1327314	18-Sep-12	Austroplebeia symei	NA	PRJNA309422	Global.Bees.Guts.SRR3209583
SRR3209587	V4	Global.Bees.Guts	SRR3209587	NA	SRS1327353	07-Oct-12	Tetragonula carbonaria	NA	PRJNA309422	Global.Bees.Guts.SRR3209587
SRR3208187	V4	Global.Bees.Guts	SRR3208187	-97.781239	SRS1326414	09-May-14	Centris atripes	30.284181	PRJNA309422	Global.Bees.Guts.SRR3208187
SRR3208186	V4	Global.Bees.Guts	SRR3208186	114.136113	SRS1326415	21-Aug-14	Apis cerana	22.490863	PRJNA309422	Global.Bees.Guts.SRR3208186
SRR3208185	V4	Global.Bees.Guts	SRR3208185	-97.781239	SRS1326416	09-May-14	Centris atripes	30.284181	PRJNA309422	Global.Bees.Guts.SRR3208185
SRR3208184	V4	Global.Bees.Guts	SRR3208184	-97.781239	SRS1326417	09-May-14	Centris atripes	30.284181	PRJNA309422	Global.Bees.Guts.SRR3208184
SRR3208183	V4	Global.Bees.Guts	SRR3208183	-97.781239	SRS1326418	02-May-14	Centris atripes	30.284181	PRJNA309422	Global.Bees.Guts.SRR3208183
SRR3208182	V4	Global.Bees.Guts	SRR3208182	-97.781239	SRS1326419	02-May-14	Centris atripes	30.284181	PRJNA309422	Global.Bees.Guts.SRR3208182
SRR3208181	V4	Global.Bees.Guts	SRR3208181	-46.671522	SRS1326420	2013/2014	Paratrigona lineata	-21.802225	PRJNA309422	Global.Bees.Guts.SRR3208181
SRR3208180	V4	Global.Bees.Guts	SRR3208180	-46.67259	SRS1326421	2013/2014	Paratrigona lineata	-21.338584	PRJNA309422	Global.Bees.Guts.SRR3208180
SRR3208189	V4	Global.Bees.Guts	SRR3208189	NA	SRS1326412	N/A	N/A	NA	PRJNA309422	Global.Bees.Guts.SRR3208189
SRR3208188	V4	Global.Bees.Guts	SRR3208188	NA	SRS1326413	N/A	Synthetic_community	NA	PRJNA309422	Global.Bees.Guts.SRR3208188
SRR3385657	V4	Canada.Western.Lake.Erie.Water	SRR3385657	-83.33	SRS1398065	23-Sep-14	NA	41.76	PRJNA318386	Canada.Western.Lake.Erie.Water.SRR3385657
SRR3385656	V4	Canada.Western.Lake.Erie.Water	SRR3385656	-83.19	SRS1398066	15-Sep-14	NA	41.83	PRJNA318386	Canada.Western.Lake.Erie.Water.SRR3385656
SRR3385655	V4	Canada.Western.Lake.Erie.Water	SRR3385655	-83.25	SRS1398067	15-Sep-14	NA	41.71	PRJNA318386	Canada.Western.Lake.Erie.Water.SRR3385655
SRR3385654	V4	Canada.Western.Lake.Erie.Water	SRR3385654	-83.33	SRS1398068	15-Sep-14	NA	41.76	PRJNA318386	Canada.Western.Lake.Erie.Water.SRR3385654
SRR3385653	V4	Canada.Western.Lake.Erie.Water	SRR3385653	-83.19	SRS1398069	08-Sep-14	NA	41.83	PRJNA318386	Canada.Western.Lake.Erie.Water.SRR3385653
SRR3385652	V4	Canada.Western.Lake.Erie.Water	SRR3385652	-83.25	SRS1398070	08-Sep-14	NA	41.71	PRJNA318386	Canada.Western.Lake.Erie.Water.SRR3385652
SRR3385650	V4	Canada.Western.Lake.Erie.Water	SRR3385650	-83.33	SRS1398071	08-Sep-14	NA	41.76	PRJNA318386	Canada.Western.Lake.Erie.Water.SRR3385650
SRR3385659	V4	Canada.Western.Lake.Erie.Water	SRR3385659	-83.19	SRS1398063	23-Sep-14	NA	41.83	PRJNA318386	Canada.Western.Lake.Erie.Water.SRR3385659
SRR3385658	V4	Canada.Western.Lake.Erie.Water	SRR3385658	-83.25	SRS1398064	23-Sep-14	NA	41.71	PRJNA318386	Canada.Western.Lake.Erie.Water.SRR3385658
SRR4853096	V4	China.Drinking.Water.Sludge	SRR4853096	117	SRS1778840	07-May-16	not applicable	36.4	PRJNA350893	China.Drinking.Water.Sludge.SRR4853096
SRR5819167	V4	Ethiopia.Gamo.Highlands.Enset.Fermentation	SRR5819167	37.5694	SRS2348325	14-Jun-16	Ensete ventricosum	6.2195	PRJNA392985	Ethiopia.Gamo.Highlands.Enset.Fermentation.SRR5819167
SRR5819166	V4	Ethiopia.Gamo.Highlands.Enset.Fermentation	SRR5819166	37.5694	SRS2348326	14-Jun-16	Ensete ventricosum	6.2195	PRJNA392985	Ethiopia.Gamo.Highlands.Enset.Fermentation.SRR5819166
SRR5819165	V4	Ethiopia.Gamo.Highlands.Enset.Fermentation	SRR5819165	37.5694	SRS2348327	16-Jun-16	Ensete ventricosum	6.2195	PRJNA392985	Ethiopia.Gamo.Highlands.Enset.Fermentation.SRR5819165
SRR5819164	V4	Ethiopia.Gamo.Highlands.Enset.Fermentation	SRR5819164	37.5694	SRS2348328	16-Jun-16	Ensete ventricosum	6.2195	PRJNA392985	Ethiopia.Gamo.Highlands.Enset.Fermentation.SRR5819164
SRR5819163	V4	Ethiopia.Gamo.Highlands.Enset.Fermentation	SRR5819163	37.5694	SRS2348329	30-Jun-16	Ensete ventricosum	6.2195	PRJNA392985	Ethiopia.Gamo.Highlands.Enset.Fermentation.SRR5819163
SRR5819162	V4	Ethiopia.Gamo.Highlands.Enset.Fermentation	SRR5819162	37.5694	SRS2348330	16-Jun-16	Ensete ventricosum	6.2195	PRJNA392985	Ethiopia.Gamo.Highlands.Enset.Fermentation.SRR5819162
SRR5819161	V4	Ethiopia.Gamo.Highlands.Enset.Fermentation	SRR5819161	37.5694	SRS2348331	29-Jul-16	Ensete ventricosum	6.2195	PRJNA392985	Ethiopia.Gamo.Highlands.Enset.Fermentation.SRR5819161
SRR5819160	V4	Ethiopia.Gamo.Highlands.Enset.Fermentation	SRR5819160	37.5694	SRS2348332	29-Jul-16	Ensete ventricosum	6.2195	PRJNA392985	Ethiopia.Gamo.Highlands.Enset.Fermentation.SRR5819160
SRR5819169	V4	Ethiopia.Gamo.Highlands.Enset.Fermentation	SRR5819169	37.5694	SRS2348323	29-Jul-16	Ensete ventricosum	6.2195	PRJNA392985	Ethiopia.Gamo.Highlands.Enset.Fermentation.SRR5819169
SRR5819168	V4	Ethiopia.Gamo.Highlands.Enset.Fermentation	SRR5819168	37.5694	SRS2348324	29-Jul-16	Ensete ventricosum	6.2195	PRJNA392985	Ethiopia.Gamo.Highlands.Enset.Fermentation.SRR5819168
ERR713540	V4	Central.America.Banana.Plants	ERR713540	-85.83	ERS635573	NA	NA	13.25	PRJEB8107	Central.America.Banana.Plants.ERR713540
ERR713541	V4	Central.America.Banana.Plants	ERR713541	-85.83	ERS635574	NA	NA	13.25	PRJEB8107	Central.America.Banana.Plants.ERR713541
SRR5859930	V4	China.Soybean.Soil.Rhizospheres.And.Endospheres	SRR5859930	114.69	SRS2377630	May-15	soybean	27.37	PRJNA395393	China.Soybean.Soil.Rhizospheres.And.Endospheres.SRR5859930
SRR5859931	V4	China.Soybean.Soil.Rhizospheres.And.Endospheres	SRR5859931	120.19	SRS2377629	May-15	soybean	30.32	PRJNA395393	China.Soybean.Soil.Rhizospheres.And.Endospheres.SRR5859931
SRR5859932	V4	China.Soybean.Soil.Rhizospheres.And.Endospheres	SRR5859932	118.49	SRS2377628	Aug-15	soybean	24.88	PRJNA395393	China.Soybean.Soil.Rhizospheres.And.Endospheres.SRR5859932
SRR5859933	V4	China.Soybean.Soil.Rhizospheres.And.Endospheres	SRR5859933	116.49	SRS2377625	May-15	soybean	28.21	PRJNA395393	China.Soybean.Soil.Rhizospheres.And.Endospheres.SRR5859933
SRR5859934	V4	China.Soybean.Soil.Rhizospheres.And.Endospheres	SRR5859934	112.33	SRS2377627	Aug-15	soybean	25.85	PRJNA395393	China.Soybean.Soil.Rhizospheres.And.Endospheres.SRR5859934
ERR1442950	V4	Belgium.Ivy.Phyllosphere	ERR1442950	4.39663	ERS1197936	16-03-06	NA	51.19063	PRJEB14262	Belgium.Ivy.Phyllosphere.ERR1442950
ERR1442952	V4	Belgium.Ivy.Phyllosphere	ERR1442952	4.39663	ERS1197938	16-03-08	NA	51.19063	PRJEB14262	Belgium.Ivy.Phyllosphere.ERR1442952
SRR3502311	V4	Germany.Fire.Salamander.Skins	SRR3502311	7.053916	SRS1435884	23-Apr-15	Salamandra salamandra	50.663172	PRJNA320970	Germany.Fire.Salamander.Skins.SRR3502311
SRR3502310	V4	Germany.Fire.Salamander.Skins	SRR3502310	7.053916	SRS1435883	23-Apr-15	Salamandra salamandra	50.663172	PRJNA320970	Germany.Fire.Salamander.Skins.SRR3502310
SRR3502313	V4	Germany.Fire.Salamander.Skins	SRR3502313	7.126231	SRS1435886	26-Mar-15	Salamandra salamandra	50.686485	PRJNA320970	Germany.Fire.Salamander.Skins.SRR3502313
SRR3502315	V4	Germany.Fire.Salamander.Skins	SRR3502315	7.110835	SRS1435889	26-Mar-15	Salamandra salamandra	50.691579	PRJNA320970	Germany.Fire.Salamander.Skins.SRR3502315
SRR3502314	V4	Germany.Fire.Salamander.Skins	SRR3502314	7.126231	SRS1435887	26-Mar-15	Salamandra salamandra	50.686485	PRJNA320970	Germany.Fire.Salamander.Skins.SRR3502314
SRR3502317	V4	Germany.Fire.Salamander.Skins	SRR3502317	7.034328	SRS1435890	27-Mar-15	Salamandra salamandra	50.661102	PRJNA320970	Germany.Fire.Salamander.Skins.SRR3502317
SRR3502316	V4	Germany.Fire.Salamander.Skins	SRR3502316	7.131083	SRS1435888	26-Mar-15	Salamandra salamandra	50.670793	PRJNA320970	Germany.Fire.Salamander.Skins.SRR3502316
SRR4996499	V4	China.Beijing.Wastewater.Treatment.Plant.Effluents	SRR4996499	116.28	SRS1785796	29-Nov-15	NA	40	PRJNA309407	China.Beijing.Wastewater.Treatment.Plant.Effluents.SRR4996499
SRR4996496	V4	China.Beijing.Wastewater.Treatment.Plant.Effluents	SRR4996496	116.3	SRS1785795	29-Nov-15	NA	40	PRJNA309407	China.Beijing.Wastewater.Treatment.Plant.Effluents.SRR4996496
SRR4996492	V4	China.Beijing.Wastewater.Treatment.Plant.Effluents	SRR4996492	116.33	SRS1785794	29-Nov-15	NA	39.54	PRJNA309407	China.Beijing.Wastewater.Treatment.Plant.Effluents.SRR4996492
ERR2174605	V4	Belgium.Human.Upper-Respiratory.Tract	ERR2174605	NA	ERS1978840	NA	NA	NA	PRJEB23057	Belgium.Human.Upper-Respiratory.Tract.ERR2174605
ERR2174604	V4	Belgium.Human.Upper-Respiratory.Tract	ERR2174604	NA	ERS1978839	NA	NA	NA	PRJEB23057	Belgium.Human.Upper-Respiratory.Tract.ERR2174604
ERR2174607	V4	Belgium.Human.Upper-Respiratory.Tract	ERR2174607	NA	ERS1978842	NA	NA	NA	PRJEB23057	Belgium.Human.Upper-Respiratory.Tract.ERR2174607
ERR2174606	V4	Belgium.Human.Upper-Respiratory.Tract	ERR2174606	NA	ERS1978841	NA	NA	NA	PRJEB23057	Belgium.Human.Upper-Respiratory.Tract.ERR2174606
ERR2174601	V4	Belgium.Human.Upper-Respiratory.Tract	ERR2174601	NA	ERS1978836	NA	NA	NA	PRJEB23057	Belgium.Human.Upper-Respiratory.Tract.ERR2174601
ERR2174600	V4	Belgium.Human.Upper-Respiratory.Tract	ERR2174600	NA	ERS1978835	NA	NA	NA	PRJEB23057	Belgium.Human.Upper-Respiratory.Tract.ERR2174600
ERR2174603	V4	Belgium.Human.Upper-Respiratory.Tract	ERR2174603	NA	ERS1978838	NA	NA	NA	PRJEB23057	Belgium.Human.Upper-Respiratory.Tract.ERR2174603
ERR2174602	V4	Belgium.Human.Upper-Respiratory.Tract	ERR2174602	NA	ERS1978837	NA	NA	NA	PRJEB23057	Belgium.Human.Upper-Respiratory.Tract.ERR2174602
ERR2174609	V4	Belgium.Human.Upper-Respiratory.Tract	ERR2174609	NA	ERS1978844	NA	NA	NA	PRJEB23057	Belgium.Human.Upper-Respiratory.Tract.ERR2174609
ERR2174608	V4	Belgium.Human.Upper-Respiratory.Tract	ERR2174608	NA	ERS1978843	NA	NA	NA	PRJEB23057	Belgium.Human.Upper-Respiratory.Tract.ERR2174608
SRR3492768	V4	Germany.Frogs.Newts.Skin	SRR3492768	10.83055	SRS1430011	16-Mar-15	Lissotriton vulgaris	52.213611	PRJNA320969	Germany.Frogs.Newts.Skin.SRR3492768
SRR3492760	V4	Germany.Frogs.Newts.Skin	SRR3492760	10.83055	SRS1430003	16-Mar-15	Rana dalmatina	52.213611	PRJNA320969	Germany.Frogs.Newts.Skin.SRR3492760
SRR3492761	V4	Germany.Frogs.Newts.Skin	SRR3492761	10.83055	SRS1430004	16-Mar-15	Rana dalmatina	52.213611	PRJNA320969	Germany.Frogs.Newts.Skin.SRR3492761
ERR500940	V4	Bangladesh.Malnourished.Children.Feces	ERR500940	88.983	ERS440201	NA	NA	23.933	PRJEB5482	Bangladesh.Malnourished.Children.Feces.ERR500940
SRR6367436	V4	Australia.Sydney.Harbour.Ecklonia.Kelp	SRR6367436	151.253285	SRS2751026	Apr-14	Ecklonia radiata	-33.826916	PRJNA419831	Australia.Sydney.Harbour.Ecklonia.Kelp.SRR6367436
SRR6367437	V4	Australia.Sydney.Harbour.Ecklonia.Kelp	SRR6367437	151.253285	SRS2751025	Apr-14	Ecklonia radiata	-33.826916	PRJNA419831	Australia.Sydney.Harbour.Ecklonia.Kelp.SRR6367437
SRR6367434	V4	Australia.Sydney.Harbour.Ecklonia.Kelp	SRR6367434	151.253092	SRS2751029	Apr-14	Ecklonia radiata	-33.823531	PRJNA419831	Australia.Sydney.Harbour.Ecklonia.Kelp.SRR6367434
SRR6367435	V4	Australia.Sydney.Harbour.Ecklonia.Kelp	SRR6367435	151.253092	SRS2751027	Apr-14	Ecklonia radiata	-33.823531	PRJNA419831	Australia.Sydney.Harbour.Ecklonia.Kelp.SRR6367435
SRR6367432	V4	Australia.Sydney.Harbour.Ecklonia.Kelp	SRR6367432	151.212854	SRS2751030	Apr-14	Ecklonia radiata	-33.850136	PRJNA419831	Australia.Sydney.Harbour.Ecklonia.Kelp.SRR6367432
SRR6367433	V4	Australia.Sydney.Harbour.Ecklonia.Kelp	SRR6367433	151.212854	SRS2751035	Apr-14	Ecklonia radiata	-33.850136	PRJNA419831	Australia.Sydney.Harbour.Ecklonia.Kelp.SRR6367433
SRR6367430	V4	Australia.Sydney.Harbour.Ecklonia.Kelp	SRR6367430	151.212854	SRS2751046	Apr-14	Ecklonia radiata	-33.850136	PRJNA419831	Australia.Sydney.Harbour.Ecklonia.Kelp.SRR6367430
SRR6367431	V4	Australia.Sydney.Harbour.Ecklonia.Kelp	SRR6367431	151.212854	SRS2751036	Apr-14	Ecklonia radiata	-33.850136	PRJNA419831	Australia.Sydney.Harbour.Ecklonia.Kelp.SRR6367431
SRR6367438	V4	Australia.Sydney.Harbour.Ecklonia.Kelp	SRR6367438	151.253285	SRS2751039	Apr-14	Ecklonia radiata	-33.826916	PRJNA419831	Australia.Sydney.Harbour.Ecklonia.Kelp.SRR6367438
SRR3502371	V4	Germany.Fire.Salamander.Skins	SRR3502371	7.053654	SRS1435944	29-Mar-15	Salamandra salamandra	50.660425	PRJNA320970	Germany.Fire.Salamander.Skins.SRR3502371
SRR3709708	V4	Bolivia.Altiplano.Plateau.Lauca.Basin.Lakes	SRR3709708	-69.189832	SRS1520420	Aug-13	NA	-18.206575	PRJNA326475	Bolivia.Altiplano.Plateau.Lauca.Basin.Lakes.SRR3709708
SRR3209179	V4	Global.Bees.Guts	SRR3209179	101.783738	SRS1327125	27-Jul-14	Apis cerana	3.439064	PRJNA309422	Global.Bees.Guts.SRR3209179
SRR3209178	V4	Global.Bees.Guts	SRR3209178	101.783738	SRS1326429	27-Jul-14	Apis cerana	3.439064	PRJNA309422	Global.Bees.Guts.SRR3209178
SRR3209175	V4	Global.Bees.Guts	SRR3209175	101.783738	SRS1327116	27-Jul-14	Apis cerana	3.439064	PRJNA309422	Global.Bees.Guts.SRR3209175
SRR3209174	V4	Global.Bees.Guts	SRR3209174	101.783738	SRS1327117	27-Jul-14	Apis cerana	3.439064	PRJNA309422	Global.Bees.Guts.SRR3209174
SRR3209177	V4	Global.Bees.Guts	SRR3209177	101.783738	SRS1327127	27-Jul-14	Apis cerana	3.439064	PRJNA309422	Global.Bees.Guts.SRR3209177
SRR3209176	V4	Global.Bees.Guts	SRR3209176	102.312521	SRS1327115	26-Jul-14	Geniotrigona thoracica	2.228548	PRJNA309422	Global.Bees.Guts.SRR3209176
SRR3209171	V4	Global.Bees.Guts	SRR3209171	102.312521	SRS1327120	26-Jul-14	Apis mellifera	2.228548	PRJNA309422	Global.Bees.Guts.SRR3209171
SRR3209173	V4	Global.Bees.Guts	SRR3209173	101.773996	SRS1327118	27-Jul-14	Apis mellifera	3.381617	PRJNA309422	Global.Bees.Guts.SRR3209173
SRR3209172	V4	Global.Bees.Guts	SRR3209172	101.773996	SRS1327119	27-Jul-14	Apis mellifera	3.381617	PRJNA309422	Global.Bees.Guts.SRR3209172
SRR3208222	V4	Global.Bees.Guts	SRR3208222	103.779194	SRS1326459	31-May-14	Apis cerana	1.297052	PRJNA309422	Global.Bees.Guts.SRR3208222
SRR3208223	V4	Global.Bees.Guts	SRR3208223	103.779194	SRS1326458	31-May-14	Apis cerana	1.297052	PRJNA309422	Global.Bees.Guts.SRR3208223
SRR3208220	V4	Global.Bees.Guts	SRR3208220	103.779194	SRS1326442	31-May-14	Apis cerana	1.297052	PRJNA309422	Global.Bees.Guts.SRR3208220
SRR3208221	V4	Global.Bees.Guts	SRR3208221	103.779194	SRS1326460	31-May-14	Apis cerana	1.297052	PRJNA309422	Global.Bees.Guts.SRR3208221
SRR3208226	V4	Global.Bees.Guts	SRR3208226	114.136113	SRS1326455	21-Aug-14	Apis mellifera	22.490863	PRJNA309422	Global.Bees.Guts.SRR3208226
SRR3208227	V4	Global.Bees.Guts	SRR3208227	103.779194	SRS1326454	31-May-14	Apis andreniformis	1.297052	PRJNA309422	Global.Bees.Guts.SRR3208227
SRR3208224	V4	Global.Bees.Guts	SRR3208224	103.779194	SRS1326457	31-May-14	Apis andreniformis	1.297052	PRJNA309422	Global.Bees.Guts.SRR3208224
SRR3208225	V4	Global.Bees.Guts	SRR3208225	103.779194	SRS1326456	31-May-14	Apis andreniformis	1.297052	PRJNA309422	Global.Bees.Guts.SRR3208225
SRR3208228	V4	Global.Bees.Guts	SRR3208228	103.779194	SRS1326453	31-May-14	Apis andreniformis	1.297052	PRJNA309422	Global.Bees.Guts.SRR3208228
SRR3208229	V4	Global.Bees.Guts	SRR3208229	103.779194	SRS1326452	31-May-14	Apis andreniformis	1.297052	PRJNA309422	Global.Bees.Guts.SRR3208229
SRR3192901	V4	Chinese.Forest.Soils	SRR3192901	108.8717	SRS1313605	Jul-14	NA	18.7341	PRJNA312997	Chinese.Forest.Soils.SRR3192901
SRR3192900	V4	Chinese.Forest.Soils	SRR3192900	114.0558	SRS1313604	Aug-14	NA	26.4992	PRJNA312997	Chinese.Forest.Soils.SRR3192900
SRR3192903	V4	Chinese.Forest.Soils	SRR3192903	108.856	SRS1313607	Jul-14	NA	18.7414	PRJNA312997	Chinese.Forest.Soils.SRR3192903
SRR3192902	V4	Chinese.Forest.Soils	SRR3192902	108.844	SRS1313606	Jul-14	NA	18.7432	PRJNA312997	Chinese.Forest.Soils.SRR3192902
SRR3192905	V4	Chinese.Forest.Soils	SRR3192905	108.8346	SRS1313609	Jul-14	NA	18.7232	PRJNA312997	Chinese.Forest.Soils.SRR3192905
SRR3192904	V4	Chinese.Forest.Soils	SRR3192904	108.8347	SRS1313608	Jul-14	NA	18.7248	PRJNA312997	Chinese.Forest.Soils.SRR3192904
SRR3192907	V4	Chinese.Forest.Soils	SRR3192907	108.7883	SRS1313611	Jul-14	NA	18.7012	PRJNA312997	Chinese.Forest.Soils.SRR3192907
SRR3192906	V4	Chinese.Forest.Soils	SRR3192906	108.8306	SRS1313610	Jul-14	NA	18.7207	PRJNA312997	Chinese.Forest.Soils.SRR3192906
SRR3192909	V4	Chinese.Forest.Soils	SRR3192909	108.7879	SRS1313613	Jul-14	NA	18.7063	PRJNA312997	Chinese.Forest.Soils.SRR3192909
SRR3192908	V4	Chinese.Forest.Soils	SRR3192908	108.7878	SRS1313612	Jul-14	NA	18.7096	PRJNA312997	Chinese.Forest.Soils.SRR3192908
SRR3493080	V4	Germany.Salamander.Larvae.Guts	SRR3493080	4.05	SRS1430310	28-Apr-15	Salamandra salamandra	56.2333	PRJNA320968	Germany.Salamander.Larvae.Guts.SRR3493080
SRR3493081	V4	Germany.Salamander.Larvae.Guts	SRR3493081	4.05	SRS1430311	28-Apr-15	Salamandra salamandra	56.2333	PRJNA320968	Germany.Salamander.Larvae.Guts.SRR3493081
SRR3493082	V4	Germany.Salamander.Larvae.Guts	SRR3493082	4.05	SRS1430312	28-Apr-15	Salamandra salamandra	56.2333	PRJNA320968	Germany.Salamander.Larvae.Guts.SRR3493082
SRR3493083	V4	Germany.Salamander.Larvae.Guts	SRR3493083	4.05	SRS1430313	28-Apr-15	Salamandra salamandra	56.2333	PRJNA320968	Germany.Salamander.Larvae.Guts.SRR3493083
SRR3493084	V4	Germany.Salamander.Larvae.Guts	SRR3493084	4.05	SRS1430314	28-Apr-15	Salamandra salamandra	56.2333	PRJNA320968	Germany.Salamander.Larvae.Guts.SRR3493084
SRR3493085	V4	Germany.Salamander.Larvae.Guts	SRR3493085	4.05	SRS1430316	28-Apr-15	Salamandra salamandra	56.2333	PRJNA320968	Germany.Salamander.Larvae.Guts.SRR3493085
SRR3493086	V4	Germany.Salamander.Larvae.Guts	SRR3493086	4.05	SRS1430315	28-Apr-15	Salamandra salamandra	56.2333	PRJNA320968	Germany.Salamander.Larvae.Guts.SRR3493086
SRR3493087	V4	Germany.Salamander.Larvae.Guts	SRR3493087	4.05	SRS1430317	28-Apr-15	Salamandra salamandra	56.2333	PRJNA320968	Germany.Salamander.Larvae.Guts.SRR3493087
SRR3493088	V4	Germany.Salamander.Larvae.Guts	SRR3493088	4.05	SRS1430318	28-Apr-15	Salamandra salamandra	56.2333	PRJNA320968	Germany.Salamander.Larvae.Guts.SRR3493088
SRR3493089	V4	Germany.Salamander.Larvae.Guts	SRR3493089	4.05	SRS1430319	28-Apr-15	Salamandra salamandra	56.2333	PRJNA320968	Germany.Salamander.Larvae.Guts.SRR3493089
SRR3656001	V4	Brazil.Amazonian.Fish.Tambaqui.Guts.Skin	SRR3656001	-60.0215	SRS1495530	14-Jul-14	Colossoma macropomum	-3.1189	PRJNA323592	Brazil.Amazonian.Fish.Tambaqui.Guts.Skin.SRR3656001
SRR3656000	V4	Brazil.Amazonian.Fish.Tambaqui.Guts.Skin	SRR3656000	-60.0215	SRS1495529	14-Jul-14	Colossoma macropomum	-3.1189	PRJNA323592	Brazil.Amazonian.Fish.Tambaqui.Guts.Skin.SRR3656000
SRR3656003	V4	Brazil.Amazonian.Fish.Tambaqui.Guts.Skin	SRR3656003	-60.0215	SRS1495532	14-Jul-14	Colossoma macropomum	-3.1189	PRJNA323592	Brazil.Amazonian.Fish.Tambaqui.Guts.Skin.SRR3656003
SRR3656002	V4	Brazil.Amazonian.Fish.Tambaqui.Guts.Skin	SRR3656002	-60.0215	SRS1495531	14-Jul-14	Colossoma macropomum	-3.1189	PRJNA323592	Brazil.Amazonian.Fish.Tambaqui.Guts.Skin.SRR3656002
SRR3656005	V4	Brazil.Amazonian.Fish.Tambaqui.Guts.Skin	SRR3656005	-60.0215	SRS1495534	14-Jul-14	Colossoma macropomum	-3.1189	PRJNA323592	Brazil.Amazonian.Fish.Tambaqui.Guts.Skin.SRR3656005
SRR3656004	V4	Brazil.Amazonian.Fish.Tambaqui.Guts.Skin	SRR3656004	-60.0215	SRS1495533	14-Jul-14	Colossoma macropomum	-3.1189	PRJNA323592	Brazil.Amazonian.Fish.Tambaqui.Guts.Skin.SRR3656004
SRR3656007	V4	Brazil.Amazonian.Fish.Tambaqui.Guts.Skin	SRR3656007	-60.0215	SRS1495536	14-Jul-14	Colossoma macropomum	-3.1189	PRJNA323592	Brazil.Amazonian.Fish.Tambaqui.Guts.Skin.SRR3656007
SRR3656006	V4	Brazil.Amazonian.Fish.Tambaqui.Guts.Skin	SRR3656006	-60.0215	SRS1495535	14-Jul-14	Colossoma macropomum	-3.1189	PRJNA323592	Brazil.Amazonian.Fish.Tambaqui.Guts.Skin.SRR3656006
SRR3656009	V4	Brazil.Amazonian.Fish.Tambaqui.Guts.Skin	SRR3656009	-60.0215	SRS1495538	14-Jul-14	Colossoma macropomum	-3.1189	PRJNA323592	Brazil.Amazonian.Fish.Tambaqui.Guts.Skin.SRR3656009
[truncated: 3,589 more rows]
